# Supplementary material for: A reliable Epstein-Barr Virus classification based on phylogenomic and population analyses
Source: Sci Rep. 2019 Jul 8;9:9829. doi: 10.1038/s41598-019-45986-3 (PMC6614506; doi:10.1038/s41598-019-45986-3)
Supplement: Supplementary file 2 — Supplementary dataset [file 41598_2019_45986_MOESM2_ESM.zip]

Archive with 1 entries (1 files):
- EBV_Genome_treated_alignment.fasta
