# Supplementary material for: A reliable Epstein-Barr Virus classification based on phylogenomic and population analyses
Source: Sci Rep. 2019 Jul 8;9:9829. doi: 10.1038/s41598-019-45986-3 (PMC6614506; doi:10.1038/s41598-019-45986-3)
Supplement: Supplementary file 2 — Supplementary dataset [file 41598_2019_45986_MOESM2_ESM.zip › EBV_Genome_treated_alignment.fasta]

>NC_007605_B95.8Raji_IM_USA_ND
ttcttgcccgttctctttcttagtatgaatccagtatgcctgcctgtaattgttgcgccc
tacctcttttggctggcggctattgccgcctcgtgtttcacggcctcagttagtaccgtt
gtgaccgccaccggcttggccctctcacttctactcttggcagcagtggccagctcatat
gccgctgcacaaaggaaactgctgacaccggtgacagtgcttactgcggttgtcacttgt
gagtacacacgcaccatttacaatgcatgatgttcgtgagattgatctgtctctaacagt
tcacttcctctgcttttctcctcagtctttgcaatttgcctaacatggaggattgaggac
ccaccttttaattctcttctgtttgcattgctggccgcagctggcggactacaaggcatt
tacggttagtgtgcctctgttatgaaatgcaggtttgacttcatatgtatgccttggcat
gacgtcaactttacttttatttcagttctggtgatgcttgtgctcctgatactagcgtac
agaaggagatggcgccgtttgactgtttgtggcggcatcatgtttttggcatgtgtactt
gtcctcatcgtcgacgctgttttgcagctgagtcccctccttggagctgtaactgtggtt
tccatgacgctgctgctactggctttcgtcctctggctctcttcgccagggggcctaggt
actcttggtgcagcccttttaacattggcagcaggtaagccacacgtgtgacattgcttg
cctttttgccacatgttttctggacacaggactaaccatgccatctctgattatagctct
ggcactgctagcgtcactgattttgggcacacttaacttgactacaatgttccttctcat
gctcctatggacacttggtaagttttcccttcctttaactcattacttgttcttttgatc
gcagctctaacttggcatctcttttacagtggttctcctgatttgctcttcgtgctcttc
atgtccactgagcaagatccttctggcacgactgttcctatatgctctcgcactcttgtt
gctagcctccgcgctaatcgctggtggcagtattttgcaaacaaacttcaagagtttaag
cagcactgaatttatacccagtgagtatctatttgttactcctgtttagttgaagaaaac
aagctattggattgtaacacacattttacgctttgttccttagatttgttctgcatgtta
ttactgattgtcgctggcatactcttcattcttgctatcctgaccgaatggggcagtgga
aatagaacatacggtccagtttttatgtgcctcggtggcctgctcaccatggtagccggc
gctgtgtggctgacggtgatgtctaacacgcttttgtctgcctggattcttacagcagga
ttcctgattttcctcattggtaagtgtgacaccaacaggtgttgccttgttatgtcaccg
ttctgacacatgacttacatgggtttggcttttgtaggctttgccctctttggggtcatt
agatgctgccgctactgctgctactactgccttacactggaaagtgaggagcgcccaccg
accccatatcgcaacactgtataaaggtaagtattattaaattttagagacactatcacg
tgtaacttgacgtgcaaggatggaagagaggggcagggaaacgcaaatgccggttgcccg
gtatgggggcccgtttattatggtaaggctcttcgggcaagatggagaggcaaacataca
ggaggaaaggctatatgagctactctctgacccacgctccgcgctcggcctagacccggg
gcccctgattgctgagaacctgctgctagtggcgctgcgtggcaccaacaacgatcccag
gcctcagcgtcaggagagggccagagaactggccctcgttggcattctactaggaaacgg
cgagcagggtgaacacttgggcacggagagtgccctggaggcctcaggcaacaactatgt
gtatgcctacggaccaaggccttccacatggtccgcggaaatccagcaattcctgcgact
cctgggcgccacgtacgtgcttcgcgtggagatgggcaggcagtttggcttcgaggtgca
tagaagccggccctccttccgtcagttccaggccatcaatcaccttgtcctgtttgacaa
cgcccttcgcaagtacgattccggccaggtggcggcgggcttccagagggcccttctggt
ggccgggccagagaccgctgacacgaggtggtggcagacagctggccgacgagctaaaga
tcgtgtccgcgctgcgagacacttactcgggccacttggtccttcagcccacggagaccc
ttgacacatggaaggtgttgagcagggacacacgaaccgctcatagtttggagcacggat
tcattcatgccgcggggaccatccaggccaactgcccacagctgtttatgagacgccagc
accccggcctctttcccttcgttaatgcaatagcatcatcgctgggctggtactaccaga
ccgccaccggccccggagcagatgccagggcggcggcccggcgccaacaggcctttcaga
ccagggcggcggctgaatgccatgccaaaagcggggtgccggtcgtggccggcttctaca
ggaccatcaacgccacgctcaagggaggagagggcctacagcccactatgtttaacgggg
agctgggggccatcaagcaccaggcacttgacactgtgaggtatgactacggccactatc
tcataatgttggggccattccagccatggagcggactgacggcccctccgtgcccctacg
ccgaaagttcatgggcacaggcggccgtgcagacggccctcgagctgttctcggccctgt
acccggccccgtgcatctcgggctacgcgcgccccccgggccccagtgctgtgatcgagc
atctggggtccctagttccaaaggggggtctgctgttgtttctgtctcacctaccggatg
gagaaatggggccggccagggccacgggacctggaatgcagcagtttgtcagcagctact
tcctcaaccccgcctgttccaacgtcttcattacagtgaggcagcgaggcgtcctccaag
cgctcggacgcgcatgcgatatggcaggctgccagcactatgtgctgggctccacggttc
ccctcggtggactcaactttgtcaacgacctggcgtccccggtttccaccgccgagatga
tggatgatttctctcccttcttcaccgtggagtttcccccgattcaagaggagggcgcaa
gttctccggtacccttagatgtggacgagagcatggacatctctccgtcttacgagttgc
cctggctctcgctggagtcatgcctcacaagcatcctgtcacaccccaccgtgggaagca
aggagcacttggtcaggcacacggacagggtcagcggaggacgcgtggcacagcagcccg
gggtaggtcccctggacctgccgctggcggactacgccttcgttgcccacagtcaggtct
ggaccaggcccggtggggctcctcccttgccctatcgtacctgggatcgaatgacagaga
agctgcttgtctccgcaaaacccggcggagagaacgttaaggtttcaggtaccgtgatta
cattgggagaacaggggtacaaagtgtcgttggatctgagggagggaaccaggctggcaa
tggctgaggcgctgctgaacgcagcatgtgccccaatcttggatccggaagacgtcttgc
tcaccctgcatctacacctggatccgcgccgggcagacaactcggccgtgatggaggcta
tgacggcggcgagtgactacgcgcgtggcctgggcgtgaagctgacctttggctcggcct
cctgccccgagaccggctcgtccgcctccaacttcatgaccgtggtggcctctgtctccg
ccccaggggaattctcgggtcctctgatcacgccagtgcttcagaagacgggcagtctcc
tgattgcggtgcgttgcggggatggcaagatccagggagggtcgctgtttgagcagctct
ttagcgacgtggccacgaccccacgggcacccgaggcgttgtctctgaagaatctcttcc
gggcagtccagcagctggtcaagagcggcatcgtgctgtcagggcatgacatcagcgacg
ggggcctgggagatggccctggccgggcagcggggagtgaccatcactatgccggtggcc
tccgactacctcccggagatgtttgcagagcaccccggcctggtgtttgaggtggaggag
cgcagcgtgggtgaggtgctgcagaccctgcgctccatgaacatgtacccggcagtcctc
ggtcgagtgggcgagcaaggtccagatcaaatgtttgaggtgcagcacggcccagagacg
gtgttgcgccagtcgctgcgcctgctgctgggaacctggtcatcctttgccagcgagcag
tacgagtgcctgcgaccagatcggattaaccggtccatgcacgtgtccgactacggctat
aacgaagcactggcagtctccccgttgacaggaaagaatctcagcccacgccggttggtg
acagagcctgacccacgatgtcaggtggccgtgctatgcgccccgggcaccaggggccat
gaaagcctcctggcggccttcacgaatgccggatgcctgtgccgacgggtgttctttcgc
gaggttagggacaacacgttcctcgacaagtacgtgggtctggccatcggaggagttcat
ggggccagggactctgccctggcaggccgtgccaccgtggcgctgattaatcgtttcccc
gccctgcgtgacgctattctaaagttcctcaacaggccagatacgttctcggtggccttg
ggggagctgggggtgcaagttttggctggcctgggggccgtggggtcaacagataatcca
cccgcccctggcgtggaagttaatgtccagagatcacctctgattctggcccccaacgcc
tctggcatgtttgagtcccgctggctgaacattagcatcccggcgaccaccagctctgtc
atgctgcgtggcctccggggctgcgtcctgccttgttgggtgcaaggctcgtgcctgggc
ctgcaatttactaacctcgggatgccatatgttttgcagaatgcccaccagatcgcctgc
cacttccacagcaatggcacggatgcctggcgctttgctatgaattatccaagaaacccc
acggagcagggcaacattgcagggctctgttcacgcgatggtcgtcatctggctctcctg
tgtgacccctcactttgtacagacttttggcaatgggagcacattccccccgcctttggg
caccccacggggtgctccccctggacacttatgtttcaagcagctcacctatggtcactc
aggcacggtcgcccctccgagtgaccagtcaccttccagactatgcatacactgaattta
gcctgatattgtccccctagccccggcccagccctcctcagaaaactctgcatggagaag
ctggacgtgaaacctgtgtgctgtttacaaacactacaataaacccaatgtgcaaattgg
tttgtatggctactttgtgttcctaaaaaatgcaacaatagaagtggaaaccctcagtca
cgggacattaacctcaaccacaaaatggggttggagaaagtaaccacatatactggagat
gattcatgggctgggggttcccggacaatacacccatctggagttcaacctaattacatg
gtagataaattaagagtccctcctcaccactcgaaactatggcagacattctataagata
acgaggagagatgaggtgagggcagaggacattgggcaggtgtgggccaggggcagctgg
ccatatcccccgcactacagaagtgtaagcaaagtgaagggctcggaaggcaggcggggc
ctagcaatgtcacagctaaatgcccaccagggcacacactcaagcggggtctcggagctc
ctaggtcagaccacgaaaggtcagcctgcaaggtggatggcgtgttttctgaggttatcc
ccgctacgtgcagtgctgggtgatagagaccctagaatgtgtcgaaatgaccaagcgtcc
ccgcagcggggctcccaacacgggttcccagagagggtaaaagagggggccataaagccc
agggtgtaaaacaccgaccgcgccaccagatggcacacgtggggaaatgagggttagcat
aggcaacccccgcctacacaccaactatagcaaaccccgccccgtcacggtgacgtagtc
tgtcttgaggagatgtagacttgtagacactgcaaaacctcaggacctacgctgccctag
aggttttgctagggaggagacgtgtgtggctgtagccacccgtcccgggtacaagtcccg
ggtggtgaggacggtgtctgtggttgtcttcccagactctgctttctgccgtcttcggtc
aagtaccagctggtggtccgcatgttttgatccaaacttttgttttaggatttatgcatc
cattatcccgcagttccacctaaacggggcttaacgttgcatcccagaagatgcacgctt
aaccccgcctacaaccgtgacgtagctgtttaccagcatgtatagagttacggttcgcta
catcaaatgtggctagttttgcacccacatgtaagggcccgctacccctacaacacaaaa
caatctcccctaaccatccttttgccaatcaattctgtgacagggtttcctggacaccca
gtcttagttcaggtagacacccagttatgcagtgccaccaattccaaccatttttaaacc
tcctggaatctatcattaaacggcatgcaggaaaaggacaagcaggtgattttctatgtg
ggggtggaaatatgagcaagaataaggacggctccttattaacctgatcagccccggagt
tgcctgtttcatcactaaccccgggcctgaagaggttgacaagaagggtcaaggtttcgt
ctgtgttgaagggcaggggctgttgggtgcatctggaacggcttacctcgggtaactgtt
tgccattaaaaggttggggattaggtttagcccctttagctgccatttcgaaccggggtg
tgcagatgcaggtctccgggtgggcaggcagtacgagatgtcacgttgtgttgtctttcc
tcccacccctgtcctggctgtggcaaatgcgaccctcatagagttgtgtttcaggtctgt
gtcctgttttgcggtgggttatttcttccctcactggggcctgtggacacctgagggagc
ggccgttggtgggtattgttggaattgctcccaccctcaattttcgcttgccttcttccc
ttgttaacctgatagcatagcctctaggtttccttgtaggtctgtttgggtttgttggtt
cacgtggtgctaacttgaattttttggttttctagttccctcttaattacatttgtgcca
gatcttgtagagcaagatggcctattcaacaagggagatactgttagccctgtgtatacg
ggacagtcgtgtgcatggaaatggtaccctgcatcctgtgttggagctagcagcaagaga
aacacctctccgcctttcgccagaggacactgtagttctgcgttatcatgtgttgcttga
ggagataattgaacgaaattcagagacatttacagaaacttggaacagatttataacaca
caccgaacatgtggatctggattttaactcagtatttttagagatatttcaccgtggaga
cccaagccttgggcgcgcgttggcctggatggcctggtgcatgcatgcctgcaggacatt
gtgttgtaaccagtctactccttactatgttgtggacctgtcagttcgtgggatgttaga
agccagcgaaggcctggatggttggattcatcaacagggcggctggtctacattaattga
agacaacattcctggatccagaaggtttagctggactttgtttcttgctggactgacttt
gagtctgttagttatatgtagttatttatttatctccagaggaagacactaatctataca
ttttctcagcactttatatgaatcagggtcattgggcctgcggggaactgagccagtagg
atattaggcaagggtgacacagtgcccatgcattataattaaccaaacagtggtcgtgag
ttttaggccggccatgggggcttacaagaataacatgccaatgacccggcccccactttt
aaattctgttgcagcagatagctgatacccaatgttatcttttgcggcagaaattgaaag
tgctggccatatctacaattgggtgtcctaggtgggatatacgcctgtggtgttctaacg
ggaagtgtgtaagcacacacgtaatttgcaagcggtgcttcacgctcttcgttaaaataa
cacaaggacaagatactaaagaaataactgaggtgagtgtgggaagatgggaatactatg
tgttatgttaacgggtgagagcctatactgcagcccagactcggggaggaggaaatggta
agagttatactctacttatcgacactacatttaactgttatgtaacaatgtttgcttatt
ttcatgttcaataaacgctatgttaatgatgaagaacctgctttggaagtgggcccaatg
gggtagtaggttttgggagggtgccgtgctatttcaactgccacagaccccattttgtcc
cacctgttaccacattctaggtcctgcatccagtgggccaggtgtctcaccatggctctt
tctaggtggataccacagtccaggcccccaaggctaccgtgctaattacctcctcatgtc
caccccaccctgtgttactgtcgcctgattatcctggcttagcagcctccaagttttaca
agacgtcccattgccctgcccttggtccaagtctcgccggttttcagcagcctgttgtag
cctgcccccaagtttcgcaggtttcccccatgcttccacccgttaacccaatagcatgac
agccaatccaacacgaggcaagttttaagagttaaaagcaactactgtttattttccaaa
atgagctgggtatagttgatgatctgtaggcgcagctcatccccacattccaggtccttg
atggcctcgtagatggcatcttcgtcgacattgacagccttctcatataccgtgtctctg
gggctgacctttatacagaaggcgtcccctactaggtccacggccagctcgtaggtgggg
cctatgttttcacataacagtttcaagcaggtctctgggatgtgaagggaggtgccctgg
agcaggagatgcatgattaggcgcccttttccatttgtgctgaagatggggcagatggtg
ccacaaaagtgtccggtgaccaggtaagcgtagagaaggctgggttgggaaagtccagcc
tttactgcactgggagagctgctgagcagagacacatagaaggtcttgttgggtattatc
ttgtggacattgttgaagaaggagagctgggtggagctaaactcctgaggcacatgaacc
tgggacctattgatgcagatctcgcagtgagaccccagagtcaggctgtggccgaaggga
gacaggcgaaggcagcgcccgggggagagagtgcacagtgacagtgggagaaacacggcc
tctgagacatgtatgggggtgttcatctcacgcagaaaatctttgcccagctcaaagttg
gcagagattcccctgaagaagtcccgtagtgaaaaatgggatctgtctacaccatgtctg
gtgtgccgggaacatattgatcgggccacactgccaaccctttccattcttcccagctct
gagcgagattttccacacctggacaccgacttcacgctatgcgccgaggcctttgaggcc
gtgtagtttctgtggtgcggatgcattaggcggcgcaatgcgggatctgccggtcgctgt
tggcgtgcattcacggcatctggggtgaccggggccatcgggtttacttttcacacgtag
acctgggaagtttgataggactgtaccaggtcaaggccgtggatgcgcaggaccacgtcc
agttccttagtgacatccacgaggattgttttgcccactctggccacttgtgtggattta
aatatgtacacaagcgtaattaacgagtcacagaccccctgttccagattctgaccggct
gcaagcgctgccttaaaggcctggaagctgggtgggtaaatctgaccaaacagcacgctc
ggattcgtgatgctgtggttgatggcacacagggggtcgcagaacaggtgcttgtggaag
tcttgcggggtgcacatctgcagccaggcccttagcctggggcatggcacatccagcagc
gtgttttgggtcttgatgaggaacacgatcctgtctaggattttgatgttgttgccgaac
gagtcaagaatcaggctcttgaagcggtcaagggtgtccttggcgtccgggtgggccccg
aggctctcgcagagtgggcagatggtccgtgaggcattcttgtgccttagtccaaacatg
ggggccaggaggcaggggccctgcgaatggtcgccagcctccggtctggtgatggccagg
gccaactccgccagctcatcgccgctgtattccgcgtttaaaccgatagcatggtggcct
ggccccccgagcaggtccgtcccctgccacgtacctaatagtagtccacagtagtcggcc
ttggttgtaatttcaggagagagtcctcccttttcggccctgagaaatggatgctgaact
cggtttctggtaggcaggtggcagcacagggcggtgtacaggcccctgccgacgtcccct
gggacatcctgggaatctttgcaggttctgggtccagggagggtaagaaaagtgggggtg
gttctgggccacatggacttgaagcagaagttggccggggactggccggtgaggatggat
ttcagaaactccaatttgtagtagccgaggttggcatttctaatcatgtcagaagaggac
acagggaggaagcaccggcaaatgtaaaagtgaagctggatgtcaatggcaagaatcctg
gagggcatgaagagggaatccaaccccccggccatggggaagtattttatcaggatgtgt
aaaaagtccatgcctgtgatgaggctagagatccaggctcgtggggcatttagacagtag
tagcagagcagggcatagtcctcaaagaaggccacgggggcatctgagtgattgaccagg
gtgtcgagcagatcacaaactcggcaggtgctggctggagagagggactcgtaggtgtgg
acgagtggtgggtaggctatgccttcttccgcgttggctggaagataggagtggccatca
aaaggccgactgcctcgaactggcttttcagattgtccacggtccagggcacaaagtcct
ccatctttggagttctgcccgcgatctgtgccacctctgttacgccactcctcgtgaggg
ggcagctggacagtctttttccggtcagggggtttggctcgtttgcgctcgtgactttgt
gagccatgacacatctgggtggcaaggtgaggtcttctgggtttttaataccggggtcgg
caccagtttctgggacaccgccacaaggacaaggtgggctagcaagttctcgagtctacg
actccgggggcagtcttttgagtttctcgcctatgatccaccccaatctcgcccccctaa
ttgcgccatctgcctacgcgaggctgaacctcctgaatcactgcatctttcttgaggcaa
agaagagaatagtggccagtgaggtcttaaaaagggatattataaaacaggtcattgctc
ggattgtggcagccgatagcaccctagatctagtgaatcatggcgagcccggaagagagg
ctcctagacgagctcaataacgtaattgtgtcatttctgtgtgactctgggtctctggaa
gtggagagatgctccggggcgcatgtgttctccaggggcagctcccaacccctctgcacc
gtgaagctgcgccacggacagatttaccacctggagtttgtctacaagttcctggccttt
aagctgaagaactgcaactacccctcctcgcccgtgtttgtgatatccaacaacggcctg
gccaccaccctgaggtgctttttgcacgagccgtcgggtctcagatcgggccagagcggc
ccttgcctgggtctctcaacggatgttgacctaccaaagaactccatcattatgctgggc
caggatgacttcattaagttcaaaagccccctggtcttccctgctgagcttgatctcctg
aaatctatggtggtctgccgggcctacatcacggaacaccggacgacgatgcagtttctg
gtgtttcaggccgccaacgcccagaaggcctcgcgggtcatggatatgattagtgatatg
tctcagcaactgtctcggtctggtcaagtcgaggatacgggcgccagagtcacaggtgga
ggaggtcccaggcctggcgtcacgcactcggggtgtcttggggactcacacgttaggggg
cgcggtggttgggacttggataacttttcagaagctgagaccgaagacgaggcgagttac
gctccttggagggacaaagactcgtggtcggaatccgaggcggcgccgtggaagaaggaa
ctcgtgaggcaccccatccgcaggcaccggacacgcgagactcgccgtatgcgcgggagc
cattcacgggtggaacacgtgccccccgagacccgggagacggtggtggggggagcatgg
cgttattcttggcgcgccacaccttatctggcatcacggccgtggccctgctcctgatgt
ttctgaggtggacctgacgttgcaggcccttggggagcggggttctccaggctcctggat
ctggggctggcctgcctggatctgagctatgtggaaatgagggaatttgtggtttggggc
aggcccccagcttctgaggcggctgtggcctctacgccaggctcgcttttccgaagccac
tcgtccgcctactggttgtcggaggtggagaggcccgggggccttgtccgctgggccagg
tcacagaccagcccctcatccctgaccctcgcgccccatcttggcccgtccctcttgtcc
ctttcagtggtcaccggtggtgggtgtggagccgtggccttttgcaacgcctttttccta
gcttattttttggttgtgcggtctgttttccccgcgttttccgatagaatagctgcctgg
atctgcgaccggtcccctttctgcgaaaacacccgggccgtggccaggggttaccgaggc
ctcgtgaagaggttcttggcattcgtgtttgagcgtagtagctatgacccccccttgttg
aggcaaaactctaggcctgtggagcgctgctttgccatcaagaattatgtcccgggcctg
gactcacaaagctgtgtgacggtcccgagcttctcccgctgggcccagtctcacgccagc
gagctcgatccccgggagattcgcgacagagttacaccagcgactgcaccttcgttcgtg
gctgatcatgcctcggctctattggcctccctccagaagaaggcctccgacaccccctgt
gggaatcccattcagtggatgtggtaccgcctgttggtaaactcgtgcctgaggagtgcc
cactgtcttctgcctatacctgccgtctctgagggggggagaaagacgggcgggggcgta
ggggaggattttcgtggcgatcgtaagccgcaatgttctctcgtgtctgctgaactgcct
gccgcgggtccccgggcctacaagtgtttcagatcccccgccgcccccacacccggtggg
cagcagtcggaaaaagtgcagggcaaagcccgatagactctctaggagggcggcggtggc
ctcgagccacctccaccgcgagcgggacacccggggcacagaggccagcatcatgggtag
tcccccgccacggtctcgttgagcccggccgagagcagaaccgtggccacctgctcgatg
gcggctggagagaaggatgcccggctccccgccgcctcctgcacacgagcggccagggcc
tccatctctgccgccatcccggccaggaaggcctcgatgaccgagtctgggacgccgtaa
gtctggtcccagagccccgctggcctccgcgtacacgcccaggatctctaccgcccgccg
ccgggccaggggcagcgaggccaccacgctggaaagtgactcggggcggtgaaagagccg
ctttcttcaccctctcccccgccggccccgcccccactgtgctccaccagctccacggcc
atggccttgatgtccgcggccgtgggctgaccctgccctgcagccgcccaggggtagcgg
ttggtctccgcgtatacggtgaccagccatctccccagcgtcgttttcgccgcgttaaaa
gcgtagaatgacagcccctcccgcgggaaggcgtcccaccgggccagataagtgtcggcc
accagctcttccacgaaggcaaaggtggccgttgggccagagaccgcgagcacctccccg
ctgccctcttcgatgatgcgccggtacgcggccgccagggcccgggtctctgcgatgagc
cgagagccgtccagcggatcgtcggtggccggccgcctccagatggccgaggccgaagct
gcgcctggaaaaggaggccgcccggagtaggtagtaggcgtggtggcggaccgccgccgg
gtaagcgtggccgctcatgagggtgagagtatttaaaaaatcgcgcaccagcaccggctg
ggccaaatcccccagtccaaagatccccagctccagaggcatcagcgcgcgcaggcgggc
agcggggtcgtccccagacagcagcaactgacgcgtcacgcgggcgagccccccgtccac
ctctgccaggggtggctgggcgtctgcccctccgctaccgccgctgctgtcactctccat
agcggacgccatgaaggtccaggggtccgtcgatcgccgccgtctgcaacgccgaatcgc
ggccccctccggcccggcgtcaaatatttcccgggggtccgaattcacgcgggacgttcg
tgggctggttgaggaacacgcgcaggcctcctcgctgagtgcggcggccgtctggcgcgc
agggctgctggccccgggggaggtggcggtcgccggggtggcagtggaggggggagcttc
agctggtctgggtggcggccgccagtctttggggactttctgatacacgccagctccttc
aacaacgccgaggccactggaacgccccttttccaattcaagcagagtgacccgttctcg
ggcgtcgacgcggtattcactcctctctccctgtttatcctaatgaatcacggccggggt
gtagccgcccgggtcgaggcaggtgggggcctgacgcggatggccaacctgctgtacgac
agccccgcaaccctggctgacctggttttgggcggctggtggccgaccgccgcttccaca
acttcatcacccctgtgggccccctggtggagaatataaagagcacctatctgaataaaa
tcaccacggtggtccacgggcctgtggtcagcaaggccatccccgtcaaggtgacggtgc
cccaggaggcctttgtggatctggacgcgtggctctccggcggcgccgggggtggcggtg
gagtatgcttcgtcggggggctggcagccgtgccccgccgatgcgcgcctctatgtcgct
ctgacctatgaggaagccgggccgcggtttacgtttttccagtcgtcccgcggccactgt
cagatcatgaatatcttaagaatttattactcaccatccatcatgcaccgctatgctgtg
gtccagcccctacatatagaggagctaaccttcggggcggttgcctgtctggggacattt
agtgctactgacggttggaggaggtctgccttcaattaccgtggctctagcctccccgtg
gtggagattgacagcttttattccaacgtctctgactgggaggtgattctctagacttaa
cgggaggaaacaggaggaggacaagagcacaaaagtggttcagtggacacccaccacaca
gcatggcaacgaccagtcatgtcgagcatgagctcctctccaaattgattgatgagttaa
aggtcaaggccaactcagaccccgaggctgatgtcctggccgggcgcctgctccaccgcc
ttaaggccgagtcagttacacacacagtagccgaatatctggaggtcttctctgacaaat
tctacgatgaggaattcttccagatgcaccgggatgagctggagacccgagtctctgctt
tcgcgcagagcccggcctacgagcgcatcgtctccagcggctacctgtcggccctgcgct
actatgacacctatctgtatgtggggcgcagcgggaagcaggagagtgtgcagcactttt
acatgcggttagccggcttctgtgcctcaaccacctgcctctacgcgggtctcagggcag
ccctgcagcgggccaggccggagattgagagtgacatggaggtgtttgattactactttg
agcacctaacctcccagacggtgtgctgctccacgccctttatgcgctttgccggggtgg
aaaactccactctggccagctgcatcctcaccacccccgacctcagctccgagtgggacg
tgacccaggccctctataggcacctggggcgctacctctttcagcgagccggggtgggtg
taggggtgacgggggctggccaggatgggaaacacatcagcctcctgatgaggatgatca
acagccacgtggagtaccacaactagcaagaggccggtcagtggcggcctacatggagcc
ctggcacagccagattttcaagtttttggaaacgaagctgccggagaaccacgagaggtg
cccgggcatctttacggggctctttgtccccgagctcttcttcaagctttttagggacac
gccctggtcggactggtacctgtttgaccccaaggacgccggggacctggagaggctcta
cggggaggagtttgagcgcgagtactatcggctggtgacagcgggcaagttttgtgggcg
ggtctccatcaagtccctgatgttctctatcgtcaactgcgccgtcaaggccggcagccc
cttcatccttttgaaggaggcctgcaacgcccacttttggcgcgacctgcagggcgaggc
catgaacgccgccaacctgtgcgccgaggtgctgcagccctcgaggaagtctgtggccac
ctgcaatctggccaacatctgcctcccgcgctgcctggtgaatgcgcctctggcggtgcg
ggcacagcgggccgacacgcagggggatgaactcctgctggccctccctcgactctcagt
caccctacctggagagggggcagtcggtgatggattctcgctagcccgcctcagagatgc
cacccagtgtgccacctttgtggtggcctgctccattcttcagggatcccccacttatga
ttccagggatatggcctccatgggcctcggggtgcagggcctggccgatgtctttgcgga
cctgggctggcagtacactgaccctccctctcgctcgttaaacaaggaaatattcgaaca
tatgtactttacggccctctgcaccagtagtctgattggacttcacaccaggaagatttt
tccgggtttcaaacagagcaagtatgccggggggtggtttcactggcacgattgggcagg
aacagacctttctattcccagggaaatttggtctcgcctctctgaacgcattgtgaggga
tgggcttttcaattcacagtttatcgccctgatgcccacctcaggctgtgcccaggtgac
gggctgttcggacgccttctaccccttctatgccaatgcgtccaccaaggtcaccaacaa
ggaggaggcccttaggccaaaccggtctttttggcgtcatgtgcgtctggatgacaggga
agctttgaatcttgtcgggggccgtgtctcctgcctcccggaggctctgcggcagcgcta
cctgcgtttccaaacggcctttgattacaaccaggaggacctgattcagatgtccagcct
gtttttgcgtgaggaagatgccgcgcgggccagcacgctagccaacctactggtgcgcag
ctacgagctgggcctgaagactatcatgtactattgtcgcattgagaaggccgccgatct
gggggtggccagcgcggctctgtcggtgccgcgggaggaacagaatgagcggagtcccgc
tgagcagatgccgcctcgtcccatggaaccggcgcaggttgcggggccggttgacatcat
gagcaagggcccaggggagggaccaggtgggtggtgtgtgcccgggggattggaagtgtg
ctataagtaccgtcagctcttctcagaggatgatctgttggagactgacggttttactga
acgagcctgtgaatcttgccaataaacgtttattgccatgtccaagttgttgtacgtgcg
tgatcatgagggctttgcctgcctaacggtcgaaacccaccgcaaccgctggttcgcggc
tcacattgtcctcaccaaggactgcgggtgtctcaagctactcaatgagagggacttgga
gttttacaagttcctctttacgttcctggccatggccgagaagcttgtgaactttaacat
tgatgacgagagccacgacattgatcactactacaccgagcagaaggccatggagaacgt
ccacggggagacttatgctaacattttaaacatgctctttgatggggacagggcggcgat
gaacgcctacgcagaggccatcatggccgacgaggccctgcaagccaagatttcctggct
ccgtgacaaggtggcggccgccgtcaccctgccggagaagattcttgtgttcctgctgat
tgaaggcatcttcttcattagctccttctacagcatagccctgctggggtccggggccta
atgcctggcatctgcctggccaataactacataagtagggatgagctgctccacacccgc
gctgcctccctgttatacaatagcatgacagccaaggctgaccgaccaagggccacctgg
atccaggagctgtttcgcactgcggtggaggtagagactgccttcatcgaggctcgtgga
gagggggttaccttggtggatgtgcgagccataaagcagtttctggaggccacggccgat
cgcatcctgggtgacattggtcaggctcccttgtatggcacaccaccccccaaggactgc
ccgctcacctacatgactagcatcaagcaaactaatttctttgagcaagagagttccgat
tacaccatgctggtggtagatgacctttgagtcagggtggctacttgctcaggtttctgg
gcataaattctcctgcctgcctctgctctggtacgttggcttctgctgctgcttgtgatc
atggaaaccactcagactctccgctttaagaccaaggccctagccgtcctgtccaagtgc
tatgaccatgcccagactcatctcaagggaggagtgctgcaggtaaaccttctgtctgta
aactatggaggcccccggctggccgccgtggccaacgcaggcacggccgggctaatcagc
ttcgaggtctcccctgacgctgtggccgagtggcagaatcaccagagcccagaggaggcc
ccggccgccgtgtcatttagaaaccttgcctacgggcgcacctgtgtcctgggcaaggag
ctgtttggctcggctgtggagcaggcttccctgcaattttacaagcggccacaagggggt
tcccggcctgaatttgttaagctcactatggaatatgatgataaggtgtccaagagccac
cacacctgcgccctgatgccctatatgcccccggccagcgacaggctgaggaacgagcag
atgattgggcaggtgctgttgatgcccaagacggcttcctcgttgcagaagtgggcacgc
cagcaaggctcaggcggcgttaaggtgacactcaatccggatctctacgtcaccacgtat
acttctggggaggcctgcctcaccctagactacaagcctctgagtgtggggccatacgag
gccttcactggccctgtggccaaggctcaggacgtgggggccgttgaggcccacgttgtc
tgctcggtagcagcggactcgctggcggcggcgcttagcctctgccgcattccggccgtt
agcgtgccaatcttgaggttttacaggtctggcatcatagctgtggtggccggcctgctg
acgtcagcgggggacctgccgttggatcttagtgttattttatttaaccacgcctccgaa
gaggcggccgccagtacggcctctgagccagaagataaaagtccccgggtgcaaccactg
ggcacaggactccaacaacgccccagacatacggtcagtccatctccttcacctccgcca
cctcctaggacccctacttgggagagtccggcaaggccagagacaccctcgcctgccatt
cccagccactccagcaacaccgcactggagaggcctctggctgttcagctcgcgaggaaa
aggacatcgtcggaggccaggcagaagcagaagcaccccaagaaagtgaagcaggccttt
aaccccctcatttaacaccatgttctcgtgcaagcagcacctgtccctgggggcctgtgt
cttctgtctcggcctcctggccagcacccccttcatttggtgctttgtctttgccaacct
gctctctctggagatcttctcaccgtggcagacacacgtgtacaggcttggattcccgac
ggcatgcctaatggccgtcctctggacgctggtacccgccaagcacgcggtgagggccgt
cactccagccatcatgctgaatattgccagcgccttgatcttcttctccctcagagtcta
ctcgaccagcacgtgggtttctgccccctgtctctttctggccaacctgcctctcttatg
cctgtggccccggctggccatcgagattgtttacatctgcccggctatacaccaaaggtt
ctttgaacttgggttgctcttggcctgcaccatctttgccctgtccgtggtctccagggc
cctggaggtgtcggctgtcttcatgtctccatttttcatctttctggctttgggctctgg
aagcctggccggtgctcggcgtaaccagatttacacctcgggtctcgagcggagacgcag
cattttctgcgcccggggagatcattcggtggcatccctgaaggagaccctccataaatg
cccgtgggatctgctggccatctctgccttgaccgttcttgtcgtctgtgtgatgattgt
gttgcatgtgcacgcagaggtgttctttggactctctagatacctgcccctctttctctg
tggggcgatggcctccggggggctgtacctgggccattccagcatcattgcatgtgtcat
ggccaccctctgcaccctgacatctgttgtggtatatttcctccatgaaacccttggacc
cctgggcaagaccgtgctgtttatctcaatctttgtctattactttagcggggtagcggc
cctgagcgcagctatgcgctacaagcttaagaagtttgtgaacggacccctggtccatct
ccgtgtggtatacatgtgctgttttgtctttactttttgtgaatatctgttggtgacatt
cattaaatcctaacgaccggagtcctgtctctgtgttcttgggggattgagttagctgtc
tttcctcttattacattgggctaacgggaggaaatgaacccaggggtggcagtggatggg
gtcatttatgggcaaaactcacaggacatgggggagttagcattggcgtcgggagacacg
gctctgtcagttatcaccgtaccatgagtgccatgtgtgtccagtgcctaatcaccgttc
ctcattttgtgtgcctcctcaaatgttccagaagtcggccacaggggaggtggctgaatt
agggccttttccctcattcccccatgagacccacgtggcaggcctaggggctacattcgc
ctcccgtttcccttcgcgtgaggcatccgatgactgaattttcgcagtctcttttccctc
ttcccttgttattcccatagaattagtgaggttacacaggtggagattcagtttaaccat
ttattgatttaatccaggaacaaaaaacagtcctagtgacccagtgcccggagagagaat
ggccctgacaagtcggctgcatgatgcacttcggcagtcacgtgtgtgagtctccacggc
ctctgtcaaaagggagcttagcgtgccagggttgtaattcttgatgtagtggcccaggaa
ttcaacttcatcgtgtctccgtctgcagttggcgttaatgtaggctggggctactgccgc
atatgctgccaagagacagaggggctgcttcacatatgagctgctcagggtctccaccac
cttgttttgacgggccgtggcacaggtgatgtagaagagttgcttcacaaagttgtagtc
tcgcgtgttaggaaggaagcagggtgccagctctttgagcttggtcaggatcaccttgct
aagactcatggcgcaggccaggaggatgtcttccgcgggagctaggggcaggtcgccgtg
gtaggtgatctcctggagccaaaagatggtctcttctagcatggccaccagggtgcagag
ccccgcgttctggatcgcctgcatgcgtgcatccagccatgtgtccttgttggttgactt
ggtgaaaaactcacgtagtgtcttgtagctcctgcgcagctcgtgtctgggttgcacttt
ctgccaggctccaatctctggatgggcggccaccgccagcatcgactgtaggaacgggtc
ttggatgggctctagggtcagagaggccagggggctgggcaaggtgacaaatgtaatctt
ggagacaggcttaaccagactcatgtcaaaccacggtttgttcggcaggggcctctggct
gcgttcttgcctcgcctgcttccttgtgctcctgccggcccctcgagattctgaccgggg
acctctggttgctctgttgcttcggggagctcttggagacctcggtgctctaggcaccct
gggggcccttggggctctgggcgctcttgctcccgggggcaggtgtcggcgcttgccata
actttcatcggtgcagccatggacctctccgcgtcgccttttgtggcctctggtgtaaga
gttgccagtctcctccttctcgtcctcgtccctgcacaggggtgagcgatgcaatgtgac
tgtcttgtcctgtaggtcccacttctttctgggaatcacaaacgatgccgaggtaggggt
tatgaccacgctggagggccgtgcaggtatggcgtgggccggagttggatcttcatcctc
ctcctctgaggatgaaatctctccatctgtggagtgttcttcgctgccctccatagggtc
cagatcgcagtctgtgttggtgtctgagaccgcttcgagttccagaatgtggctctctgc
agaggggagacaaaaggtggagactgccttgagcacctctgtctcaggcaccggatgccc
ccggctccacggccccggccactggccggtgtagcttcttacctgcgggatcctcgttgg
aggaaatgctgctagttcgggagagtctctgagaaggaaccatcttgtctgtctctacga
cgggctagctgggatgtagtgctgtcttgactggcctcagccctatttatgattctggag
gcgggcacgctgatggagaaatgggcggtcggttgattggccccacagcgaccggcgaag
cactgactcatgaaggtgaccgtgatggcctgtgatgtgtagtagagtaccagaaacacc
ctcacattcttggagctggccctgtgggtatgcctcaggcacgcaaagttcctgccccgg
gcatggcacacctgaactaagtttggcccggtttgctcaaacgtgacatggagaaactgg
gggaatttgtcttctggcacagctgttgccagggtgctcatgagcgagggccagatgcag
gagctgacccaggcgacgagatccaggcccagatgtccctctatcatggcgcagacattc
tccacggtggggggcagggtctcgcgggtcctctggattagatagtcacgcccatcatcc
gcgatgtggtagcagaaggttttgggggccggccagcccacgtgcagtgagtgatgtaag
aggttttgaatgttgagggcattcttaacatagctgtgcttgtcttcctcttccggatga
cagacaaagaggcgcagctgccggctaagaccaccgcccctgtccaccttgtaggtatgc
ggcagccggatgcaccgcccggcgtgatacacgccgctgtcaaaaagcggggccccaatc
tctttgatcttgtgacgcatgcggcgcaggcaggccgttaggcccatgagcttctgcagc
acagacacaaacccttgtactgcgcttgttcccacaatagcatggcctctaggtaggggg
tgatgacgcgaaagcccagttttcccgtgcatatgcaaaaggggagcacatcttccatat
tatccgggtcggcgggtggacaagctgatttgaaaaaatagactgggtgggccctggaca
ctggacccaggcggcgcatgaggcgcagtacctcacgccgcacggtccggcacaggtcat
agatttcctccagcgaccaggggcccccttgatctttagatccaggtccaagaccaggtt
gcagaccggaagccggggattaaagtattcatgccgggagacaaagagctgctcgctcag
gctgttctgtgaatagtacactggggtgtaggagagggccctggtgagacacgtgtctgg
gaggcggcagttggtcggggtggagacgacctccgccaggtgggatgagaaggggtcagc
ggctgtcattacaaagtagtgcctgtctgcaaaatggcagaggaagaccggtagccgctg
cacccttcgaaggacggtgggtgggaggaattgttccttgggattccactggccccggca
ggtggcctggccggccaagcatagaaacccttgaagcgtgggggggtatgtgggaccctc
atccgcgtgccagcgcgcgagctccaccagctcccgggccacgtccacactgagcccggc
ccaggcccgcatgagtccgtcatcggggtcggggtcccacgtgtatggggccgggggctc
catgcggattttcagctgctggacacgcacatgctcagccaggtaagtctcccgggtgaa
gtaggtgcgcatgtgctccgcaaagcccctgtccaggagcgaggggagcacgagcccccc
gaaggcagacacccaatttctcccatgctcgttaactgagagtatcgcttaaaggttccc
tcgttgaagcactgtgcgtgggccaaatagacgtagcgcacgagatcggccgaggccagg
cgccccctgtaggcgtctatcgtccttgccacagcgcggatctctcgcgagtcccgccgc
agtttctcgtgtgcaaagtgggcaaaagcctcggtctgctccgcccatgccgaggagcca
aagacctcccccagctcggccagggacgtgacggcggccaggctctgaccagactcggaa
gtaaatagctccgtgaggtgcgccagggtctcaatcgtacaaggaatgccccaaaaatag
taagcagccgtgactagcacgaactgggcctcgtgggagccaaaggtgctaatgaaccac
ctggccgagatgttaacgcggtagatgcggcgcagacagcccacgatcttgggacgcagc
cacgccacgcggcctctggcatccccctgtggctgtttcttagcgctcagtgtgagcagt
tccacgaggggcgtgagcgagcgcagggcccccgcgcgatctaggtaggtggatagacgg
tccgcggtgagcggcgtgaggccgcgcaggaaggggaaggcctcctccgccggcaggtgc
agcgtcagaaccaggccgcagcggctctgtgaggtcagccgcttcttgggcaggtgaagc
tgcagttccacgagagaacccgccacgtggtggaggggcgaggcgttgtggcacaaacaa
aacaggcggaagccctcgtcaggccgcgagaggatggcatcgaggatggcctccgcaatg
tcagtgtttgaggccacaagggccttgatgacgacgggggcggacattatttaagaccgg
gaggccccaacggcgggctaaacagaacgatggccttctatctcccagactggtcgtgct
gcgggctctggctctttggccggcccaggaatagatacagccagctccctgaggagccgg
agacctttgagtgcccggaccgctggcgagccgagatagatctgggcctgccccctggtg
tgcaggtgggagatttgctaagaaatgagcagacgatgggctcactgagacaggtttatt
tgctcgctgttcaagccaatagcatcacggatcacctgaagcgctttgacgccgtccgcg
tccctgagagctgtcgtggggtggtggaggcccaggtggccaagcttgaggccgtgcgct
cagtcatctggaataccatgatctctctggctgtaagcggcatcgagatggacgagaatg
ggctcaaggccctgctggacaaacaggctggcgacagcctgcggcgctcaagatggacga
gaccggtgcctgggcgcaagagatctcggccgttgtctcatcggtgaccgccccctcagc
ctcggcccctttcatcaactccgcctttgagcccgaggtgcccacccccgtccttgcacc
gcccgtggtgcggcagccggagcactctgggcccacggagctcgcgttaacgtagcaacc
agactccacaccaaataaacattttattggtaaaacaagggatatgaaggtgtcattgac
ccgaggatccaaaccccctcccctgtctcccctcgagcgcctcgctcagcccactatcac
ccatggccaggctcggcacctcctcgaaggtgcagctggcccacctaaagagagatctgg
ggccaaggacccccgcgtcactgtgggggctgtagaaggaggtgaggtggtgcttgtgaa
ggtaaacaagctgacagaagcgccggtacttgttaaggaacacggtctggtcactaaagt
tggtcaggctgacgtccaccccaccccggcgccacctgcagggcttcactagaataccct
gcatggccaggcccgacctgccaaagattgtcggcctgtggtgagggatagaaggggggg
gcacggtgagtgtcactgagacggtctgatgggggaagagggccaggtcctttggcaaag
agacgtccaggcccacgtccccggggtactgggggtggttgatgggacccttgtcctcct
ccatctggggggtggcatatctgaaggcagccaggtggattttgagctccgatggacgca
gcgtggagttgtagcgccgctgattctggaggattagccggagttcccccgtgtagccgg
gatcgatgatgccaacatgagacgtgaccggacgggaggtgctgccccacagcatgagcc
catgaccctcgggtgggcgggcatagaggcctaggtccacagttgtggtcttcatcgggc
gcagcaggatggtggtcttgttgaccaaggtgagccgccctacactagcctgctggagca
acagcttgtcattctggaaggcgtagcgtatgtgtggacaggcctccatggtgatgatct
aacagacagggacggcggcgctatatataagagcccaagacccggctctttactgcgaaa
tggggaaggtcctaagaaagccgtttgcaaaggctgtgccactgctcttcctcgccgcca
cctggcttctgaccggggtgctgccggccggcgcttccagtcccacaaacgcggcggcgg
cttccctgactgaagcccaggaccagttctactcctacacatgtaatgcggacacattct
cgccttctttgaccagctttgcctccatctgggcacttctgacgcttgtcttagtcatta
tagcctcagccatctacctgatgtacgtctgctttaacaagtttgtgaacacgctgctga
cggattagatggggatatttaaaaggggcagcaatctcggctgtttgtacttcttctctg
ctcgttaaaccaatagcatgtcagctccacgcaaagtcagattgccttctgttaaggctg
ttgacatgagcatggaagacatggccgcccgcctggctcgcctggagtctgagaataagg
ctctgaagcaacaggtcctcagagggggtgcctgtgcctcgtctacctctgttccttctg
ctccagtgcctccgcctgagccgcttacagctcgacagcgagaggtaatgattacgcagg
ccacgggccgtttggcgtctcaggctatgaagaagattgaagacaaggttcggaaatctg
ttgacggtgtaactacccgcaatgaaatggaaaatatattgcaaaatctgaccctccgca
ttcaagtatctatgttgggtgcaaaaggccaacccagccctggtgagggaacacgacaaa
cgaccccaacgccacccgacgtgcccgctcccggggacgtgaagcaaagaaagtgcaaat
ttctgattaataaatttttattgactttatacataggtctcggcgtcatcatatggtggg
gtggtgtaggtatgggatgtagacaagttacgcctaaaggcgcagtccgccatgaccagc
agcagcagaagggtcagcacagccagagaggcccactgcagtactagcatggagaggttt
gagaatctgggctgggacgttggcgggactggcacggtggcttgggctgtggtaaccggt
gggctcgtaaaagtccagcggggccgcagtttgctagaagtgctgggaggtagataggtg
gtcgcattgtatctcggtcttggcgtagttgaatcaccgccgtaatctgtggtgggctct
gtacttgtccgggctccatgtcctgtggtgtgctttccaccggtggtagaattggccttt
ccacctgttgaggtgaccgtgggaaccgccgtcttttggccactgggggcctggggcgac
gttgcattttgggggggcgtgcctttggtgacattaacctcccccggttttgtggatgtg
gaactgtttccagggcctgacgcttggctggtggtgcctgggcggggtgctggcgaactg
gtggacacatgatgtgtgctgatagaggctggtgtcacctgtgttatattttcaccacct
gttgggtgagcggaggttagtaaaggcatatgtgacgtctctgggtttgaactgggtctc
agtgacatggaagaggttgaacttcgggggccttactttctgtgccgttgtcccatggag
atggacttggtgtcaccggtgatgcgcctgacgttgtgccggctggtgttgggctggtga
catccgcggtggatacagtggggcctgtgcttgcaggtgcggtgaggttggtaggcacgt
gagtagagctgggtagacctgtcgttgtattgggatcagcaaatccagttgtattcaagg
taggggaggtggtggtgctctcgggtgccttggagaatataaccttgtgggttgttgtgg
tggcattggtagccgttcgtgtgataatgagtgtcttgggggccgtgccaagacccgaga
cagtaatgtcaaatgtccgattgctcgcaaatgcaccagaaatattttcacaacccgaag
gtgtccccgaggtgagagtccatttgcacttaaagtcagtttcagtgttgtttggccagg
cccaaaaggcagtcactgtaacatttggcgagtttgcgtcctcagaagtgaccattggca
ctgaataggtagcattgtcacccacatatgtgatgtctgtggtgtttgtcggcatgtcct
gtgaagctggaatctcatcagagaacacaatgttggactgaatgcagtaatctcccccgc
tcgccttcggtccattcccagagtaaaacacgtacaggatactgttattgccaagaaatc
gtgacactggacgtggtgtcagacgcaggctgtatgcataccctgtaccaggtattgggg
tggccacgggactcgttgatgtgagaattccgccgctgggaacatggctctcgtatccac
tgcaggtgatgttaaatttgttgtctccgggcagaacttgtgaaatttcgccatcctcca
taatacactcaatatctatctcattaccgagcatttctgtttttacgctgaaattcgagt
cttgagctgacgttggcaaacttaagggtagcgtgacatccagcccctgtgccctcacta
ctgccgttatattggtagaattacagttatcccactttatgtatggcactgtttctggta
tcaggtacacggggttttgcatttctgcatggtggcaccacatggttccaaacacatctt
gaaagtagacatctacagattccaggcttacttgttgctcctctccggtggtgacgttaa
ttggaagcttcttagaccgcatagttagagccaattctcctgcaccaaggagctccagta
gaaagagattggtggcattttctgagccaccaaatgcacctcgaggttggtagacagcct
tcgtatggggtgtcagctggccaaagtcaagatcaagttgatgctttttgcccccgacat
cgaaattgatagttacattgacatctgccgtgcaaacattgcatgtggggtaaaatggga
attccggaatctcaacattgaaaaaaccaggatcttcacccgtgagatggatcaggctct
ggatggtgtactgacacacaagcaaggctgcctccattgtctcggcaccgatttctaggc
agcatcctctttaataggtacaaggggggtgcggtgttggtgagtcacacttttgttgca
gacaaaatggacaaggacaggccgggtcccccggccctggatgacaacatagaagaagtc
ccatctacctcggttgtgcaggaacaggtatcggcgggagattgggaaaatgtcctcata
gagttatcagatagcagctcagaaaaggaagcagaagatgcccacctggagccggcccag
aagggtacgaagagaaagcgggtcgatcatgatgccggtgggtcagctccagcacgaccc
atgctcccaccccagccggatctccctgggcgagaagccattctccgcaggtttccacta
gatctaagaacacttcttcaagcgattggagccgcggctacggtgagcatccctatggcc
taagtgtgtgatgtgtgtttttacccatcacacaacaaggtaagtaatttgttgccgttg
gtttcagcgcatcgacacacgagccatagaccagtttttcggatcccagatttcaaatac
cgagatgtacataatgtatgccatggccattcgacaggccattagagatcgtcggagaaa
tccagcttctcgtagagatcaggccaaatggagactgcaaaccctggccgccggatggcc
tatgggttaccaggcatacagcagctggatgtacagctacaccgatcaccagacgactcc
cacattcgtacatctccaggcgacacttgggtgcacaggtggccgtaggtgtcacgtgac
cttttccgccggcacctttaagctgccgcgatgtacccccggggatcgccagtggttgta
tgttcagagctccgtgggtaacattgtacagagctgtaatccccgctacagtattttctt
tgactatatggctatacacaggagcctcacgaaaatctgggaggaagttttaacacctga
ccagcgtgtttcatttatggaattcctaggatttttgcagagaacggatttgtcctatat
caagagctttgtcagcgatgccctgggcaccactagtatccaaacaccgtggatcgatga
caatcctagcacggagacggcacaggcttggaatgccggctttctccggggtcgtgcgta
tgggatagacttgcttagaactgaaggggaacatgtcgaaggtgctaccggtgaaacgcg
agaagaaagtgaggacacggagagcgatggagatgatgaagatcttccttgtatagtgtc
cagaggtggacctaaggtcaaacgaccccctatatttataagacgtctgcacaggttgct
gctgatgagagcgggcaaacgaacagaacagggcaaggaggtactggaaaaggcccgtgg
gagcacttatggcacacctaggccgcctgttccgaaaccaagaccagaggtcccacaaag
cgacgagacagctaccagtcacgggtcggcgcaagtcccagaacccccaaccattccatt
acatgaacaacacggcatggccccgtgtccggtagcacaggccccacctacgcccttagg
ggatcaactcccaggtgtttttagcgacgggcgagtggcgtgtgcaccagtacccgcccc
ggctgggcctattgtccggccctgggagccatccctgacacaggctgcggggcaggcctt
tgcacccgttagaccacaacacatgccagtagaacccgtccctgtcccgacagtggcact
tgagcgaccagtttaccccgcacctcctaagattgctatgcagggccccggggaaacttc
tggcattagacgcgcgcgggagcgttggaggcccgcaccttggacgccaaatccaccccg
ttctcccagtcagatgtccgtgcgtgaccgtctggctcgtttgcgtgctgaggcacaggt
caaacaggctagtgttgaggtgcagcccccccagttgacccaagtatcccctcagcaacc
aatggaggggcaggttgctgatgtggtccgggcacctggggtaccggcgatgcacacagt
actttgacctccccttaattcaacccattagccagggggcacccgtggcccgcccggtac
ctccggtaccggcaacacagccacagtattttgacatccccttaactgaacccattaacc
agggggcatccgcggcccaatggaggggccgttggtacctgagcagtggatgttcccagg
tgccgccctgagccagagtgttaggccaggggtagcgcagtcacaatattttgacctccc
cttaactcaacccattaaccatggggcacccgcagcccatttcctccatcagccaccaat
ggaggggccgtgggtacccgagcagtggatgttccaaggtgccccccctagccaaggcac
tgacgtggtccaacatcagctggatgctttggggtatacactccatggtcttaaccatcc
cggggttcccgtgtctcctgccgttaaccaatatcatctcagccaggctgcctttgatga
ggatgagagtgccgagccgtgtgaagctcttgatttgtcaatccatggcaggccctgccc
tcaggcccccgagtggcctgttcaagaggagggtggccaggatgccaccgaggttcttga
tttgtcaatccatggcaggccccgccctcggacccccgagtggcctgttcaaggggaagg
tggccaaaatgtcacaggccctgaaactagaagggtggtggtgtcagctgttgttcacat
gtgtcaggatgacgagtttccggatctaagatcctccagatgaggcctaagcaaaggtgt
agaagtgtgtccccctccattccacccactgattacgcccgacaataaagttgatgatat
tgaattccacacctgcttgtgtttgattttatttcatattccatgagagagacctcgcat
atttgcagagggtcactgaaacatcttatcttaaaacagttacacctgaataatgaagaa
agcgtggctcagcagagcacagcaagccgatgccgggggggcatctggctccgaggaccc
accagattatggagatcaaggtaatgtgacacaggtgggatctgagcctatttcacctga
gattggcccctttgaactctctgcggccagtgaggatgatcctcaatctgggccagtgga
agagaatttagatgccgctgcaagagaggaagaggaacctcatgagcaggagcacaatgg
tggtgacgatcccttggatgtccatactcgccagcctagatttgtggatgtgaacccaac
gcaggctccagtgatccaactagtccacgctgtctatgattccatgttggtaagaggcac
ctagaacatttccagatgtttcgcttggattttttggccagtcttaattgattgtcattg
gtttcagcaatcggacctccggcccctaggcagtttattccttgagcaaaacctgaacat
cgaagaatttatatggatgtgcatgaccgtgcgtcacagatgtcaggccatcagaaaaaa
accattaccaattgttaagcagaggcgttggaagctcctgtcatcttgcagatcctggcg
ttgggttaccgcacgcataacctcaaagtaaacagttttgagtcacaatgtccacccggt
ccttgtgactgctacgctaggatgtgatgagggcacgcggcatgcaacaacgtacagtgc
tggcattgtacagataccacgaatatcagaccaaaaccaaaagatcgaaacagccttcct
gatggcacgtcgtgctaggtcactttcggcagaaagatatactttgttctttgatttagt
atcctccggaaacaccctgtatgctatatggattgggctgggcacgaaaaaccgagtttc
atttattgagtttgtaggatggttatgcaagaaggaccacactcatatacgcgaatggtt
ccgccagtgcaccgggagacccaaagcagccaagccatggttaagagcgcatcctgtcgc
cattccttatgatgatccgttaacaaacgaggagattgatctggcctatgcccgcgggca
ggccatgaatattgaggctcctagactgccagatgatcctataattgttgaggatgacga
cgaaagtgaggaaatcccaggcccccacagtggtcctccagcgaccacccacgcagcaag
agcctggccccgtcggcccactgagtgtcctggagccatggcaacctttgcctgggcccc
aagtgacagcagttctacttcacgaagaatccatgcagggtgtccaagtacatggttatg
gcaaccctactgccaccagtaccacaacagccccgggctggcagaagaggcccttgtgtc
ttcaccggtgacctaggcatagagagtgatgagcccgcttcgacagagccggttcatgat
cagctactgcctgccccaggacctgaccctcttgaaatccaaccactaacgtcccccacc
acgtctcaacttagcagttcggcaccaagctgcgcacaaactccatggccggtggttcag
ccaagtcagactccagatgacccaacgaaacagtcccggccaccggaaacagctgcccca
cgccagtggccaatgcccctgcgacctatccctatgcgccccttgcggatgcagccaatc
ccatttaatcatccagtgggacccactccccatcagacacctcaagtggaaataagcact
aagggctcctgctggtcagcaggggccgacaaagcaaattttgcgccaattgttaacggg
gggcgtcaagaaagggagaccatcacttaagttacaggccgcccttgagcgtcaagccgc
tgcgggctggcagccttcaccagggtccggcaccagtgacaagattgtgcaggcgcctat
tttctacccacccgttttgcagcccatacaggttatggggcaagggggttccccaacggc
catggccgcctcagcggtgacacaggcacccacggaatataccagggaaaggaggggagt
ggggcctatgcctcccaccgatattccgccgtctaaacgagcgaagatcgaggcctatac
agagcccgagatgccgcacgggggggcctcgcactctcccgtcgttatcttggagcggcc
aggggcaacagcagactctggagtgcggaggaactgctaaacaggaaagggcatgttggg
gctgggggacattgcagtttcttccccttcctcttctgaaacatcgaacgatgagtgatt
tcgcccatgtaacaagaactgggatgaaccctggggcaacagactgcggggaggggcagt
gataagtcatgacaattttagatgaggtagaaattttgcatattttcagacccaccatgg
aatcatttgaaggacagggggacaatgagcggggagataatgtacagactaccggcgagc
atgatcaggaccctgggccggggcctccatccagtggggcttctgagagattggtaccag
aagagtcatactcaagagatcagcaaccttgggggcaaagcaggggtgatgaaaacagag
gctggatgcagcgcatcaggcgaaggcggagaagacgggctgccttgtccggccatcttt
tagacacggaagacaatgtgccgccatggttgcctccacacgacatcacaccatataccg
caaggaatatcagggatgctgcctgccgggctgtcaaggtgagtatgcctctaactgggt
tcatgggggccatctaaggcccacgtgtgacccatgtttccattaattttagcaatcgca
cctgcaagcgctatcaaacctgatactcgatagtgggttagacacacaacacatcttgtg
cttcgtgatggcagccaggcagcgtcttcaggacattcgacgtggacccttggttgcgga
gggcggtgtgggttggcgacattggcttctaacatctcccagccaatcctggcccatggg
atatcgtacagcaacactacgcacattaactcccgtgcctaacagggttggggctgacag
catcatgttaactgccacatttggatgccaaaatgcggcacgaactctaaacaccttctc
tgccaccgtgtggcacttcaaagagagccgacaggaagatatttattaatattccattag
taaacgaggcgtgaagcaggcgtggtttcaataacgggagttagaaatttaagagatcct
cgtgtaaaacatctggtgtccgggggataatggagtcaacatccaggcttgggcacatct
gcttcaacaggaggcgcagcctgtcattttcagatgatttggcagcagccacctgcggac
aaaaatcaggcgtttagatggggcatttatgtttgggacgctagccgccttcgtgttagt
atatactgacctcacggtagtgctgcagcagttgcttaaacttggcccggcattttctgg
aagccacccgattcttgtatcgctttatttctagttcagaatcgcattcctccagctgcg
agcaagggaatgcgttactacaagtggtgcctagtcagttgaaaaccgattctggctgtt
gtggtttccgtgtgcgtcgtgccggggcagccactggtgcaggctgtggaacaccaatgt
ctgctagctgttgtccttggttagccccggggcaagcaaacaccattgaacagtagaatt
gtctccaggttgaggtgcttctcccccggcttggttagtctgttgattctgggttatgtc
ggagactgggaacagctgaggtgctgcataagcttgataagcattctcaggagcaggctg
aggggcagaaaaccacgacccagtcggagcggttgaaacatgataggcagttagctggcc
ttgtggcagaggctctggcagcaccggccacagcacacaaggcaaaggagcttgcgatgg
ccctcccaggtcctgatagactctggtagcttggtcaaaagcttgtacaaaaggcacctg
gtatggggtgtaaattttacatcttcagaagtcgagtttgggtccatcatcttcagcaaa
gatagcaaaggtggccggcaaggtgcaatgtttagtgagttacctgtctaacatctcccc
tttaaagccaaggcaccagcctcctctgtgatgtcatggtttgggacgtgctaaatttag
gtgtgtctatgaggtacattagcaatgcctgtggctcatgcatagtttctaaaagaggag
gaggcagttttcagaagtgtctaaaataagctggtgtcaaaaatagacagcccagtgaaa
tatgcatggcatgcagcagacattcatcatttagaaatgtatccaagatttcattaagtt
cgggggtcaggggggagtccagattcaaatcctctgtcatggactctagtgttgtggtca
gttcgtccaaatggccacgagggggcgggtggctcaggtccatctgtccacatatggctg
cttcctcctggggaataacagtgtcagccatctcccttagggccttcacggcctgactgg
tttcttcatcagggtcctccaacagatgacttgcctcgggggttactgcgggggccgggt
caagtggctggggcaccggggctggcgttagggatccgaccggttcatggacaggtcctg
tgggggtgggagccaaagaggcaggcaggggccggttggcccacggggatccgggtggat
ggaagggcctgatcctctttggctgacacacctctcgcccctcgaacacgtcagatatgg
cactgcccgcttccggctttggcaggaacataccttcccggctatccctgaggcccttct
tccttttaacgggaggaagaaaggtgggctttgaggggtgggggaatatgggtctctcat
cgctctcttggtggaccgctgctatccaaggctgttcaggttccgccgcgttggaaggac
atggagtttgaccacggttgggcctggatgtccggcgcgactttggggcccgcaggcgcg
gggcctcggccctggcctcttcccgctcgctctgctcggtgtcactgttgcccgagtcac
tgctgctggaactgctgtcaccgcagtcggcgctttgggcaccgggcttcaggggcatgg
tcgggctcgggagactttcgagttcatctgtaaaagcatgaaactgtccggactccgagt
agcgggcctcggtgtgagaggcacccccatcattccccatgagctcctcgtccatcctgt
cggctccggacacgaggataggagtttccactgccttggacttggttgacagcaggcacg
cgggaagcacgccgctcacgtagctcctctgtccggcgtggctggagtaggaggcccggg
gcagtgtcttaatcagagccctgacatccttaacatcgtccgtcagatggcctgtcttgg
acgagaccatagtctggaacatctcctcgaggacgggataggtgaacacccacttgcaaa
aggccttgaacttggagcttaggaggccttccttctccatcctgttcaggtgttccacta
cctgcttgccggaggccatgatggccgcgcggtccacgcccagcaccttgctgtaggtgt
aggcccgcacccgactgtgttttaggagcttgtacatagcggtgcctatggtggcaggaa
tcatcacccggttgctgggggcctggatgaagaatctgtcagtgaccactatcaggtggt
ctaacacgtagcgcatcactatagggcacgcgatggaacatgcgtcgttgccggcattct
cagcccgtcttcttaccctgttgtttcggagaatggcccaaaaattgcagatgttgagcg
tggccattagcccgccccattctcgcccgtgggccttggcctcatttataaatgccttgc
atattttgtaggatctcagagtaatctccacactcccggctgtaaattccttgttgagga
cgttgcagtagtcagagaccagagagcccagctgctttttgatttcaggagttagcctca
gaaagtcttccaagccatcctttttaggcctcatggctagtagtaacagaggaaatgccc
gaccattaaaatctttcctccatgagctttacctgaaacactatcccgaagtgggggatg
tggtgcatctactgaacaccatcggggtcgactgcgacctcccacctagccacccactcc
tgacagcccagagggggctgttcctggcaagagtcttgcaggctgtacagcagcacaagc
tgctggaagacaccatcgtccccaagatcttaaagaagctggcttatttcttagagctgc
taagctactactcccccaaggatgaacagcgtgacatcgccgaggttcttgaccacctca
agacgaatcgggacctggggctggacgacagactctgggccctgattaggaaactgcgcc
aagacagacaccatgcctctgtaaatgtcctcatgccaggaagcgactacacagccgtgt
cgctgcagtactacgacggcatctccataggtatgaggaaggtaatcgcggatgtctgcc
gcagtggctatgcctccatgccctccatgacggccacgcacaacctctcccaccagctct
tgatggctccgggcccagtgaggaaccgtgcgcctggcgcgggttctttaaccaggtcct
cctctggactgtggccctctgcaagtttcgcagatgcatttactataactacattcaggg
atctatagccaccatctcccagcttctgcacctcgagatcaaggccctctgcagctggat
aatatcccaggatggcatgcgcctctttcaacacagcaggcctctcctcaccctctggga
gagcgtggccgcaaatcaggaggtcacggatgccattaccctgcctgactgcgctgaata
catagacctactaaagcacacaaaacatgtcttagaaaactgttctgccatgcaatacaa
ataaatttctcttacctgcgtctgtttgtgtagtgaggtgttgtgtcctgtatggtattc
tactttaaaaaggccggctgacatggattactggtcttttatgagccattggcatgggcg
ggacaatcgcaatataaaaccctgaccatcacatggggcattaggcgactctgcatcagc
atcgcttaagtatgagtgggcagcagagaggctcggttattttggttcctgaacatctgg
ctggggcattaactaagcttatgagcgattttatcacaggacaagatgtcactctttctg
gaggaaatattgcagtcaaaattcgcgatgctataaaccagacccccgggggtggtgatg
tagctatactttcttccctgtttgctttatggaatgccctcccaacatctggtagacaat
cctccagggacgatttaatcccagccgccgtgcaggccttaaccacggcccacaacttat
gtctgggtgttattccaggtgagacctcacacaaggacacacccgagtcattgctccggg
ctatcgtgacgggtctccaaaaattgtgggtggattcgtgcggatgtccagagtgcctac
aatgtcttaagggattgaaggcaattaagcccggcctttatgaaatccctaggataatac
cacacactaagcagtgtagtcctgtcaatctcctgaacatgttggtccacaagcttgtgg
ctttacgtggtcatgtgcagcttgcatacgacgcccgtgtcctgacgcctgactttcacg
aaatccctgacctcgatgactccgatgctgttttcgcacgcaccttattggcagccttat
ttcacctcaatatgttctttattctcaaagattacataacacaagactccatgagcttga
agcaggccctcagtggtcattggatgtctgccacgggcaaccccctgcctgcagcaccgg
aaaccctgcgagactacttggaagctttccgaaattcggataatcacttttatctcccga
cgacagggcctttaaacaccttccaatttcccgaagagcttctggggcgcgttgttgtta
ttgattcctctttgtgtgccgccagtcacgttcaggacgttatcacccatggtgttgggg
cgggtgttcctcgtcctcggttttcggccctgcctccggccccatcccgcgagccccagc
agacatgctctcagttaacgagcagagggaatgaaagctcacggcgaaacttgggccagc
ccggggggacctcccctgctgttcccccagtttgccccatcgtttccctgacggcctcag
gggccaagcaaaaccgcgggggcatgggatccttgcacttagccaagcctgaggaaacct
cccccgccgtctccccagtatgccccatcgcttccccagcggcctccaggtccaagcagc
actgcggggtcactggatcctcacaggccgcacccagcttttcttccgttgccccagtag
catctctgtctggtgaccttgaagaggaagaggaggggtcccgagaatccccatccctac
cgtccagcaaaaagggggacgaggaatttgaggcctggcttgaggctcaggacgcaaatc
ttgaggatgttcagcgggagttttccgggctgcgagtaattggtgatgaggacgaggatg
gttcggaggatggggaattttcagacctggatctgtctgacagcgaccatgaaggggatg
agggtggggggttggagggggcaggagtctgcactccctgtattcactgagcgtcgtcta
ataaagatgtctattgatctcttttagtgtgaatcatgtctgacgaggggccaggtacag
gacctggaaatggcctaggagagaagggagacacatctggaccagaaggctccggcggca
gtggacctcaaagaagagggggtgataaccatggacgaggacggggaagaggacgaggac
gaggaggcggaagaccaggagccccgggcggctcaggatcagggccaagacatagagatg
gtagtcgtgaaagagccagggggagaggtcgtggacgtggagaaaagaggcccaggagtc
ccagtagtcagtcatcatcatccgggtctccaccgcgcaggccccctccaggtagaaggc
catttttccaccctgtaggggaagccgattattttgaataccaccaagaaggtggcccag
atggtgagcctgacgtgcccccgggagcgatagagcagggccccgcagatgacccaggag
aaggcccaagcactggaccccggggtcagggtgatggaggcaggcgcaaaaaaggagggt
ggtttggaaagcatcgtggtcaaggaggttccaacccgaaatttgagaacattgcagaag
gtttaagagctctcctggctaggagtcacgtagaaaggactaccgacgaaggaacttggg
tcgccggtgtgttcgtatatggaggtagtaagacctccctttacaacctaaggcgaggaa
ctgcccttgctattccacaatgtcgtcttacaccattgagtcgtctcccctttggaatgg
cccctggacccggcccacaacctggcccgctaagggagtccattgtctgttatttcatgg
tctttttacaaactcatatatttgctgaggttttgaaggatgcgattaaggaccttgtta
tgacaaagcccgctcctacctgcaatatcagggtgactgtgtgcagctttgacgatggag
tagatttgcctccctggtttccacctatggtggaaggggctgccgcggagggtaaggagg
tgatggagatgagggtgaggaagggcaggagtgatgtaacttgttaggagacgccctcaa
tcgtattaaaagccgtgtattcccccgcactaaagaataaatccccagtagacatcatgc
gtgctgttggtgtatttctggccatctgtcttgtcaccattttcgtcctcccaacatggg
gcaattgggcatacccatgttgtcacgtcactcagctccgcgctcaacaccttctcgcgt
tggaaaacattagcgacatttacctggtgagcaatcagacatgcgacggctttagcctgg
cctccttaaattcacctaagaatgggagcaaccagctggtcatcagccgctgcgcaaacg
gactcaacgtggtctccttctttatctccatcctgaagcgaagcagctccgccctcacgg
gccatctccgtgagttgttaaccaccctggagactctttacggttcattctcagtggaag
acctgtttggtgccaacttaaacagatacgcatggcatcgcgggggctagacctctggct
ggatgagcacgtgtggaagaggaaacaggagattggtgtgaaaggagaaaatctgcttct
ccccgacttatggctagatttcctacaactcagccccatcttccagcgcaagcttgctgc
cgttattgcctgtgtccgacgcctgcggactcaggccaccgtctacccagaggaggacat
gtgcatggcctgggcccgcttttgcgacccctctgatattaaggtggttattttgggcca
ggacccctatcacgggggtcaagcaaacggcctggcattcagcgtcgcatacggctttcc
agttccccccagcctgaggaacatctacgcggagctgcaccggagcctgccggagttttc
tcccccagatcacggctgtctagacgcgtgggcctcccagggggtgttgctactcaacac
catcctgaccgtgcaaaagggcaagcccggctcgcacgcagacattggctgggcgtggtt
tactgaccacgtaatttcattgctctctgagcggttaaaagcgtgcgtgtttatgctgtg
gggtgcgaaggcgggagacaaagcttcactaatcaactccaagaagcatctggttctgac
ctctcagcatccctctcccctggcccagaacagcacccgaaagagtgcccagcagaagtt
cctgggcaacaaccactttgtcctcgctaacaactttttgcgtgagaaggggctcggtga
gatagattggaggctgtagaggggtcatcactatggccatgtttctgaagtcgcgtgggg
tccggtcttgcagggaccggcgcctcttgtcggacgaggaggaagagacttcacagagca
gcagctacactctggggtctcaggcctcccagtctatccaggaggaggacgtgagtgaca
ctgatgagtctgactactcagatgaagacttgatttggaggaagagtaccccagtgacga
agacccatctgagggcagtgatagcgacccctcgtggcatccttcagattcagacgagtc
tgactacagcgagagcgacgaggatgaagcaacccccggctctcaggcctcacgatcttc
aagagtctcgccatctacccaacagtcttcaggtctgacacccacgccttcgttctcccg
accacgcacccgggcacctccgaggccgccggctcccgcgccggtcaggggacgggcctc
agcacctcccaggccaccagccccagttcagcaatccaccaaagacaagggtccccatag
acctacgcgacctgtacttagaggcccagctcacgccgcccccctccaccttcaagtccc
aatacatacaataaacacatgatggaaaccccccccccattaagggcaataacaactaca
attggccatggctgtaaataaaatgtcataacctggagtctgcatgtctgttgttttatt
cagtaaaccagtagtgcgcgtgagttctttagggcatccacgatgtagccgctcgcgggg
ttcccctccccagtgatcatctcggataggggattcctgtccatgaccacgcaattagag
tgccgggcccgggacagcgccacatacacatggccgggtttgatgtttctgtggctgccg
aagcagatggcgactttgtttagggacagaccctgggccttggctatggtcatggccagc
tttgagctaatgccatagtcacggatgctgcagaggttcagggacttgtcctctatcgtc
tcatacagtttgttagtattgtgttccaggcagcacacgaagcctgcctcatccttgacc
attagcctgggcatgcgtgaactgccagcgtcctgaggctgctgctttcctcggatgcca
aagaagacgttgagatgcgtgtagcccagaagcgtgtagttctcggtggtggaggcgtag
tccaggaggccgtgaaggagaggctcgtctgaggtgaactctatgttgtcgcgaatcagc
atgttgttggtaaatgtgcagaaggggaggtccctgaactcccttccgccatagcggacg
gccacatccaggcattgcctgaaataggccctgaggtcattatatatgtttaacagggag
cagaggggggcagaatttgcggccgggggctccgctccccatcccaggcaacctccagcg
gcagttcgcccagctccatcccagcagtcacctccggatcccacgtacgcccgggcaggg
gcacagcaccaagctccgccacgtattccccgttttcacagagagaatgtcctccgtggc
taaaagcgtagatgcctccgtagatgagtcgggccaggaagctgtagacatactcgggct
gctcatgcccgtgggcctccacgaagctgtccgcctcgagcgtgtccataaagtccccga
aggtgccggtatagccacagatggactttttggtcttgcagttgaccgacaccgagctgt
gcttgacgtaggtgacattgtaggtgaccttgacccgttcttcgtcctgctcggtgccca
ccgggaccatgtcttggtcggcgaactgcgagtagttaccgaggcgtgcataattctttt
ggagccaggtgtgggccgtgaggcccggaagcccgaccagggtcttgtactgggccaggg
gatcgaggaagacctcgcactccaccgggcaggtaaacatggtcaccccgcccccatctc
ccccggttccccgcgcggcacgcccctgcccggcagtcttgagcgtggcatggagggtgg
tgaggaaggtcttgacctcggcgtgggagaggaagagccgggtccagcccacgtactgcg
cggggtccattatggccgccctggggacgacgaagcggtcgacgtaggccaggatgtccg
gcgagagctcgaggccgtactcgagggtcttcatgaggtgtccaaactggacgtcggtgc
agcgcttgttgttgatgaagagggcccagttgcgggccacgtccacgtaggtcgcggccc
tggggttgcccaccaggaaggtgaggatgttgtcgcactcgcgaatcttgtttacctggg
tctcgtggctaaaggaggactgaaaggcgtctgtctgggtgggagagcccacgcagacga
tgcagggaatgcggccccggcggtagagtggggtacgcagccaggcgttgaagaaccagt
agcaaaagaccacggctgttagaatgtgcacggaaagcgttccagcttcgtccaccacga
tcacattggtggtccatagctgcccctgtgcatgtctctcaggacctcaaaggcggggcc
agagactcccgagtagagccccctgggcttggttcgcctgaactcggcggcaatgtcgga
gagtaccggccagtatttggccaggtcccgccgctggagttcctctagggcggcgtccgt
agagcgaccatgactgctgacccgctgcgtcatatttatgtggcggctcttgaacccaaa
ggcgctatagacggttgggcagtaggctcggagtgtctgggagaggttctgtgcggccac
ggttgtggctcccgtgaccaggcagtccatcgtgtggtggaggcagctaacgctggtgct
cttgccagcccccgccgttcccgtaattacataggctgaaaagggcaggaaggggggctc
cgagagctccgggtcaaactcgggggagaacgtctccatatccgggacgcggcgcctagc
cagggtccctatcctcctgactatacgcctcacggaggcgtctgaggtcatgttcaacat
gaacgtggacgagagcgcctctggcgccctcggctcctcggccattcctgttcaccccac
gccggcctcggtccgactttttgagatcctgcagggaaagtacgcctacgtccagggaca
gaccatctacgccaacctccgcaaccccggagtcttctcgaggcaggtgtttacccattt
gtttaaacgagccatctctcattgcacgtacgatgacgtgctacatgactggaacaagtt
cgaggcctgcatccagaagcgatggccgagcgatgactcgtgtgcgagccggtttcgtga
gtccaccttcgagtcgtggtccacgaccatgaagctgaccgtgcgtgacctgctgaccac
caacatctaccgagtgctacacagccgctccgtgctctcctatgagcgttatgtggactg
gatctgcgccaccggcatggtgcccgccgttaagaagcccataacccaagagctccactc
caagataaagagcctgagggacaggtgcgtctgtcgggaattggggcacgagaggaccat
caggagtatcgggacggaattatatgaggcaacgaaggaaataatagagtcgctcaactc
cacgttcatcccccagtttacggaggtgaccatcgagtaccttccgaggagcgacgagta
tgtggcctactactgtggccgccgcatcaggctgcatgtgctcttccccccggccatctt
tgccggaacggtgaccttcgacagcccggtgcagcgcctctaccagaacattttcatgtg
ctaccgcacgctggagcatgccaagatctgccagctcctgaacacggcccctctcaaggc
catcgtgggccacggggggcgagacatgtacaaggacatcctggcccatctggagcagaa
ctcacagcgcaaggaccccaagaaggagctgctgaacctgctggtcaagctctcggagaa
caagaccatcagcggggtcacggacgtggtggaggagttcataacggatgcctccaacaa
cctggtggaccgcaaccgtctatttggccagcccggggagacagctgcacagggcctaaa
gaaaaaggtctccaacacggtggtcaagtgtctgactgatcagataaacgagcaatttga
ccagattaatggcctagagaaggagagggagctctatctaaagaagatccgctccatgga
gtctcagctgcaggcctccctgggtcccggcggcaacaacccagcggcgtcagcccccgc
cgcagttgcggcagaagccgcgtctgtagatatactgacgggcagcaccgcctccgcaat
cgaaaagctgttcaactccccgtccgccagcctgggtgccagggtgtctggtcacaatga
aagcatcctaaacagtttcgtttctcaatacatccccccttcgcgggaaatgactaagga
tctgactgaactttgggaaagcgagctgtttaacaccttcaagttaacacccgtggttga
taatcaggggcagcgtctctacgtcagatactcgtcagacacgatctctatattattggg
ccccttcacctatctggtggcagagctttcaccggtggaactcgtgacagatgtctacgc
caccctaggcatcgtggagatcatcgacgagctctaccggagcagtcgcctggccatcta
catcgaggacctcggtcgaaaatactgccccgcgagcgcgaccgggggagatcatggcat
ccggcaagcaccatcagcccggggggacacggagcctgaccatgcaaaaagtaagcctgc
gcgtgaccccccgcctggtgctggaagttaaccgccataacgccatctgcgtggccacca
acgtccctgagttctacaatgccaggggggaccttaacatccgagacctccgggcccacg
tcaaggcccggatgatctcgtcccagttttgcggctacgtcctcgtgagtctgctggact
ccgaggaccaggtcgaccacctcaacatattcccccacgtgttctccgagaggatgatcc
tgtacaaacccaacaatgtgaaccttatggagatgtgcgccctgctctcgatgattgaga
atgccaagagcccctccataggcctctgccgggaggtgctgggtcgcctgaccctcttgc
actccaagtgcaacaatctggactctctgtttctgtacaatggggcgacgctgctgtcca
ccctggtcaagtaccacgacctggaggagggggctgccacccccgggccgtggaatgagg
gcctgagtctctttaagctgcacaaggagctgaagcgcgccccatccgaagcccgggacc
tcatgcagagcctctttctgactcggggaagatggggtgcctggccaggtcacccaagga
ttactgcgcggatctaaacaaggaggaagatgccaactcgggcttcacatttaacctgtt
ttatcaagattctttattgaccaagcatttccagtgccagaccgtcctccagaccttgag
acgcaagtgcctcgggagtgacacggtctcaaaaataattccctagaataaactgagaac
agtcatcagtaaatctgtctctcgcgtgatttccataggaatggttagccggggtggagg
gccgatatcacatcaagcagaaaggccataatctctcgaaagtaggcggtggggctgaga
ccatgctcagtggccgtctggcagggggccgggcgcgctccgtccttgtccaggagacac
acgtggcttccagagaggcgcagcccagccctccgcagccgctgaagccaggctcgcgga
agagcccaaaacctgtttcggcgccgcccgggggccagtctccgggtcaggtcgcggacc
agggtcaacaggtggtcgtgggatggcggggccttgtctgcctcgggtctcgccgctagt
tggtccagggtccaggagaaggcttcgtgccaaaccaaaaagggccccgagtgctcccta
catccacccacgtaaagatccccctgaaagatggccatcagtaggcacccgggcccgcgt
cgagccttcacccgaatgtgtctgcgggccacggtggcctctccacccatcacatcccgg
tcgagccggctggcatcctccgagtctttcacgccttgcaggaaagcctaggagatacag
caacagaaagctattagccggtggttcccccaccatcattcttcctgttaacgggaagaa
taaagttgggcaaaccccgggccgcgctctcccacccagccccgcttctcacctgtgcta
gtggctcctctgaaggatgggcggaggttggtgccacaaagcccaggatgaactcgtctg
cataagcccaggtcagtcctaggtcagcggccgcgtgtaggagaacccgggtgacggcgg
tgtagaggcccccgagtgcccgtcgcgtgtctgaggtgccatagcggtgaagggcccgca
gccaggtttgcgcgtcccgcgcctgccctccgccatcaggcgttcccacgggggcgcccc
tggcagagaggtggcagcgggccaattcgtagagccaccaagtggcatcagcctcaagga
tggctgtggcctccgcgcgcccgaccaccgtcgtctcgtcctcccccctccctcgccgcc
ttcccgcgtgcaaacgtggcgagggttaatctcctttcgggtcgggggccagatttgttg
taggagcagcgagccgcgtcgttgccctgaccgcgcgtcgaggcccaggagggcgtctgc
caggggcgtcccagagactcccaggttcaggtccagtagcaggagaccctcgctgtgtgg
cgcccggtgccagaaggccggcctcgcccgtcccacataatggatgggcaggaagggaaa
gcccgggacatagggctggaaatctgagccccctgggcagagttcggggtccaggaggta
gaagatgggcttggtgcctctgtggttggcgtagcaggaggcatagatactgcggaggaa
ggcgtagagcccgcccccggccatactccaagagttgacaagccaggactcgaatccccc
agccggctcaagaattttcaggctgacgcggtgccgtcgggcgtccccaccacggccggt
ggccccgtcggacgacaccagatctacttcataagtgaccggtcgcaggatgtccctaaa
ggggacgggagaggggtcgtcgggagtctcggtggaataggtgaaaacatccccacgcgg
tgtcctgatgtatacgtccaactgtccgggagactcagagtgcctctgagcatgggggca
tgtctgttccccctccatctcggacccgaagccatcaacaggtgggggttgttggtcccg
cccatcatcccccgagcagctttggcagaccacctgtgctggaaagagaggctggaagat
gaggccctgctcatcctccaccctggcggcggacaagagtctgcggtctcgggttctaaa
tgaaaggtcaaataggtccttctcggcggcatcggcgagcatagcaatgagccccccgct
gcgcctgagctcccgctcccatcgcaaaaagttgagttcggtagtcgagggcgcgttgac
cacggggggctccagggagcctccaagcggcggctggcaggcctgcaccacgatcagagt
ctcaacgtcctcccttttgatgggcacgatgcccacgacccaaatcgcccaccaccgccc
tgcggtctgggtaacattataaaaggtaaccgagctgacgcgggccctgacgctctccgc
gggtgtttccatcattgtttgagatctgaggaggactggaccctttaaaacatccggtca
cgccctttgcaaattatttaaaaggtgaatgctcaactgagaccatcgcaatcatgaagt
cctccaagaatgacacgttcgtctatagaacgtgggtcaaaacgcttgttgtgtactttg
tgatgtttgtcatgtcggcggtggtccccatcaccgccatgttccccaacctggggtacc
cctgctactttaacgcactggttgattacggggcacttaacctgaccaattacaacctgg
cccaccacctgacccccacgctctatctggagccgccggagatgtttgtctacatcacac
tggtctttatcgcggactgcgtggctttcatctactacgcctgcggcgaggtggcgctaa
tcaaggcccgaaaaaaggtctcgggtcttacagacctctcggcctgggtctcggcagtgg
gctccccaaccgtgctgtttttggccatcctcaagctctggtccatacaggtcttcatcc
aggtcctttcctacaagcacgtctttctctcggcctttgtgtactttttgcactttctgg
cctcagttctacacgcctgcgcatgtgtgacccgcttctccccggtctgggtggtcaagg
cccaggacaactctattccccaggacaccttcttgtggtgggtggtcttctacctgaagc
ccgtagttacaaacctgtacctggggtgccttgccctggagacgctggtcttctcgctca
gcgtgttcctggccctgggcaacagcttttactttatggtgggggacatggtgctgggag
ccgtgaacctcttcctcatcctgcccatcttctggtacattctgacggaggtgtggctgg
cctccttcctgcggcacaactttggcttctactgcggcatgttcatcgcctccatcatcc
tgatcctgcccttggtcaggtacgaggccgtctttgtctccgccaagctgcacaccactg
tggccatcaatgtggccatcatacctatcctgtgctcggtggccatgctcatcaggatat
gccggattttcaaaagcatgcgccagggcactgactatgtccctgtctcggagacggtgg
aactggagctagagtcagagccgaggcctaggccctcgcgcacgccatcacccgggcgca
accgccgccgctcttctacgtcctcatcttcctccaggtcaaccaggagacagaggcccg
tctctacccaagccctcgtctcctccgttttaccgatgacgacggacagcgaggaggaga
tcttcccctaatgcaaaggttactttcccgtcattctttcgggggaacgaggggaggcgg
gaattgggttaagataggggcgaagggtggtgggtgcaagaattggggctgggaatggag
aggggagtgggctaggtgccgacaccggggtgccaagataatggattgagtaagcatggg
gctctgatcgggtccgccgggttctcaggggtgtagtgggtgggcattgcatatttttgc
cgcggtgctgttgggccttggacccgcaccccagtccacagccaccggccaaggtcctgg
gcctcccaccaccgttatgcctccccctttacccattaattacaagagatgttagtttgg
ttttttatttggcaaaaacagcaattcatcattttcagagtcctcatcatattcgagccc
ctcgttggtttccccgcaggccctcccttcttcggccgctattagcttagtagtctccag
gttaaactcctcatagtcattatacaggttgattattcccccgtccacgtcgcctatgga
gttgactcgtcgtcggcaaagagaccagagggcacccatggcgcggtgtcaaaagtattg
tctgcgtacgctttccaggagccagccgcggtgctcaaggtcttacggatgacagagtcc
ggcaggaccacgggtgtcaccagcaccgccacgggaatctccaccgaggcgtccagaagc
aggtctgagccgagcgtgcaggtcgccgggtctagaggcgaccgttttcgaaagaaggcc
gtcacaatgttcacccggggtgagcagtctctcccgggcttgccacccccactgtggcgg
acgtagtctccaacaattttgtattggaggagcacctggtagaagtagttgtgccgtgga
ttgatgaagatgttgactgggacccggtctttaataccaatgcgccccgcattttcgctt
gggtccgtcattacgtagagcatagactccacccccctgttggcagctaggctgtctgcc
accaggtcatgaccggggcccagtttgcgcttacggacatctttaagattccaggcctca
tcctgcgtcaacagatagtcaccctccgagggcaaccgcccatccgggacgtactccacg
gtaggacgagctatagaattgataaatctgataaatgacctcttgcatggcctcttgtaa
agcgcagtgtaggatgggtagatggggtcaaattctgacttggaaaagaggtacttgaag
cggcacttaatctcataaatgcagctccggtcggtgaacagtataaagtctccctgtgac
tccacattgacgcaaagatccagagacaccccaaaaatgccatccgtgggactaatcata
aagccaaattgacggttggcggatgcgtccccgcagatgagcttacagacaatgtccttg
accgtgtcctcacaccgcaggccaaaggccacaggtcccccaaagtagtgatttgtggag
atgggagctggctcaaacaccttggtgggtccattcttaatggtggagagcagcttggaa
gaggaaattatgccatttcgcaatatgtcccacatcaggttctcagactgccccctggtc
atggactccacgtacgagcagagaacagtcctctgctcgtcggtggcctcctgtagcccc
cagtaaatggatttcagggagggaccgtccttgctgtcattctcttggactaacgaggag
acaaagtcacagaagccagtttcaccagagaactcttgtatttgtttacagaggcaatag
agatagacaaagcgcatggccggcatctgaggtggacggtcaaggttacggacaaaggcc
tcagtctccggactgcggaggaagcgggcaaacgtgtaggaggtcatctcctccatggga
tcctcgagctcatccacgtcggccatctggaccaaagaagtcgtctgccaagagttcagc
taccagacctggaagatgagggtgctcaaaccgtgggcgacagttgaagaagtagctctc
cttgaacctctttttaaggctccggcaccactgcaagaattgactcatatgctccgccgt
gacatccacgcacggactctcgccacacgaggtcaggcccatgtctaagttcaggttcca
catctgcgacagcacctccaacagcaccacctttggggctgcaaattgcaaaaagtagag
cgggtcggatcggtcaaatcccatgtcagggttggggtaggggattttgtgggtggagtc
agcgaggtgcatgataccatagagcagcgagtagccgagcgactgcagatccaggcgaag
ggccgtctgcgcccccacggggccacacgccgaggggtcagggatgtgcccagcccccct
caagatgtagcacttgctcaaaaggcagaggggcttataggtgtccttggctatagaaaa
tggttccctctggcaatagaggcgatagagctgccggcccttagaagactttagccgcac
atccagcatcttgttgcggtcgtggagggaagcagtcccataatcagtcaggaccagcct
acccatgccccacatggtgtctgtgaaatccaccaggatgttgctggggctaatgtccga
atggaagaggccgcagtgccgattcagaaagtaaacggcatctttgaggccctgaaagcc
ccgcaccaggggctcaatactaccatcatgccagtggccataatcctggagactgcatct
gaactggggcataaacagggcgtggcaggacgtgcaggccgacaggtagtccaccagggc
cttgtcctgcccatcctcggccgtggccttcccaatctgaatcatgtcacacaccatgag
ctcgtgctcaactcgccactgctggaggagttcgtcgggctcaactccgcattcacatcc
atgttcctcaaatggctcgagggcctgtcgctccacccgctctagctgcttgtagttgat
ttttggaaattgagtcttggtcgcggtgaccaccctctgataggtagaaattagctgttt
ggccaccagatctcgcttagaactactcatcttcataagtcaccatgtccgcaactatgg
agcccagatcatacgtggggtagagtacggatacgtgtccaccggccttttatactgagc
gtttaggttttgtttatgtagcaagcacaaaaggcacacacgagtgatgcaaaagggttc
gagtgggccaatatttgcaaggcctgacctataacctcatctttgttccaggccagcgca
attcgcataaggtccccatcaaacacctcaaaacacagacccatgcccatttcaggctga
gagggctccatccggctcgaccaaccttgtccaccaaactgccattcttctggtaaacgg
gggttgaggggcaagatccaccagcttaaattgctcgggcgtgccagttccagacactgc
ccatacctgcgggcgagcatcgggtcatcgggcatatcggccttgaccgcgttgaacatg
ctgtatgcctcgcagcgcggccgtctgaccgagaacctaagaaacgcccttcagcaggac
agcaccacgcaaggctgcctggccccgagtattatgtacacaggggccaagtcagacagg
tgggctcaccctctggtgggcacaattcacgccagtaatttatattgcccaatgcttcga
gcatactgccgccactatggccccaggcccgtgtttgtagcttctgatgaatcattaccc
atgttcggtgcgagccctgcccttcacaccccagtccaggtccagatgtgcctactacca
gagctacgcgacacgttacagcgcctgctgccaccacccaatcttgaagactccgaggcc
ttgacggaattcaagaccaggtcagtacaagcacaagcccgcccgcctagaagcattcca
gaaacaagtagtgttacattctttttattttctgatctcaatcaaatctttagagattac
agacaccatgtttgacatctttcaaagtgctttcggattggaagaaatgacgctggagaa
gctgcacatttttaagcaaaaagccagcgtgtttcttatccccaggcgccacggcaagac
ctggatagtcgtggccatcatcagcctcagtggctcaccagaaacatgtcgcgtccgccg
ttttcactgaaattattgacaccttgaccaagagcttcgactccaagcgtgtagaggtca
acaaggagaccagcaccatcacgtttaggcacagtgggaaaatctccagcaccgtaatgt
gtgccacctgcttcaataagaatgtaagacctgacgtttcagtacttggcaattgtagag
catagcccggctgtaaaggtcagaaaatcgcagcagggtccaaggttgtgctgtacatgg
gacctctttcccattagcaagaaccccctgcaggacacgtgacatgtccgggtgcatttt
gggtgggttaaatctcagtcccaccacaaagggggcatcctccggtttgaacatcagacc
caacaaagcccgatgcccagttatgggtacgtagtcgttgttcagggccgtgcatggcag
cagacaaggacaggtgccagatgtgcctgggctatcgtcctccgtccagccacgcaggat
gttcacgtgggccccggcaccatagcatgtcacacattccccgttatcacatctggttag
caggttgataaaatgggtcagtgatggaaaggttggcatattggggcagcacatcagcat
gtccatgttaacgaaaaacatgtacagggccccttctgcataccaggcaccaccccgtcc
cagtgggatgatctccgagggtgtgatatcttgcagttcttctactgttttaacggcggt
tgaggtggtaaagacgtgggccgtggtcagatctgtgcaggtgactacagggttacccct
aatctccacaggcaccgcctcacccactgcatctgagaataccccaaagtacatgagagt
caggctgtgtggcccctggactgccttagtgaagagaacctcgggcctggccacggtggc
tagggttccattgatgtagacggtcacataggtgggcttcttcttgggcttcagcacaat
gagggtaacattcatgtaggttttaggaggtccggctatctgaggcacgtacacagctga
cacggcggttgtggccgtatagactttcatctggggcgtagaggcatcgctcagcaccca
gaggcactccttgttgaggaacttgcgaagctgttcccggctactgttcgcggcggatgc
catgacgtgccagaatatatcccctctcctcgggggtgagtgccaattggcctttaataa
caaagcccccaggcagcaccaaaaatgcctgcccgtccgatgtggtggccaggtggacgc
agtgcccgtcagttccaagggctactagctgggaagcagccccaaccagcccacccgggg
gcctggagtcgatcaccttaccccaggccgaggccccttcctcatacagcgggtggctat
ctatccataggcaggcatccggcgtctttggtgcattggatagctttcacccaacaactt
tcccaactaacccgtgtctggacagtgaagaacgcttccctgatcaggtctgaattttta
tagatacgggagtaggaggtgggaataacaactgggatttcttgttgtgctgtccaggcc
tgcatggccagtttttccctgaagctagcagaaattctgagggccactgaaatgaggaag
cgaaactccctctctggagctcccaaaattgaaacctcagcaagatctgttgctggggag
gcatgggtgacagctgtcatcctgtgcagtctgccctgggcactcagctctggatatgtg
acaacatagagagcgtgggggctaaaaatatgagcaattcccctgaccagggccctggac
tcacgaatggcccgacgggtcttagagaaagaaacaggcaccctcgagagtgcccccgac
ccgacccccacagtgccgccagtccctgctcggcctccgccgccttccccaccggcgctg
ccccggatgttgctggggttctcgagggctgggtggtgcttggacacagaggtctcagca
gccgccttggtctcggccccggccctaagtctgagccccaggcaaagggccggactccca
gcgtggcccaacctctgctcccctctattctcctcttgcgttatctccaatagaatttgc
ttgaggtcatacgttttagggtgctccctgggccgcggccaccggcatatgctctatacc
cgcccctccggggggcccaggatctataggtatgggctgcatagccgcagcagactcctg
gaccccagaggcctctctgataagatgcccgtcggtcagagcccttttggccccctcaag
agacaggtaataaatctgtagctccccaaccagccctccttcatcgtaaaatcgaagggc
ggccacgtggaaggggttgtagagctctggaaggccctcatcgcagtacactggcacact
ggtaaacgtgccccgatggctaggccgtccgggcagcatgccccgagcagcaaacacgcg
gcagaccctcgtgagacccgtccggtcactgaagagagtctggcaccaggccccctcgca
gtttggcacgcgattggggcaaagctctgccataaccgtgtcgggaacaaataggtgcac
gaggaggggggtcccgaggccactcaacacttggttgtcaatgtggacatccatagctct
ctcatgcgtttggctacagcatcatagcgcttgtttctggtggatttaaataacagggcc
ccgtagacagtcttttgtgagtaaatagagatgatgacatggatgtagagactgaggacc
acatccaccaccttctcggaggaggcccccctaaacagcatcaggcagcaagggaacaca
aaggaaaccagggccgggatgtgaggcctcagcgccccctcctgatcaaagagggcctcg
ctgaccccggagatgacattctcattcagaaagtagtgatagaggtgattgaccacagtc
ttaaccaggccctggacttgttcaggctcccacttgtcccgctggtcctgtgtgtcttgt
cggatctcggtccagggcctcagcgccggctggaaatgcggccccatgtagttgcctgta
agggcgcacaccactccctcatgggtctcaatcagggtgcactcgctggatccatcacat
acgtggtactcgccacagccccagcaggcaaacacggaggccatgctctcaggtaacggg
agatggaactccagcttactatacgagcacaggtggcgaggattgggctcatccgtgccc
ccctccccccgcgggaggctcaatcggccttggtctgacattccaccccggccaggtcca
ggagggcagcccccacctcccatagcaacaccaggcaaaaaacacagagcaactgcatcc
tagtcccgattcccctctcaaaatcagagatcaccttgctcagaccagcccaatcgaaaa
actgagatcgtattgccggattcttcaatgcctgcatgtaaatctccgtccagcatccag
gtaaatcgtcctgaaactctgagaggtccacaagcacaaactgaaggtaggctagcgttc
gggtgaacgcaagacaaacttccaacaacaccgcgtcggctcggaaaggctgtatgactt
ccttaagtacactaaagatgctgttcttatacagcttctcggccacaccacttcgaatta
tgggggtgtggctttgatgacatactgtcgtgattgttgttagaccggcacataccttca
caatgtcctcgggggcaaaatactgtgttaggagccaggcacagtaaacggcgtgatatg
catcgttgacactcttcaggtagccagcatccagtcctgactcatgtttcctccctcgct
tcttcaggcggcgcatgttctcctccacgtttaacttcatccagactatggtgtcccccg
ggtctgcggtaaacgtggccaaaacttgaataaagtcactataggagagaagctggctcc
ggagcagcattagagggaaaaccacggaggccgacagcaaatggcgatcatgcaaaatcc
aacaatccaggggcgcgactgacctggcaccagactcggtaaccagcaagctccgcttcc
tagaggccaagactctgaaaggggtggtaaatttcatctggcatgctaaaacctcagccg
acgtgtcttcccttccatgcctcgcccgagtcacattcttgtgcatggccttaatggcat
tttcatacacatgagtccagtaccgcatcggttcagggactacaatggtcaggtccccaa
agacagccttcaaatgattcagcatagtagtctttcccacaccaggggcaccttccaaaa
atagggaacaggcaggtttgattactggtacatgatttgttaggtgggtcacaattggaa
cccgcatgctctccttcctctgagccttggcctggcgggtgtcttgggcatcatccagat
tcagaacattcatcacactcccacttagccgcttcagctgggcagcatgcttggataact
tactaaactcgcgcccatgggcggccaggtgttcgaagagaccagaaggcttacccttgc
caccattcttttgttttaacgcggaatgagaagagggcctgcggaaattagactcatcct
cagactcacagtcagatttgtcatcgagcccaaggccggccaggccctcctcaaagcctt
tctggtacatgaagctccggctcgtggagtccgcacctccttctgtgcacgaagttttgc
ggaaccaggagaaggggtctggcgtcttgctggggccacactcccggctacggggcttcg
gggtaggggcagtaggcttttggtgtgcgggtgctggtggctgggctcccctgggcaggg
taaaggggcacgatgtgtgccggctacccggagagtttccagtattagatgtcacggcag
cctgggtccggcacggcaccctctccccagacagtccggtcggagccatcaaggggggcc
agtgggtgggcacctggtagaggccgtcgtcatcttcctcacctgcccctgagtcactac
cggttggggtaagaactgagggggcaaagtcatcaatctcagcgtaaaagttttcgtgtc
tttcgttttcaggggactcatcctcctgacattttcgccagccgccgggcgggccggcct
cctttcctggaaatccagccatggatcccacccgggtctgtgtgccctctccaccacgac
ctggcaaaatttcacagtcttcccccggctagaaaggcggcaggtaagcgagcgcacctt
cggtgttactccaagctgctctctcttaagagctgggagcaactggcctcttttttgtct
ctgcccccgggacccacgtttacagactttagactatttttcgaagtcaccctgggtcgg
agaatcgcagattgcgttgtggtagctctgcagccttatccccggtgttatattgtagaa
tttaagacggccatgagcaacacggccaacccgcaaagcgttactcgcaaggcacagagg
ctagagggcaccgcccagttgtgtgactgtgccaattttcttcgcacgtcctgcccccgt
gctgggcagtcagggcctggaagtcttggcggcgttggtatttaaaaaccagcgatccct
gagaacgctccaggtagagtttccagccctgggccaaaagaccctccccacctccaccac
cggcctgctaaacctcctctcccgctggcaggatggcgctctccgggcacgtcttgatag
accccgcccgactgcccagggacacaggccccgaactcatgtgggccccaagccttcgca
actcactgcgcgtgtcccccgaagcgctcgagctggcagagcgggaggccgaaagggcca
ggtcggagcggtgggacaggtgtgcccaggtgctcaaaaataggctgctccgcgtggagc
tggacggcatcatgcgtgaccacctggccagggcggaggagatccgccaggacctggatg
ctgtagtggccttctctgatggcctggagagcatgcaggtcaggtccccctccacgggag
ggcgctctgcgccagccccgccctccccatccccagcccagccgttcactcggctcaccg
ggaacgcccagtatgcagtctcaatctctcccacggacccccctctgatggtggccggca
gcctggctcaaacgctgcttggtaatctgtacgggaacatcaaccagtgggtaccgtcct
tcggaccctggtacaggaccatgtcggctaatgccatgcagcggcgcgtgttccctaagc
agctgaggggcaacctgaactttaccaactccgtctccctaaagctgatgacagaagtgg
tggcggtgcttgagggcaccacccaggactttttctcagacgtcaggcacctgccagacc
tccaggctgccctgatcctctcggtggcctacctgctactccaggggggctcctcacacc
agcagcgccccctccctgcctcacgggaagagctgctggagctgggcccggagagcctag
agaaaatcatcgccgacctcaaggccaagtcacccggcggaaattttatgattttaacaa
gcggaaacaaggaagcgcgccagtcaatagcccctctcaaccgacaggcggcatatccac
ccggcacattcgcggacaataagatttacaacctgtttgtgggagcgggactactgccca
cgacggccgcgctgaacgtgcccggggcggcgggtcgggaccgggacctggtgtaccgga
tcgccaaccagatctttggggaggatgtgccccccttctcatctcaccagtggaacctgc
gcgtaggtttagccgcactcgaggccctgatgctcgtctcacccggcgtctacacctatc
gtccctgctcccccaggcaatgcagcggcgcaagcctgccatggcgtgccgggcgcctat
ccagtccagacgcttttccgccacggggagctcttccgcttcatctgggcccactacgtg
aggcccacggtggcggcagacccccaggcctccatcagctctcttttccccgggctggtt
ttgctggccctggagctgaagttgatggatgggcaggctccctcccattatgccataaac
ctgaccggacaaaagtttgacaccctctttgagattatcaaccagaagcttttatttcac
gacccggctgccatgctggcggcgcgcacacagctgcgtctagccttcgaggacggcgtc
ggtgttgccctggggcgcccctcgcccatgcttgcggcgcgggagatcctggagcgtcag
ttctcagcctcggatgactacgaccggctgtacttcctgacgctgggctacctggcctcc
ccggtggccccaagctgagccagttcctcgcactggagtgggtcattggcaaaaaggtaa
ataaactcatcgcacgggggttttgcctccttctcgtctcttgtttcgggtaggggagta
aggccgtgccaggccgccatgctcagggccacggcgtgccagaggccctcgtagtcgtgc
gcatccgagaggatggcacggtccagaagcagatagccggccaggcagaggaaggccaca
aagagggggcgaaggcgtgcccgaacccgggtttcatgctcgtctgcaccccagtggaca
aggcagtagaggacacccaccaccaggcggttagggaggacactgccaaggttgaagagc
agatttccgtcagccagggtgacctggctcaggtccggcgccctgcgcagtccaagctgc
gcccacacacatgcacagacggcccctgtgacatcaggccggtcatgcaaaaacagacaa
aggaccgtgagcggttaccggggcgcagggcctctgccgggaagcccacccgggccaggg
cccggtaaagcaggtaccagtattcatccggcaccttgcgtgccaacacacgattcgtgc
ggtttccagtatttatcacggcttcccgccacaggtaaaagttaacacttagggtcagca
gcttggtcagggataggtgcaaaaacctgagctcgtcctcgcgcagagcgcaaagcggcc
agttctttagcatcttcaggaggagcccgtgaatcccaggtgtcattcgcgcgtcatccc
cgcgcacccccagtcccattaacatagcgggcacaatggtgcaggcaccgtctgtatacg
tctgcggcttcgtggagcgcccggacgccccacccaaggacgcctgccttcacctggatc
ccctcaccgtcaagagccagctccctctgaagaagcccttgccactcacggtggaacacc
tgccggatgctccggtcggctcagtctttggcctttaccagagccgagcgggtctcttta
gcgcagcctcgattacctctggggacttcctgtccctgctggactcaatttaccacgatt
gcgatattgcacagagtcagcgcctgcccctccctcgagaacccaaggtggaggctctgc
acgcctggctcccctcactgtcactggcctccctccacccagacataccccaaaccaccg
cagatggaggcaagctgtccttctttgaccacgtgtctatctgtgccctgggtcgtcggc
gcggcaccacggcagtctacggtacagaccttgcgtgggtcctgaagcactttagtgacc
tggaaccgtctatcgccgcccagattgagaatgacgccaatgccgcaaagcgtgaatccg
gatgcccggaagaccaccctctgcccctcacgaagctcatagctaaggcaatcgatgctg
gatttctgagaaaccgcgtggagactctgaggcaggacaggggtgtggccaatatcccag
ccgagtcgtatttaaaggccagcgacgccccggacctacaaaagccggacaaggcacttc
agagcccaccaccggcctccacagacccagccaccatgctatcaggtaacgcaggagaag
gagcaacagcctgcggaggttcggccgccgcgggccaggacctcatcagcgtcccccgca
acacctttatgacactgcttcagaccaacctggacaacaaaccgccgaggcagaccccgc
taccctacgcggccccgctgccccccttttcccaccaggcaatagccaccgcgccttcct
acggtcctggggccggagcggtcgccccggccggcggctactttacctccccaggaggtt
actacgccgggcccgcgggcggggacccgggtgccttcttggcgatggacgctcacacct
accacccccacccacacccccctccggcctactttggcttgccgggcctctttggccccc
ctccacccgtgcctccttactacggatcccacttgcgggcagactacgtccccgctccct
cgcgatccaacaagcggaaaagagaccccgaggaggatgaagaaggcggggggctattcc
cgggggaggacgccaccctctaccgcaaggacatagcgggcctctccaagagtgtgaatg
agttacagcacacgctacaggccctgcgccgggagacgctgtcctacggccacaccggag
tcggatactgcccccagcagggcccctgctacacccactcggggccttacggatttcagc
ctcatcaaagctacgaagtgcccagatacgtccctcatccgcccccaccaccaacttctc
accaggcagctcaggcgcagcctccacccccgggcacacaggcccccgaagcccactgtg
tggccgagtccacgatccctgaggcgggagcagccgggaactctggaccccgggaggacc
aaccctcagcagcccaccaccgagggccaccaccgcggaaagaaactggtgcaggcctct
gcgtccggagtggctcagtctaaggagcccaccacccccaaggccaagtctgtgtcagcc
cacctcaagtccatcttttgcgaggaattgctgaataaacgcgtggcttgaaagtaaact
ttattgcgtgttagtacctgtccattcacaggggtatccagcccttgcgccgcctccccc
agcccgccagccaccccagacaggagatgataatgatgaggagcaccggagccaccacag
cacaagtgattaggagcaggcccagtgcacccaggtggtcttagggcgccagggatcgat
tggaaaagggcccagggtcactggcttatgcgtgggacgtttagaaacaggccgcctatg
gggcctgtgactggtgcttgtggtgtgggagactaatgtggtgggggctatggtagtggc
tgggaacagtaagatgcatacgctgagtgagggtccggttggcatggtattggtcgtctt
cttcccctgcagagtaattgcagtggaccccggaggccacactgcaatttctcagtgtca
cattgcacgtgtagtaacctgcatgcgcaagggtcacattggggattatcagagagacgg
aggtgttggagtcatttacccattctagggtaaggctataattgtaacccccgttagtta
tatgagttccgttgttggaagtagctacggccaagggcagttgtccatccccgggagtgt
atccccggcccaactcgatccgagagaccgactcattgctaggaacgctgcaggtgagat
tcactctagcacctgcatgggcggtgacattttcaaatttaaccagatctgagaaaaatg
cacaaacagaccccacacagcagcacaatagaagcactaaatgagtcattcctaaactgt
cagttttaaaactccctgcttctcaggcctaaatatgtggtggggtgtgcttaggatcac
tttcatattctgcaacagccatacccggaagaggagctgccggttgccatttttcaagct
gctaaaccacgagtggcagcaggcctaagaagctcctcagcaacatggagacctcgaagg
gaaactggcaggagcagggagtcacgtaggcactagcctcttcatgtgaggtaagagatc
gctaaaaatgggatcagggtatgtaaaccgagttttgcgggggatggtgagccagacacg
gcggggggaaggagctgacacgattgagtagaaagggccaaaaatacaccagctataagg
aattgctcggccaaagttgttctcaggtggctttaggcctaatgtaggcaattgcgtgcc
tagaacattgctaatgtgccctgggtttcctgccttcatgcaaatattctacctcccccg
gcctggtgcaaaatgtctgcctcagaatactaacagctaatccaagctaacattctatca
gtaaacgggcagaaaactgataaggaccgcggagtttggccctccgcggtgtccggtggt
cctcacacgtgcccccgggccgatggctgaggcccggaatatgcaagtgcatctttctaa
ccagtaggggcctccacctaggtgctttgttaatctttagtgggaactgtgggagtgctg
tgcctcgggtacccctatcctataggtcctaccggagctccttgtcttgataatccctgt
aaacacacaccacctaagaacaaggcattgttaacctttggtggaacctagtgttagtgt
tgtgctgtaaataagtgtccagcgcaccactagtcaccaggtgtcaccggaggctacttg
cctcagtgccacttttaccttctcaaatctatactctgtaacatttggtgggacctgatg
ctgctggtgtgctgtaaataagtgcctagcacatcacgtaggcaccaggtgtcaccaggg
ctacttgcctcggcatctcaccggagaaggggttaacaaacccgtggggggtcttagtgg
aagtgacgtgctgtgaatacaggtccatagcaccgctatccactatgtctcgcccgggct
atatgtcgccttacctcccctatatagtcacgaccccaccgaaccaggcatgatgtagaa
taaaattttatgcatcatcttctaatctgtgccgcttggagggaaacatggttaaccagg
tcagtggttttgtttccttgatagagacacaaggactgccagccccattggggagggggg
tgggtacgggagagtttgggctcgtttaaacaaagtctcagatgctctgtggcacctcaa
ggtgaatatagctgcccatcgacgtatcgctggaaaccggtgggcccgtaggccgagacg
ggcagccggagcttgtggtactgtccctccggcaggtggagtgggacacagttagagaac
attagtcctctggtccctatctccacccgccaggcctgtgtgtcagtttgcagggccatc
ctcgcactcaggtggactggctaggcacccttctgaagtatctggcggtgactgtcacct
ggttcttgagagagtccataaaatggctgaagctccaggcgtatagtataatgagcaaca
gggccaaacaggcggcggggcctgggtagtagcgggcaacgagagactctgtgcaatcaa
accccaggctcccggcctcacccaggaagagcagcggcagggacagcataaaccaggaga
aggcgcaaatgagtccggtgaaggtgacgttgcatatcaggcgcggcttccttccgaatt
ttgtgcgcaaaagtttccagatgatgataactgtgaggaggacgatcaggactgccgcca
gtaggtagcagccggctttcagtccttggacggccgtgtgcatgcctttggtggggcctt
ccctgcacatgttggggcctctgttgagattggcgtcggggcccatggtaatgaggagga
tgataatcagcaggagtaccagacaaaacacgcccatcaggtacaggcacacatttctgt
gggaggttctcttgggcgttcggctgaacaatgctagggtcttctccaacgccataccca
agtgagtccatacggagcacatcaggcccaagaacatcatgttctgggtcaaaaggcaga
gaccggtagacgagaactcctgaatcatttttcccagcacccagagcagcagttctatga
gaagagctatcagccagacatccattcggtgaaccaattttcttacaaagatgataaaca
agatgccagccagtgttagcagaatcagcaggacgagcagcaggcttgtcatgccgctga
ggaaggcgctgtaggatttagtgcacgcatcttccgttgcattgacggaagtcatgttgg
ccaccagggtccccacggtggacccgggggccatggtggagagcatcttgctggtcagag
ccagactgggtggtgtctgcagcaaaagaggaacttgcccaggcagtcagttattttgca
tgccacctccctgcctggtggacttccagactattttctgcattcgcccttgcgtgtcca
ttgttgcaaggagcgatttggagaaaataaactgtgagtttcacagatccacgggccacg
ctcccctgggggcttcatgatcccaccgcctttcccgatgatgatgacaaccgcggctgt
ctgaagcggctgacgaaatcggttgagattctgatgagaggctggggggtctttgccctc
aaggcgaggctccttctaggaatgccgagccccctgcactagcttcgctccactggggat
ctttgccagccttcatactagattcagcgatcccccggttgggaatcttcgccagccccc
gtcctgctatcccgctcgtcgccgcgcctcccatgctaagggcccccttcctttcccttg
actttggggatattcggagtctgctctcgccgctctcttctctcgtttaaacgagagaat
agtagtagggtccagtctcaggccccctcactttgggtcttagaatggtggccgggctgt
aaaattctggaggacggagagggcggccccggagttgttatcaaagaggcactggaggat
gatccacggccacgggaacgccgtgccgctcggcgtaggccgggtcctcggccatctccg
tctttctcgcccccttcactccccccttgggctccacaaagacgtactggatgcggtcgt
ggatctggggcagttcctcgttgcgctcgacgaacttctggtagacggccaggtgaggca
tctgggtgctcttgtaggctgagagcttgcggctgagctccgttgaaaagcagagctccc
ccatggggaccctgccttcacggaggtctgtgtaggcctggtttaggatgtcaatgacgg
gcaaaaagcccacaggtagcccttgtgtaaatgactcttggaagggccggtgggagagga
ggctggccgcctcctttacccgggcatccgccagcaccaggtcgagcacgcgccggcagc
gtgtctgcacaaacttgcaggccgtcttccggacgagctccacccccttcatcagggtct
tgccgtccgtcagcacccccacatatctcttctttgtaatcagcatcaggcaggagaagg
tcttctcggcctccagggagatgggggccacaaacaggctccgggtggtgtgggcggcca
gggcatcggcaaagcgcagggtctcgctctctgaaaacccccggcactcgataaacagcg
agtccgtgtccccgtagatgactcgaagctggccctcggggttgaggggcgcccaggcgt
ccggggagggggccagggcctgcaggttggcggggcacatcgtgcggccctgcagcgtca
ccgtctcggcgatggagaggcagggaaagaggccgttggccaccccggtgaagccgtaga
cggcgttgcacgtgcacttgatggccagctgctgcttgtcgaggatggtcctttggcgcg
gatcctcgcaggccgccagcagcttcttgatggccttgcgcttggccagccaggaggtca
acagactagccaagaaggactcgtgcacgtgcttctttacaaagtggtagacgccccccg
tgagcctgaaggactcatagtcttctcccgggcgcaggccggctagcctgtgctcttctc
ccggcgttatcatggtagaataacagagattatgagcctgaatgatgctcgggtagaggc
tggcaaagtccaccaccagaaccggggagttgtagaatccggacaggggctggatgacgg
tggccccctggtagccgtcccggtcagaggccgagggcatgggcaggataaagttttcct
tttgggcggccgccaggaggcaggagaacacgcggatctgctgcccatcgtccagcaccc
gcctgcaggggatgtgagcgatcttggcaatctctgccacctccacgtggatcacgaaat
ggtttagcagatccatgaccagggccgagtcctgcacgcagtacatgccgagccgcctgc
gcccctcggggcccgctgcaaagaggcgaggaatctccttgtaatgcacatcctccttct
tggcccccagtaggtgcctggctactgtgtccagcttgtagtctgagaggctgagcttgt
cccggcacacggcgtacatgtcgatggggatgaggccggtgatgcggaccttggtgttgg
cccgcaagaagcccttgcccgcatcatggggtcgcctgacctcgcagacgcccccagccc
taattttgcccagagaggctgggttgatgctgtagatgtgcctggctctgtccagaatgt
agggccagtcaaagttggccacgttgtagccggtcacaatctccacgctgaggtctctga
tgagctggaagaaggcgtagagcatgtccagctccgatgggaactcgtagacctcaaccc
cctctatgtcttcgcaggtgcccagcgtcagcaggatgcgcctatagcgcccggcctcct
cccctgtcgaccagaggacgcaggatatctgcaggatcaggtcagcctcgttggtggccg
tggggaagccctcctcccccagacactcgatatcgaaggccagggcctggtaggagggcc
aggagctgtcttcacgccggaccgagaggtcgcccacctcacagtcgtactcgagctcgg
cgtacgagtcccggtgctggaggcgggggatggcgcggcggcagctgtaccagccaaagg
tgacaaagtcattgtccaggacaaagcggcgcgtggcatccacgttggcctcaaagatcc
gacacccgtgcttgtcttgcagccacgtggccacgtgacacacactgttgggatgggaga
gggtgatcttgtggtagtcgcggcatggttgccgtagcccataatggaacggcgcgtgac
cttctccaccgagacccggcagggggtcctgcggtcgaaggtgctggccttgagggcgct
gaggactgcaaactccacgtccagaccctgaggcgcgctggcgtagaagtaggcctgctg
cccaaacacgttcacacacacgctggccccatcggccttgcgccggcccagtagcttgat
gacgatgccacatggcaccacatacccctgtttatccgatggaatgacggcgcatttctc
gtgcgtgtacaccgtctcgagtatgtcgtagacatggaagtccagagggcttccgtgggt
gtctgcctccggccttgccgtgccctcttgggcacgcacatgccctttccatcctcgtca
ccccccaccaccgtcagggagtcttggtagaagcacagggggggctgaggcccccgcaca
tccaccacccctgcggcgcctggtgtctggaaacacttgggaatgagacgcaggtactcc
ttgtcaggctttttcagaaggcctttattaggtcttaggaaagggttatagaagagtccc
ccagacatggttaaaactcagtctctgcctccccaagcagtgcggcggcggtctctggat
cgtgatagcgtcttctgcgtaggcctggaaaacggtccctgctgagggtccggccgccct
ctgagctgctctcttttgctcctggttttgctcatgcagcgctaacatgatggcttgtaa
ttctgtcttactaatgggattaatgcctggaccctcaccagaggcatgttgctgagcgag
ctcgtcgatcccggggtagagcatctgcaccggctgctgcgacatctggcgcgtgcgcct
cgtgagggaaataaccaggatcaccacccccgccaccaggaccagaatgagcatgccgcc
gaaggggtttttgaagaaggagatgaaaccagagaccaggctgctaaacaaaccccccac
cgtgctgactaggttggtgatggactgacccacgctacccagactgtccataagttcccc
caggccgtccacgaattgatttcttccgtttgacactgcattgtccaaatccttccgcag
gccggcgatgttttgcgcctggaagttgtactcccggaagatgccctccaggtcaaagac
gttggaggcacgctgttcgtcccgtgagtacagctccagggaggcaaagtcaatgttctc
gatgagggaggtgtttagtgagatgaaggtctgcagggtggcaatgccgtccagctcgat
ggttttaaagtggtggtagtcgttgtagacgtggatctcgttgccggactggaagtagta
ctggctggtcgcctggcacacctccgtcatcttttttgtgaggaagatctcgttgtcggt
gcccagctgtccctcgtaggtcttggtgtcgttgataaagctgaaggacaccagggggcg
cgagtagcacatggtctcggagccagggaccctcatgctcttgcgcagggtgacggtggc
ctggttaacgggcacgcactgggagactgagatgacatcccccaggcgcttggccgccac
cgccttaccgtagatgctggacatgacggtggttggattaatcttggttagttctctcag
caccatgttctgcctcttctgctccaggcaccaggcccgcgcaaggtctcccagcatgcg
gttgatctggcggcgcagggagtcgtaggcaaattggatctggacggtggcgggattgtt
gagggtgcccagggacttcccgggggccgtggggggcaccggtgtggtggcgttccccgc
atcccgcctccgacgcctcagaacggcggcgggggtggatggggctgggggcgatggact
gctggggggtgaggaagtcggagtggtaagctccgtcaggttcttgacggtggccaacga
gcgcggggtcagaggtagccaagctaataacaatcctccgctcgttataaaatatgtaat
ggcttcctggcccttcgtgtaacgatcctggacggcctcgtacttctcatgcatggtctt
gttcacctgctcttcgatgcacttgaaggcgtccgggagctctatgcccacggttgtgtt
ggtcacgaagctagaggtgccctcgtcagtcacaaaatgtattgacttccctgtttctgt
ggcgatggtcgagtcaaaggtttgccagtgttgaagcgggcagtaggctgtcctgttctc
gagcttccaagatagcgtgtaagtgcccttgtccaggaaggctcggcgttcgccttgcgg
gttcgtccctcggttgtcgtagtccactatcttgtagttagttctcacgtggaaggagtc
tgcccgctcatggaaggtttccttatttttcccgtcatagaaaggggacatttccacagt
ctgcccggtggtggtcacaaagaagtcgaaggggctgttggacttggccatcatgtcagt
tatcaggcagttgacggtagttcttgttctgtaagtccatatcaaccacccgggggcgtc
atagagctccgtctggctggcgtagcggcgcaccccgttggccaggcccccggtgggctt
taggttgacggtgatgttaactccgtcgcggtctacatacacgcgcgtcagcccatcttt
tgtcatcttgaccgcgttgtagcactggtagatggtatccatctggtcagtttcgtagct
gtcaacggagaacttctcctcgtgccggttggtcacggagtccgcgtaccagccattgta
gatgagaatgttggtcactatcttggtgtaggagcggaccttaaacgagtagggaataat
gttgtctttaaacaccatcaacaggccctccgtgtgattctcccgcgtgccaaacgaggg
acactggatgtccgaggagaagcggaacaggtcgccgtggctggagagctcgcagactcg
gaaaggaaagctggtttgctgacgcgtggcggtaggctgcaccgtggtggcggggggtgc
gggctgctctggggtctgcgcaccgagacggcacgccagggcggctagcagcacgaccac
gcttagcaccctacgccgagtcatctctcatttggaggtgcaggtagagaagggcatata
gatccttaaatacccaccccctgcccttatacagaagaattagggggcggtcagagtcgt
acgtgaggtaaagcccatccgggggcagggcctggccggggctgaccgcgtccgcccggc
gcaggatcaaggaccgcccccaggtcttgttgtagagggacacggttaggacggcctcgc
gcagcgcccggcacagaatttgctggctagatgccagtgagcccccgggtacgctgtaga
agctgttgaaggaggtctctatccagtcgctcggctcgatgcctggccatatcagggaag
tcaggaatgccttctggtggggcagcgtacctgcggcgtcacagcagcgagccagggcca
cgttgctgggtgggggaaagagcccgctctcctccgccaggggccccgtgatgaaggtgt
acaggctgtgcgtcagcgcgtgcaggtgctccgagctcagggtctgggtaaacaggtgtg
ttttgatgtacttggaattctcaaaggcggcaccctcgccggcgcgcctgtcctcccagg
gacccgagacgaaggcccgtctgtagaggaagtggttgcgcatgcgggccagctcccagt
agaccacgtccccccagacgcgcaggcacagggtctcggtcagggtctcgctctgttgcc
caggcaggactgcagcttggccagaccctcggtggccacctggcgcaggtactgctcctt
gcgcttgagcgcgtccgagagggcgccggacgggccgggctctcgtgccccagccggccg
gggcacctccgggctctcccgggacgcctcctcctcgcctcggcccaaccgctgcatggc
tcggttgagccgcgtgtacagctcgttcctcttttgcaggatggcccggtactgggggtg
cgccgtgaaggcggcggcgcagtccgccttcagcgcctccaccgcgtcgcccgaggagct
gtagaccccgccgcagaagagccgctccgtggccccgggagccacggcgtcaaacaggtg
agtcagccttgcccccgccagcgcctcctcgcacaccagggccaggcgacgctcccgggc
aaagcagagaggcgggaatggccgccaccctccccctgccccgttgcaccgatagcatgg
ccgccagagttccaatagaggagctccgagagctccgccacctccgggggcactgtcgag
aagacgttgtaggtgtccagcgctctggtcgccccctctgcctccggccgccccgggacc
gcgccctcctctgggccgcccggcctcgccttctcagcctccaacaggtgcccgagcccg
gacttcattctcaaacagtcccgagaccggctccggattcaccggcaccgccaggtggtt
acaggagacgtgggtcccctctgccgtggaagggttgccgtggttgggcagaaccatcag
ctcgcccacacagcgccagcagggcacagaggtgatgtagaggcgcgggtctgggatggg
acttacgccccgaaagcggcccagcagatccagggcccgttccaggctctccagccccat
ggtgtgagacatgcaataaaacacgctattgattctcttcattaaaatctctatgtcatt
tattaggcacaaacttacatcgactttatgccccccgtaaaactccacagagtacgcgac
tgagggggtacggagaggcgggacccgggtaccctttctaccaggggcgagcagcgcggc
agaggcctctctcgagttctctagcaggtgcaccagctccagggacagggcgctgcatgc
acggtcattctgccgtctctgcgcaccaccgcagccacgtccagactccgggggtccagc
cgggtgcacacgctcagctcaaccgccagggcgtacacctggctgtacgccgccgccagc
agccccgacatcgccgccccaggggtctctagacctcgagtccggggagaacggtggcca
gacggcgcttgcgtctgcccccggagccctgccctcctccacccagcagcagcccggccg
ctgcgacgcggtgctgaccggctcggccacgctgataaagttgtcctgggctgccccggg
cccaccccacactccctccagaaagtcccgagcggcctccgccgtccactctatcccgct
ggaggcaatggtcgccagggtttctaggacgctgtccgccaggacggagaagcggcccaa
taagtactccgcgtcgtccctagtcagcgaggcgcatgcctcgcccatggcatccacaag
gttgcacaccacatcaaacacacagtcttcctcctgtttttgtgatataatggcctccag
gccagccctgatgttctcaatctcatatgtggtcgcggcttgggtccggcgcttcacggt
caaccctagggtgggggtggcaaagacaaacttcttccgcatggaagagcccccggcctg
cttgcgcaggcaggttcctgtccacgccccggcccataaagtatcccaggttcccggcct
ggaatatctggttgttgccgttgacccccgtgtacttgttgatggtcactggcagcgtga
caaccggacgggccttgcagacctggctaagacagtctgtggccgcgcagaccaccgtgg
tcgcagtaagggaggaggtggcctccgcgtaggccgctgccgactccaccgcccgcgtgc
ccagtacgtgggggtagtcacgggcgggcaccgactgcgtcctcggcaccagtccctgaa
tcaggctgatgtagaactgggtctggccgcacgccttcaggatggcgttgttgagcctct
gcttggcgtaagtgaccaggttgccaggcaccacatctatgacgttgctctcttcgtggg
cccgggagcccccgtccacaaagagggccaggtcagagtactcctccgcgctggccccgc
tggggacagggaccgagcgccgcctggaaaagttgtgccacaggtacaggcttgagagct
tagtgtccgggaatagggtcttgtggtaggtgttgaggaatttcatgtagggcccgttga
tgatgtagttctccctcctggtagtggacttgatgaagctgttctggagggcggcattct
cccccgtgaagaccaccctgttcttgatcttgatgttcctggggcacagcatcagcacct
tggacatgcgcacaggcagccgccggccgtacacccggccctgcagggccgcgtccaggt
ctggcaggtcgcaggtgggctccccatgcaccaccttggcctccttggccgtgaggaccc
ccttgtcgatggccaggctcctaaagttggtgcacagcgtctggtagtgaccctttagcc
actctggggggctctggccaagcccggggttgtcattctcatagcacatacagatgggca
gggagatgtcctgcaggatggtcagcagtgagcggtaaaacagctgggtgaagatggggc
aggcgggctgcgcaaaggggttgcacgagtactgcatcacgtggtagcagctcttgacca
ggtccttgtaggtgatgttgttcttggccatgctgttcataaactggaccacttcggcgt
ccaccgccgcatccacgtccttgaacatcttgacaaagtcacgcgggccatggggctcct
tctctagctttccttcagcgtctatgcccagccgagacagccgctccagcaggttctggt
tcagctgccagtaggtgtagcggggctcgtcgtccggccgctgcccgtcgtcctccttat
cgatgaagttgagaaagttgcccaaaaagtccgtctcgttgtaggagcccgaggcccccg
agatcacataggggtccctccgctgcgtggacatgacgggggggaagcggtccctcagcc
taaagaagagcgtgttcaggcacacgagctcttctgtccctggcaaaactgcaggtagta
ggcatagcgggcaagaaggttgggcgagaaggaggccgcatagaccaggtgctccacagc
gtagtttcccggaccgttggttccggtcacgtctggcccaccccagcccgagaagcaggg
tcggcggcaggggtcccaggtcccctcctgcagggtccccaggccgtgggtcatgtagaa
actgttaaagagactctccttgccctgaccggttgacttcgagacccccgagacgtagag
gacggaattggtggcaaagatctgcgtggacacgtggggggccaggctggcattatatcg
gtgtaacgcagccacacgggcctctggaccctcacagtcggcaaacaggggccacgagtc
gtagttgaggctggccggggtctcgtgcgaggcctccagcatggcgggtgcgtagctcac
cgccagctcgcatgccgcgctgtccacaatcattaaggctcccgagtccgggaaacaact
cccaatatccatctgcttctggctcttctgggaacacccccaccccaccgaacgatgagg
aacgtgaatctaatgaagagcccccaccgccttatgaggacccatattggggcaatggcg
accgtcactcggactatcaaccactaggaacccaagatcaaagtctgtacttgggattgc
aacacgacgggaatgacgggctccctccccctccctactctccacgggatgactcatctc
aacacatatacgaagaagcgggcagaggaaggtaagagtgccatctatctgtacttttat
ttattgcatcacaagtcacatcaataataagggcgccatctagcgggagatgttatccac
accatcccaattcacatctcagggacaacaggtcaaagttctttgttgacacccccagcg
ctggctccagggggtggaagcgttggatgcagtcctccgcatcggggcggacgcctcctc
ccaacgcgtttctgcggatcagtcgctggctggtgggcatcggagtcggtgggcggtcct
ccacggggacacgctccttcttggccttgttctttgaccttttggacattcttctgaagg
aacggcggagagtagcgtagaatccagccagtggtctacccggtcgcatggtggcttctt
agatgaggagcaggcataaaagtccaaacaggacacagagtaccaccaggagtagtctta
gtctgctgacgtctgggtcctcggggcaggggtggctaggcctggtctccgtagaagagc
cgggcaggccgcaggcagaggactgctgctctagcaaagcacgctccaggacgtgtacca
tctcgagagtgaggcacagctgttttcgtggacttttatacagtaaggacaaggaaagaa
ggccagaggaatgtggaaagatgagcgaggacaggtgtggaggttttgggctagctctta
gtttctgggtgtgagagagggattaaagtgcttatgcgcaaagaatgtgtcaacaacagg
tgttcctgcctctgctggcatgagttaggtgtggcttgggctgaatccaaatgtgtattg
gcacaagatggaaagcaaagttgctggagttactgggtgggagacagggatgtatgtggt
cccccgctggtatgccagtaccctgtggaagtaaggggcctcatctgcctggtagttgtg
ttgtgcagaggtctgatgtgtgtaggaggggtgggttcaacgcaggggcgttggtggcgg
agtctggcaacgcccgggtccttgctacctgtgtggtgtgttaagggctgggtaaaggtg
tctgccaattctcgcatgtcctcctttccccttgttttgaaacatggtaatgcctagaag
taaagaaaggttagtcatagtagcttagctgaactgggccgtgggggtcgtcatcatctc
caccggaaccagaagaacccaaaagcagcgtaggaaggtgtgggtctgtcatcaaaggcg
ggccctggtcacctccttccgtcaattgtggagggcctccatcatttccagcagagtcgc
tagggctatgaggcagcgggtcaggaccacctccaggtgcgcctaggttttgagagcaga
gtgggggtccgtcgccggctccactcacgagcaggtggtgtctgccctcgttggagttag
agtcagattcatggccagaatcatcggtagcttgttgagggtgcgggagggagtcatcgt
ggtggtgttcatcactgtgtcgttgtccatggtaatacatccagattaaaatcgccagaa
acaggaggagccaaaggagatcaaccaatagagtccaccagttttgttgtagatagagag
caataatgagcaggatgaggtctaggaagaaggctaggaagaaggccaaaagctgccaga
tggtggcaccaagtcgccagagcatctccaataagtagatccagatacctaagactgcgt
tgaaaaagagtgttagggttggaaaagtgggggtgtggtaaataattcctagggaatgtt
agatcttaccaagtaagcacccgaagatgaacagcacaattccaaggaacaatgcctgtc
cgtgcaaattccagagagcgatgagcaggagggtgactggggaaagaggagaaagtgcgt
tagagaaggaagagtaagggaaagggggtggggcaaagggtgtaatacttactcatcagt
aggagtatacaaagggctccaagtggacagagaaggtctcttctgaagataaagatgatc
aaaattataattataagcatgagagcaaaggaatagaggacaaggagggctcctccagtc
cagtcactcataacgatgtacagccaaaacagtagcgccaagaggaggagaaggagagca
aggcctagggaagaggagagggggggtcctagggggccgtcgcgggcccggtgggcccct
ctcaaggtcgtgttccatcctcagggcagtgtgtcaggagcaaggcagttgaggagtcag
agtaacgcgtgtttcttgggatgtaggccctgccggaggcagtacgggtacagatttccc
gaaagcggcggtgtgtgtgtgcatgtaagcgtagaaaggggaagtagaaagcgtgtgttt
gtgttagaaaagcgggtccccgggggcaagctgtgggaatgcggtggccaagtgcaacag
gaaatggaa
>NC_009334_AG876_BL_Ghana_ND
ttcttgcccgttctctttcttagtatgaatccagtatgcctgcctgtaattgttgcgccc
tacctgttttggctggcggctattgccgcctcgtgtttcacggcctcagttagtaccgtt
gtgaccgccaccggcttggccctctcacttctactcttggcagcagtggccagctcatat
gccgctgcacaaaggaaactgctgacaccggtgacagttcttactgcggttgtcacttgt
gagtacacacgcaccatttacaatgcatgatgttcgtgagattgatctgtctctaacagt
tcacttcctctgcttttctcctcagtctttgcaatttgcctaacatggaggattgaggac
ccaccttttaattctcttctgtttgcattgctggccgcagctggcggactacaaggcatt
tacggttagtgtgcctctgtgatggaatgcaggtttgacttcatatgtatgccttggcat
gacgtcaactttacttttatttcagttctggtgatgcttgtgctcctgatactagcgtac
agaaggagatggcgccgtttgactgtttgtggcggcatcatgtttttggcatgtgtactt
gtccttatcgtcgacgctgttttgcagctgagtcccctccttggagctgtaactgtggtt
tccatgacgctgctgctactggctttcgtcctctggctctcttcgccagggggcctaggt
actcttggtgcagcccttttaacgttggcagcaggtaagccacacgtgtgacattgcttg
cctttttgccacatgttttctggacacaggactaaccatgccatctctgattatagctct
ggcactgctagcgtcactgattttgggcacacttaacttgactacaatgttccttctcat
gctcctatggacacttggtaagttttcccttcctttaactcattacttgttcttttgatc
gcagctctaacttggcatctcttttacagtggttctcctgatttgctcttcgtgctcttc
atgtccactgagcaagatccttctggcacgactgttcctatatgctctcgcactcttgtt
gctagcctccgcgctaatcgctggtggcagtattttgcaaacaaacttcaagagtttaag
cagcactgaatttatacccagtgagtatctatttgttactcctgtttagttgaagaaaac
aagctattggattgtaacacacattttacgctttgttccttagatttgttctgcatgtta
ttactgattgtcgctggcatactcttcattcttgctatcctgaccgaatggggcagtgga
aatagaacatacggtccagtttttatgtgcctcggtggcctgctcaccatggtagccggc
gctgtgtggctgacggtgatgactaacacgcttttgtctgcctggattcttacagcagga
ttcctgattttcctcattggtaagtgtgacaccaacaggtgttgccttgttatgtcaccg
ttctgacacatgacttacatgggtttggcttttgtaggctttgccctctttggggtcatt
agatgctgccgctactgctgctactactgccttacactggaaagtgaggagcgcccaccg
accccatatcgcaacactgtataaaggtaagtattattaaattttagagacactatcacg
tgtaacttgacgtgcaaggatggaggataggggcagggaaacgcaaatgccggttgcccg
gtatgggggcccgtttattatggtaaggctcttcgggcaagatggagaggcaaacataca
ggagcaaaggctatatgagctactctctgacccccgctccgcgctcggcctagacccggg
gcccctgattgctgagaacctgctgctagtggcgctgcgtggcaccaacaacgatcccag
gcctcagcgtcaggagagggccagagaactggccctcgttggcattctactaggaaacgg
cgagcagggtgaacacttgggcacggagagtgccctggaggcctcaggcaacaactatgt
gtatgcctacggaccaaggccttccacatggtccgcggaaatccagcaattcctgcgact
cctgggcgccacgtacgtgcttcgcgtggagatgggcaggcagtttggcttcgaggtgca
tagaagccggccctccttccgtcagttccaggccatcaatcatcttgtcctgtttgacaa
cgcccttcgcaagtacgattccggccaggtggcggcgggcttccagagggcccttctggt
ggccgggccagagaccgctgacacgaggtggtggcagacagctggccgacgagctaaaga
tcgtgtccgcgctgcgagacacttactcgggccacttggtccttcagcccacggagaccc
ttgacacatggaaggtgttgagcagggacacacgaaccgctcatagtttggagcacggat
tcattcatgccgcggggaccatccaggccaactgcccacagctgtttatgagacgccagc
accccggcctctttcccttcgttagtgcaatagcatcatcgctgggctggtactaccaga
ccgccaccggccccggagcagatgccagggcggcggcccggcgtcaacaggcctttcaga
ccagggcggcggctgaatgccatgccaaaagcggggtgccggtcgtggccggcttctata
ggaccatcaacgccacgctcaagggaggagagggcctacagcccactatgtttaacgggg
agctgggggccatcaagcaccaggcacttgacactgtgaggtatgactacggccactatc
tcataatgttggggccattccagccatggagcggactgacggcccctccgtgcccttacg
ccgaaagttcatgggcacaggcggccgtgcagacggccctcgagctgttctcggccctgt
acccggccccgtgcatctcgggctacgcgcgccccccgggccccagtgctgtgatcgagc
atctggggtccctagtcccaaaggggggtctgctgttgtttctgtctcacctaccggatg
gagaaatggggccggccagggccacgggacctggaatgcagcagtttgtcagcagctact
tcctcaaccccgcctgttccaacgtcttcattacagtgaggcagcgaggcgtcctccaag
cgctcggacgcgcatgcgatatggcaggctgccagcactatgtgctgggctccacggttc
ccctcggtggactcaactttgtcaacgacctggcgtccccggtttccaccgccgagatga
tggatgatttctctcccttcttcaccgtggagtttcccccgattcaagaggagggcgcac
gttctccggtacccttagatgtggacgagagcatggacatctctccgtcttacgagttgc
cctggctctcgctggagtcatgcctcacaagcatcctgtcacaccccaccgtgggaagca
aggagcacttggtcaggcacacggacagggtcagcggaggacgcgtggcacagcagcccg
gggtaggtcccctggacctgccgctggcggactacgccttcgttgcccacagtcaggtct
ggaccaggcccggtggggctcctcccttgccctatcgtacctgggatcgaatgacagaga
agctgcttgtctccgcaaagcccggcggagagaacgttaaggtttcaggtaccgtgatta
cattgggagaacaggggtacaaagtgtcgttggatctgagggagggaaccaggctggcaa
tggctgaggcgctgctgaatgcagcatttgccccaatcttggatccggaagacgtcttgc
tcaccctgcatctacacctggatccgcgccgggcagacaactcggtcgtgatggaggcta
tgacggcggcgagtgactacgcgcgtggcctgggcgtgaagctgacctttggctcggcct
cctgccccgagaccggctcgtccgcctccagcttcatgactgtggtggcctctgtctccg
ccccaggggaattctcgggtcctctgatcacgccagtgcttcagaagacgggcagtctcc
tgattgcggtgcgttgcggggatggcaagatccagggagggtcgctgtttgagcagctct
ttagcgacgtggccacgaccccacgggcgcccgaggcgttgtctctgaagaatctcttcc
gggcagtccagcagctggtcaagagcggcatcgtgctgtcagggcatgacatcagcgacg
ggggcctgggagatggccctggccgggcagcggggagtgaccatcactatgccggtggcc
tccgactacctcccggagatgtttgcagagcaccccggcctggtgtttgaggtggaggag
cgcagcgtgggtgaggtgctgcagaccctgcgctccatgaacatgtacccggcagtcctc
ggtcgagtgggcgagcaaggtccagatcaaatgtttgaggtgcagcacggcccagagacg
gtgttgcgccagtcgctgcgcctgctgctgggaacctggtcctcctttgccagcgagcag
tacgagtgcctgcgaccagatcggattaaccggtccatgcacgtttccgactacggctat
aacgaagcactggcagtctccccgttgacaggaaagaatctcagcccacgccggctggtg
acagagcctgacccacgatgtcaggtggccgtgctatgcgccccgggcaccaggggccat
gaaagcctcctggcggccttcacgaatgccggatgcctgtgccgacgggtgttctttcgc
gaggttagggacaacacgttcctcgacaagtacgtgggtctggccatcggaggagttcat
ggggccagggactctgccctggcaggccgtgccaccgtggcgctgattaatcgttccccc
gccctgcgtgacgctattctaaagttcctcaacaggccagatacgttctcggtggccttg
ggggagctgggggtgcaagttttggctggcctgggggccgtggggtcaacagataatcca
cccgcccctggcgtggaagttaatgtccagagatcacctctgattctggcccccaacgcc
tctggcatgtttgagtcccgctggctgaacattagcatcccggcgaccaccagctctgtc
atgctgcgtggcctccggggctgcgtcctgccttgttgggtgcaaggctcgtgcctgggc
ctgcaatttactaacctcgggatgccatatgttttgcagaatgcccaccagatcgcctgc
cacttccacagcaatggcacggacgcctggcgctttgctatgaattatccaagaaacccc
acggagcagggcaacattgcagggctctgttcacgcgatggtcgtcatctggctctcctg
tgtgacccctcactttgtacagacttttggcaatgggagcacattccccccgcctttggg
caccccacggggtgctccccctggacacttatgtttcaagcagctcacctatggtcactc
aggcacggtcgcccctccgagtgaccagtcaccttccagactatgcatacactgaattta
gcctgatattgtcccccgagccccggcccagccctcctcagaaaactctgcatggagaag
ctggacgtgaaacctgtgtgctgtttacaaacactacaataaacccaatgtgcaaattgg
tttgtatggctactttgtgttcctaaaaaatgcaacaatagaagtggaaaccctcagtca
cgggacattaacctcaaccacaaaatggggttggagaaagtaaccacatatactggagat
gattcatgggctgggggttcccggacaatacacccatctggagttcaacttaattacatg
gtagataaattaagagtccctcctcaccactcgaaactatggcagacattctataagata
acgaggagagatgaggtgagggcagaggacattgggcaggtgtgggccaggggcagctgg
ccatatcccccgcaccacagaagtgtaagcaaagtgaagggctcggaaggcaggcggggc
ctagcaatgtcacagctaaatgcccaccagggcacacactcaagcggggtctcggagctc
ctaggtcagaccacgaaaggtcagcctgcaaggtggatggcgtgttttctgaggttatcc
ccgctacgtgcagtgctgggtgagagagaccctagaatgtgtcgaaatgaccaagcgtcc
ccgcagcggggctcccaacacgggttcccagagagggtaaaagagggggccataaagccc
agggtgtaaaacaccgaccgcgccaccagatggcacacgtggggaaatgagggttagcat
aggcaacccccgcctacacaccaactatagcaaaccccgccccgtcacggtgacgtagtc
tgtcttgaggagatgtagacttgtagacactgcaaaacctcaggacctacgctgccctag
aggttttgctagggaggagacgtgtgtggctgtagccacccgtcccgggtacaagtcccg
ggtggtgaggacggtgtctgtggttgtcttcccagactctgctttctgccgtcttcggtc
aagtaccagctggtggtccgcatgttttgatccaaactttagttttaggatttatgcatc
cattatcccgcagttccacctaaacggggcttaacgttgcatcccagaagatgcacacgt
aaccccgcctacaaccgtgacgtggctgtttaccagcatatatagagttacggttcacta
catcaaatgtggctagttttgcacccacatgtaagggcccgctacccctacaacacaaaa
caatctccactaaccatccttttgccaatcaattctgtgacggggtttcctggacaccca
gtcttagttcaggtagacacccagttatgcagtgccaccaattccaaccatttttaaacc
tcctggaatctatcattaaacggcatgcaggaaaaggacaagcaggtgattttctatgtg
ggggtggaaatatgagcaagaataaggacggctccttattaacctgatcagccccggagt
tgcctgtttcatcactaaccccgggcctgaagaggttgacaagaagggtcaaggtttcgt
ctgtgttgaagggcaggggctgttgggtgcatctggaacggcttacctcgggtaactgtt
tgccattaaaaggttggggattaggtttagcccctttagctgccatttcgaaccggggtg
tgcagatgcaggtctccgggtgggcaggcagtacgagatgtcacgttgtgttgtctttcc
tcccacccctgtcctggctgtggcaaatgcgaccctcatagagttgtgtttcaggtctgt
gtcctgttttgcggtgggttatttcccccctcactggggcctgtggacacctgagggagc
ggccgttggtgggcattgttggaattgctcccaccctcaattttcgcttgccttcttccc
ttgttaacctgatagcatagcctctaggtttccttgtaggtctgtttgggtttgttggtt
cacgtggtgctaacttgaattttttggttttctagttccctcttaattacatttgtgcca
gatcttgtagagcaagatggcctattcaacaagggagatactgttagccctgtgtatacg
ggacagtcgtgtgcatggaaatggtaccctgcatcctgtgttggagctagcagcaagaga
aacacctctccgcctttcgccagaggacactgtagttctgcgttatcatgtgttgcttga
ggagataattgaacgaaattcagagacatttacagaaacttggaacagatttataacaca
caccgaacatgtggacctggattttaactcagtatttttagagatatttcaccgtggaga
cccaagccttgggcgcgcgttggcctggatggcctggtgcatgcatgcctgcaggacatt
gtgttgtaaccagtctactccttactatgttgtggacctgtcagttcgtgggatgttaga
agccagcgaaggcctggatggttggattcatcaacagggcggctggtctacattaattga
agacaacattcctggatccagaaggtttagctggactttgtttcttgctggactgacttt
gagtctgttagttatatgtagttatttatttatctccagaggaagacactaatctataca
ttttctcagcactttatatgaatcagggtcattgggcctgcggggaactgagccagtagg
atattaggcaagggtgacacagtgcccatgcattataattaaccaaacagtggtcgtgag
ttttaggccggccatgggggcttacaagaataacatgccaatgacccggcccccactttt
aaattctgttgcagcagatagctgatacccaatgttatcttttgcggcagaaattgaaag
tgctggccatatctacaattgggtgtcctaggtgggatatacgcctgtggtgttctaacg
ggaagtgtgtaagcacacacgtaatttgcaagcggtgcttcacgctcttcgttaaaataa
cacaaggacaagatactaaagaaataactgaggtgagtgtgggaagatgggaatactatg
tgttatgttaacgggtgagagcctatactgcagcccagactcggggaggaggaaatggta
agagttatactctacttatcgacactacatttaactgttatgtaacaatgtttgcttatt
ttcatgttcaataaacgctatgttaatgatgaagaacctgctttggaagtgggcccaatg
gggtagtaggttttgggagggtgccgtgctatttcaactgccacagaccccattttgtcc
cacctgttaccacattctaggtcctgcatccagtgggccaggtgtctcaccatggctctt
tctaggtggataccacagtccaggcccccaaggctaccgtgctaattacctcctcatgtc
caccccaccctgtgttactgtcgcctgattatcctggcttagcagcctccaagttttaca
agacgtcccattgccctgcccttggtccaagtctcgcctgttttcagcagcctgttgtag
cctgcccccaagtttcgcaggtttcccccatgcttccacccgttaacccaatagcatgac
agccaatccaacacgaggcaagttttaagagttaaaagcaactactgtttattttccaaa
atgagctgggtatagttgatgatctgtaggcgcagctcatccccacattccaggtccttg
atggcctcgtagatggcatcttcgtcgacattgacagccttctcatataccgtgtctctg
gggctgacctttatacagaaggcgtcccctactaggtccacggccagctcgtaggtgggg
cctatgttttcacataacagtttcaagcaggtctctgggatgtgaagggaggtgccctgg
agcaggagatgcatgattaggcgcccttttccatttgtgctgaagatggggcagatggtg
ccacaaaagtgtccggtgaccaggtaagcgtagagaaggctgggttgggaaagtccagcc
tttactgcactgggagagctgctgagcagagacacatagaaggtcttgttgggtattatc
ttgtggacattgttgaagaaggagagctgggtggagctaaactcctgaggcacatgaacc
tgggacctattgatgcagatctcgcagtgagaccccagagtcaggctgtggccgaaggga
gacaggcgaaggcagcgcccgggggagagagtgcacagtgacagtgggagaaacacggcc
tctgagacatgtatgggggtgttcatctcacgcagaaaatctttgcccagctcaaagttg
gcagagattcccctgaagaagtcccgtagtgaaaaatgggatctgtctacaccatgtctg
gtgtgccgggaacatattgatcgggccacactgccaaccctttccattcttcccagctct
gagcgagattttccacacctggacaccgacttcacgctatgcgccgaggcctttgaggcc
gtgtagtttctgtggtgcggatgcattaggcggcgcaatgcgggatctgccggtcgctgt
tggcgtgcattcacggcatctggggtgaccggggccatcgggtttacttttcacacgtag
acctgggaagtttgataggactgtaccaggtcaaggccgtggatgcgcaggaccacgtcc
agttccttagtgacatccacgaggattgttttgcccactctggccacttgtgtggattta
aatatgtacacaagcgtaattaacgagtcacagaccccctgttccagattctgaccggct
gcaagcgctgccttaaaggcctggaagctgggtgggtaaatctgaccaaacagcacgctc
ggattcgtgatgctgtggttgatggcacacagggggtcgcagaacaggtgcttgtggaag
tcttgcggggtgcacatctgcagccaggcccttagcctggggcatggcacatccagcagc
gtgttttgggtcttgatgaggaacacgatcctgtctaggattttgatgttgttgccgaac
gagtcaagaatcaggctcttgaagcggtcaagggtgtccttggcgtccgggtgggccccg
aggctctcgcagagtgggcagatggtccgtgaggcattcttgtgccttagtccaaacatg
ggggccaggaggcaggggccctgcgaatggtcgccagcctccggtctggtgatggccagg
gccaactccgccagctcatcgccgctgtattccgcgtttaaaccgatagcatggtggcct
ggccccccgagcaggtccgtcccctgccacgtacctaatagtagtccacagtagtcggcc
ttggttgtaattttaggagagagtcctcccttttcggccctgagaaatggatgctgaact
cggtttctggtaggcaggtggcagcacagggcggtgtacaggcccctgccgacgtcccct
gggacatcctgggaatctttgcaggttctgggtccagggagggtaagaaaagtgggggtg
gttctgggccacatggacttgaagcagaagttggccggggactggccggtgaggatggat
ttcagaaactccaatttgtagtagccgaggttggcatttctaatcatgtcagaagaggac
acagggaggaagcaccggcaaatgtaaaagtgaagctggatgtcaatggcaagaatcctg
gagggcatgaagagggaatccaaccccccggccatggggaagtattttatcaggatgtgt
aaaaagtccatgcctgtgatgaggctagagatccaggctcgtggggcatttagacagtag
tagcagagcagggcatagtcctcaaagaaggccacgggggcatctgagtgattgaccagg
gtgtcgagcagatcacaaactcggcaggtgctggctggagagagggactcgtaggtgtgg
acgagtggtgggtaggctatgccttcttccgcgttggctggaagataggagtggccatca
aaaggccgactgcctcgaactggcttttcagattgtccacggtccagggcacaaagtcct
ccatctttggagttctgcccgcgatctgtgccacctctgttacgccactcctcgtgaggg
ggcagctggacagtctttttccggtcagggggtttggctcgtttgcgctcgtgactttgt
gagccatgacacatctgggtggcaaggtgaggtcttctgggtttttaataccggggtcgg
caccagtttctgggacaccgccacaaggacaaggtgggctagcaagttctcgagtctacg
actccgggggcagtcttttgagtttctcgcctatgatccaccccaatctcgcccccctaa
ttgcgccatctgcctacgcgaggctgaacctcctgaatcactgcatctttcttgaggcaa
agaagagaatagtggccagtgaggtcttaaaaagggatattataaaacaggtcattgctc
ggattgtggcagccgatagcaccctagatctagtgaatcatggcgagcccggaagagagg
ctcctagacgagctcaataacttaattgtgtcatttctgtgtgactctgggtctctggaa
gtggagagatgctccggggcgcatgtgttctccaggggcagctcccaacccctctgcacc
gtgaagctgcgccacggacagatttaccacctggagtttgtctacaagttcctggccttt
aagctgaagaactgcaactacccttcctcgcccgtgtttgtgatatccaacaacggcctg
gccaccaccctgaggtgctttttgcacgagccgtcgggtctcagatcgggccagagcggc
ccttgcctgggtctctcaacggatgttgacctaccaaagaactccatcattatgctgggc
caggatgacttcattaagttcaaaagccccctggtcttccctgctgagcttgatctcctg
aaatctatggtggtctgccgggcctacatcacggaacaccggacgacgatgcagtttctg
gtgtttcaggccgccaacgcccagaaggcctcgcgggtcatggatatgattagtgatatg
tctcagcaactgtctcggtctggtcaagtcgaggatacgggcgccagagtcacaggtgga
ggaggtcccaggcctggcgtcacgcactcggggtgtcttggggactcacacgttaggggg
cgcggtggttgggacttggataacttttcagaagctgagaccgaagacgaggcgagttac
gctccttggagggacaaagactcgtggtcggaatccgaggcggcgccgtggaagaaggaa
ctcgtgaggcaccccatccgcaggcaccggacacgcgagactcgccgtatgcgcgggagc
cattcacgggtggaacacgtgccccccgagacccgggagacggtggtggggggagcatgg
cgttattcttggcgcgccacaccttatctggcatcacggccgtggccctgctcctgatgt
ttctgaggtggacctgacgttgcaggcccttggggagcggggttctccaggctcctggat
ctggggctggcctgcctggatctgagctatgtggaaatgagggaatttgtggtttggggc
aggcccccagcttctgaggcggctgtggcctctacgccaggctcgcttttccgaagccac
tcgtccgcctactggttgtcggaggtggagaggcccgggggccttgtccgctgggccagg
tcacagaccagcccctcatccctgaccctcgcgccccatcttggcccgtccctcttgtcc
ctttcagtggtcaccggtggtgggtgtggagccgtggccttttgcaacgcctttttccta
gcttattttttggttgtgcggtctgttttccccgcgttttccgatagaatagctgcctgg
atctgcgcccagtcccctttctgcgaaaacacccgggccgtggccaggggttaccgaggc
ctcgtgaagaggttcttggcattcgtgtttgagcgtagtagctatgacccccccttgttg
aggcaaaactctaggcctgtggagcgctgctttgccatcaagaattatgtcccgggcctg
gactcacaaagctgtgtgacggtcccgagcttctcccgctgggcccagtctcacgccagc
gagctcgatccccgggagattcgcgacagagttacaccagcgactgcaccttcgttcgtg
gctgatcatgcctcggctctattggcctccctccagaagaaggcctccgacaccccctgt
gggaatcccattcagtggatgtggtaccgcctgttggtaaactcgtgcctgaggagtgcc
cactgtcttctgcctatacctgccgtctctgagggggggagaaagacgggcgggggcgta
ggggaggattttcgtggcgatcgtaagccgcaatgttctctcgtgtctgctgaactgcct
gccgcgggtccccgggcctacaagtgtttcagatcccccgccgcccccacacccggtggg
cagcagtcggaaaaagtgcagggcaaagcccgatagactctctaggagggcggcggtggc
ctcgagccacctccaccgcgagcgggacacccggggcacagaggccagcatcatgggtag
tcccccgccacggtctcgttgagcccggccgagagcagaaccgtggccacctgctcgatg
gcggctggagagaaggatgcccggctccccgccgcctcctgcacacgagcggccagggcc
tccatctctgccgccatcccggccaggaaggcctcgatgaccgagtctgggacgccgtaa
gtctggtcccagagccccgctggcctccgcgtacacgcccaggatctctaccgcccgccg
ccgggccaggggcagtgaggccaccacgctggaaagtgactcggggcggtgaaagagccg
ctttcttcaccctctcccccgccggccccgcccccactgtgctccaccagctccacggcc
atggccttgatgtccgcggccgtgggctgaccctgccctgcagccgcccaggggtagcgg
ttggtctccgcgtatacggtgaccagccatctccccagcgtcgttttcgccgcgttaaaa
gcgtagaatgacagcccctcccgcgggaaggcgtcccaccgggccagataagtgtcggcc
accagctcttccacgaaggcaaaggtggccgttgggccagagaccgcgagcacctccccg
ctgccctcttcgatgatgcgccggtacgtggccgccagggcccgggtctctgcgatgagc
cgagagccgtccagcggatcgtcggtggccggccgcctccagatggccgaggccgaagct
gcgcctggaaaaggaggccgcccggagtaggtagtaggcgtggtggcggaccgccgccgg
gtaagcgtggccgctcatgagggtgagagtatttaaaaaatcgcgcaccagcaccggctg
ggccaaatctcccagtccaaagatccccagctccagaggcatcagcgcgcgcaggcgggc
agcggggtcgtccccagacagcagcaactgacgcgtcacgcgggcgagccccccgtccac
ctctgccaggggcggctgggcgtctgcccctccgctaccgccgccgctgtcactctccat
agcggacgccatgaaggtccaggggtccgtcgatcgccgccgtctgcaacgccgaatcgc
ggccccctccggcccggcgtcaaatatttcccgggggtccgaattcacgcgggacgttcg
tgggctggttgaggaacacgcgcaggcctcctcgctgagtgcggcggccgtctggcgcgc
agggctgctggccccgggggaggtggcggtcgccggggtggcagtggaggggggagcttc
agctggtctgggtggcggccgccagtctttggggactttctgatacacgccagctccttc
aacaacgccgaggcaactggaacgccccttttccaattcaagcagagtgacccgttctcg
ggcgtcgacgcggtattcactcctctctccctgtttatcctaatgaatcacggccggggt
gtagccgcccgggtcgaggcaggtgggggcctgacgcggatggccaacctgctgtacgac
agccccgcaaccctggctgacctggttttgggcggctggtggccgaccgccgcttccaca
acttcatcacccctgtgggccccctggtggagaatataaagagcacctatctgaataaaa
tcaccacggtggtccacgggcctgtggtcagcaaggccatccccgtcaaggtgacggtgc
cccaggaggcctttgtggatctggacgcgtggctctccggcggcgccgggggtggcggtg
gaggatgcttcgtcggggggctggcagccgtgccccgccgatgcgcgcctctatgtcgct
ctgacctatgaggaagccgggccgcggtttacgtttttccagtcgtcccgcggccactgt
cagatcatgaatatcttaagaatttattactcaccatccatcatgcaccgctacgctgtg
gtccagcccctacatatagaggagctgaccttcggggcggttgcctgtctggggacattt
agtgctactgacggttggaggaggtctgccttcaattaccgtggctctagcctccccgtg
gtggagattgacagcttttattccaacgtctctgactgggaggtgattctctagacttaa
cgggaggaaacaggaggaggacaagagcacaaaagtggttcagtggacacccaccacaca
gcatggcaacgaccagtcatgttgagcatgagctcctctccaaattgattgatgagttaa
aggtcaaggccaactcagaccccgaggctgatgtcctggcagggcgcctgctccaccgcc
ttaaggccgagtcagttacacacacagtagccgaatatctggaggtcttctctgacaaat
tctacgatgaggaattcttccagatgcaccgggatgagctggagacccgagtctctgctt
tcgcgcagagcccggcctacgagcgcatcgtctccagcggctacctgtcggccctgcgct
actatgacacctatctgtatgtggggcgcagcgggaagcaggagagtgtgcagcactttt
acatgcggttagccggcttctgtgcctcaaccacctgcctctacgcgggtctcagggcag
ccctgcagcgggccaggccggagattgagagtgacatggaggtgtttgattactactttg
agcacctaacctcccagacggtgtgctgctccacgccctttatgcgctttgccggggtgg
aaaactccactctggccagctgcatcctcaccacccccgacctcagctccgagtgggacg
tgacccaggccctctataggcacctggggcgctacctctttcagcgagccggggtgggtg
taggggtgacgggggctggccaggatgggaaacacatcagcctcctgatgaggatgatca
acagccacgtggagtaccacaactagcaagcggccggtcagtggcggcctacatggagcc
ctggcacagccagattttcaagtttttggaaacgaagctgccggagaaccacgagaggtg
cccgggcatctttacggggctctttgtccccgagctcttcttcaagctttttagggacac
tccctggtcggactggtacctgtttgaccccaaggacgccggggacctggagaggctcta
cggggaggagtttgagcgcgagtactatcggctggtgacagcgggcaagttttgtgggcg
ggtctccatcaagtccctgatgttctctatcgtcaactgcgccgtcaaggccggcagccc
cttcatccttttgaaggaggcctgcaacgcccacttttggcgcgacctgcagggcgaggc
catgaacgctgccaacctgtgcgccgaggtgctgcagccctcgaggaagtctgtggccac
ctgcaatctggccaacatctgcctcccgcgctgcctggtgaatgcgcctctggcggtgcg
ggcacagcgggccgacacgcagggggatgaactcctgctggccctccctcgactctcagt
caccctacctggagagggggcagtcggtgatggattctcgctagcccgcctcagagatgc
cacccagtgtgccacctttgtggtggcctgctccattcttcagggatcccccacttatga
ttccagggatatggcctccatgggcctcggggtgcagggcctggccgatgtctttgcgga
cctgggctggcagtacactgaccctccctctcgctcgttaaacaaggaaatattcgaaca
tatgtactttacggccctctgcaccagtagtctgattggacttcacaccaggaagatttt
tccgggtttcaaacagagcaagtatgccggggggtggtttcactggcacgattgggcagg
aacagacctttctattcccagggaaatttggtctcgcctctctgaacgcattgtgaggga
tgggcttttcaattcacagtttatcgccctgatgcccacctcaggctgtgcccaggtgac
gggctgttcggacgccttctaccccttctatgccaatgcgtccaccaaggtcaccaacaa
ggaggaggcccttaggccaaaccggtctttttggcgtcatgtgcgtctggatgacaggga
agctttgaatcttgtcgggggccgtgtctcctgcctcccggaggctctgcggcagcgcta
cctgcgtttccaaacggcctttgattacaaccaggaggacctgattcagatgtccagcct
gtttttgcgtgaggaagatgccgcgcgggccagcacgctagccaacctactggtgcgcag
ctacgagctgggcctgaagactatcatgtactattgtcgcattgagaaggccgccgatct
gggggtggccagcgcggctctgtcggtgccgcgggaggaacagaatgagcggagtcccgc
tgagcagatgccgcctcgtcccatggaaccggcgcaggttgcggggccggttgacatcat
gagcaagggcccaggggagggaccaggtgggtggtgtgtgcccgggggattggaagtgtg
ctataagtaccgtcagctcttctcagaggatgatctgttggagactgacggttttactga
acgagcctgtgaatcttgccaataaacgtttattgccatgtccaagttgttgtacgtgcg
tgatcatgagggctttgcctgcctaacggtcgaaacccaccgcaaccgctggttcgcggc
tcacattgtcctcaccaaggactgcgggtgtctcaagctactcaatgagagggacttgga
gttttacaagttcctctttacgttcctggccatggccgagaagcttgtgaactttaacat
tgatgacgagagccacgacattgatcactactacaccgagcagaaggccatggagaacgt
ccacggggagacttatgctaacattttaaacatgctctttgatggggacagggcggcgat
gaacgcctacgcagaggccatcatggccgacgaggccctgcaagccaagatttcctggct
ccgtgacaaggtggcggccgccgtcaccctgccggagaagattcttgtgttcctgctgat
tgaaggcatcttcttcattagctccttctacagcatagccctgctggggtccggggccta
atgcctggcatctgcctggccaataactacataagtagggatgagctgctccacacccgc
gctgcctccctgttatacaatagcatgacagccaaggctgaccgaccaagggccacctgg
atccaggagctgtttcgcactgcggtggaggtagagactgccttcatcgaggctcgtgga
gagggggttaccttggtggatgtgcgagccataaagcagtttctggaggccacggccgat
cgcatcctgggtgacattggtcaggctcccttgtatggcacaccaccccccaaggactgc
ccgctcacctacatgactagcatcaagcaaactaatttctttgagcaagagagttccgat
tacaccatgctggtggtagatgacctttgagtcagggtggctacttgctcaggtttctgg
gcataaattctcctgcctgcctctgctctggtacgttggcttctgctgctgcttgtgatc
atggaaaccactcagactctccgctttaagaccaaggccctagccgtcctgtccaagtgc
tatgaccatgcccagactcatctcaagggaggagtgctgcaggtaaaccttctgtctgta
aactatggaggcccccggctggccgccgtggccaacgcaggcacggccgggctaatcagc
ttcgaggtctcccctgacgctgtggccgagtggcagaatcaccagagcccagaggaggcc
ccggccgccgtgtcatttagaaaccttgcctacgggcgcacctgtgtcctgggcaaggag
ctgtttggctcggctgtggagcaggcttccctgcaattttacaagcggccacaagggggt
tcccggcctgaatttgttaagctcactatggaatatgatgataaggtgtccaagagccac
cacacctgcgccctgatgccctatatgcccccggccagcgacaggctgaggaacgagcag
atgattgggcaggtgctgttgatgcccaagacggcttcctcgttgcagaagtgggcacgc
cagcaaggctcaggcggcgttaaggtgacactcaatccggatctctacgtcaccacgtat
acttctggggaggcctgcctcaccctagactacaagcctctgagtgtggggccatacgag
gccttcactggccctgtggccaaggctcaggacgtgggggccgttgaggcccacgttgtc
tgctcggtagcagcggactcgctggcggcggcgcttagcctctgccgcattccggccgtt
agcgtgccaatcttgaggttttacaggtctggcatcatagctgtggtggccggcctgctg
acgtcagcgggggacctgccgttggatcttagtgttattttatttaaccacgcctccgaa
gaggcggccgccagtacggcctctgagccagaagataaaagtccccgggtgcaaccactg
ggcacaggactccaacaacgccccagacatacggtcagtccatctccttcacctccgcca
cctcctaggacccctacttgggagagtccggcaaggccagagacaccctcgcctgccatt
cccagccactccagcaacaccgcactggagaggcctctggctgttcagctcgcgaggaaa
aggacatcgtcggaggccaggcagaagcagaagcaccccaagaaagtgaagcaggccttt
aaccccctcatttaacaccatgttctcgtgcaagcagcacctgtccctgggggcctgtgt
cttctgtctcggcctcctggccagcacccccttcatttggtgctttgtctttgccaacct
gctctctctggagatcttctcaccgtggcagacacacgtgtacaggcttggattcccgac
ggcatgcctaatggccgtcctctggacgctggtacccgccaagcacgcggtgagggccgt
cactccagccatcatgctgaatattgccagcgccttgatcttcttctcccttagagtcta
ctcgaccagcacgtgggtttctgccccctgtctctttctggccaacctgcctctcttatg
cctgtggccccggctggccatcgagattgtttacatctgcccggctatacaccaaaggtt
ctttgaacttgggttgctcttggcctgcaccatctttgccctgtccgtggtctccagggc
cctggaggtgtcggctgtcttcatgtctccatttttcatctttctggctttgggctctgg
aagcctggccggtgctcggcgtaaccagatttacacctcgggtctcgagcggagacgcag
cattttctgcgcccggggagatcattcggtggcatccctgaaggagaccctccataaatg
cccgtgggatctgctggccatctctgccttgaccgttcttgtcgtctgtgtgatgattgt
gttgcatgtgcacgcagaggtgttctttggactctctagatacctgcccctctttctctg
tggggcgatggcctccggggggctgtacctgggccattccagcatcattgcatgtgtcat
ggccaccctctgcaccctgtcatctgttgtggtatatttcctccatgaaacccttggacc
cctgggcaagaccgtgctgtttatctcaatctttgtctattactttagcggggtagcggc
cctgagcgcagctatgcgctacaagcttaagaagtttgtgaacggacccctggtccatct
ccgtgtggtatacatgtgctgttttgtctttactttttgtgaatatctgttggtgacatt
cattaaatcctaacgaccggagtcctgtctctgtgttcttgggggattgagttagctgtc
tttcctcttattacattgggctaacgggaggaaatgaacccaggggtggcagtggatggg
gtcatttatgggcaaaactcacaggacatgggggagttagcattggcgtcgggagacacg
gctctgtcagttatcaccgtaccatgagtgccatgtgtgtccagtgcctaatcaccgttc
ctcattttgtgtgcctcctcaaatgttccagaagtcggccacaggggaggtggctgaatt
agggccttttccctcattcccccatgagacccacgtggcaggcctaggggctacattcgc
ctcccgtttcccttcgcgtgaggcatccgatgactgaattttcgcagtctcttttccctc
ttcccttgttattcccatagaattagtgaggttacacaggtggagattcagtttaaccat
ttattgatttaatccaggaacaaaaaacagtcctagtgacccagtgcccggagagagaat
ggccctgacaagtcggctgcatgatgcacttcggcagtcacgtgtgtgagtctccacggc
ctctgtcaaaagggagcttagcgtgccagggttgtaattcttgatgtagtggcccaggaa
ttcaacttcatcgtgtctccgtctgcagttggcgttaatgtaggctggggctactgccgc
atatgctgccaagagacagaggggctgcttcacatatgagctgctcagggtctccaccac
cttgttttgacgggccgtggcacaggtgatgtagaagagttgcttcacaaagttgtagtc
tcgcgtgttaggaaggaagcagggtgccagctctttgagcttggtcaggatcaccttgct
aagactcatggcgcaggccaggaggatgtcttccgcgggagctaggggcaggtcgccgtg
gtaggtgatctcctggagccaaaagatggtctcttctagcatggccaccagggtgcagag
ccccgcgttctggatcgcctgcatgcgtgcatccagccatgtgtccttgttggttgactt
ggtgaaaaactcacgtagtgtcttgtagctcctgcgcagctcgtgtctgggttgcacttt
ctgccaggctccaatctctggatgggcggccaccgccagcatcgactgtaggaacgggtc
ttggatgggctctagggtcagagaggccagggggctgggcaaggtgacaaatgtaatctt
ggagacaggcttaaccagactcatgtcaaaccacggtttgttgggcaggggcctctggct
gcgttcttgcctcgcctgcttccttgtgctcctgccggcccctcgagattctgaccgggg
acctctggttgctctgttgcttcggggagctcttggagacctcggtgctctaggcaccct
gggggcccttggggctctgggcgctcttgctcccgggggcaggtgtcggcgcttgccata
actttcatcggtgcagccatggacctctccgcgtcgccttttgtggcctctggtgtaaga
gttgccagtctcctccttctcgtcctcgtccctgcacaggggtgagcgatgcaatgtgac
tgtcttgtcctgtaggtcccacttctttctgggaatcacaaacgatgccgaggtaggggt
tatgaccacgctggagggccgtgcaggtatggtgtgggccggagttggatcttcatcctc
ctcctctgaggatgaaatctctccatctgtggagtgttcttcgctgccctccatagggtc
catatcgcagtctgtgttggtgtctgagaccgcttcgagttccagaatgtggctctctgc
agaggggagacaaaaggtggagactgccttgagcacctctgtctcaggcaccggatgccc
ccggctccacggccccggccactggccggtgtagcttcttacctgcgggatcctcgttgg
aggaaatgctgctagttcgggagagtctctgagaaggaaccatcttgtctgtctctacga
cgggctagctgggatgtagtgctgtcttgactggcctcagccctatttatgattctggag
gcgggcacgctgatggagaaatgggcggtcggttgattggccccacagcgaccggcgaag
cactgactcatgaaggtgaccgtgatggcctgtgatgtgtagtagagtaccagaaacacc
ctcacattcttggagctggccctgtgggtatgcctcaggcacgcaaagttcctgccccgg
gcatggcacacctgaactaagtttggcccggtttgctcaaacgtgacatggagaaactgg
gggaatttgtcttctggcacagctgttgccagggtgctcatgagcgagggccagatgcag
gagctgacccaggcgacgagatccaggcccagatgtccctctatcatggcgcagacattc
tccacggtggggggcagggtctcgcgggtcctctggattagatagtcacgcccatcatcc
gcgatgtggtagcagaaggttttgggggccggccagcccacgtgcagtgagtgatgtaag
aggttttgaatgttgagggcattcttaacatagctgtgcttgtcttcctcttccggatga
cagacaaagaggcgcagctgccggctaagaccaccgcccctgtccaccttgtaggtatgc
ggcagccggatgcaccgcccggcgtgatacacgccgctgtcaaaaagcggggccccaatc
tctttgatcttgtgacgcatgcggcgcaggcaggccgttaggcccatgagcttctgcagc
acagacacaaacccttgtactgcgcttgttcccacaatagcatggcctctaggtaggggg
tgatgacgcgaaagcccagttttcccgtgcatatgcaaaaggggagcacatcttccatat
tatccgggtcggcgggtggacaagctgatttgaaaaaatagactgggtgggccctggaca
ctggacccaggcggcgcatgaggcgcagtacctcacgccgcacggtccggcacaggtcat
agatttcctccagcgaccaggggcccccttgatctttagatccaggtccaggaccaggtt
gcagaccggaagccggggattaaagtattcatgccgggagacaaagagctgctcgctcag
gctgttctgtgaatagtacactggggtgtaggagagggccctggtgagacacgtgtctgg
gaggcggcagttggtcggggtggagacgacctccgccaggtgggacgagaaggggtcagc
ggctgtcattacaaagtagtgcctgtctgcaaaatggcagaggaagaccggtagccgctg
cacccttcgaaggacggtgggtgggaggaattgttccttgggattccactggccccggca
ggtggcctggccggccaagcatagaaacccttgaagcgtgggggggtatgtgggaccctc
atccgcgtgccagcgcgcgagctccaccagctcccgggccacgtccacactgagcccggc
ccaagcccgcatgagtccgtcatcggggtcggggtcccacgtgtatggggccgggggctc
catgcggattttcagctgctggacacgcacatgctcagccaggtaagtctcccgggtgaa
gtaggtgcgcatgtgctccgcaaagcccctgtccaggagcgaggggagcacgagcccccc
gaaggcagacacccaatttctcccacgctcgttaactgagagtatcgcttaaaggttccc
tcgttgaagcactgtgcgtgggccaaatagacgtagcgcacgagatcggccgaggccagg
cgccccctgtaggcgtctatcgtccttgccacagcgcggatctctcgtgagtcccgccgc
agcttctcgtgtgcaaagtgggcaaaagcctcggtctgctccgcccatgccgaggagcca
aagacctcccccagctcggccagggacgtgacggcggccaggctctgaccagactcggaa
gtaaatagctccgtgaggtgcgccagggtctcaatcgtacaaggaatgccccaaaaatag
taagcagccgtgactagcacgaactgggcctcgtgggagccaaaggtgctaatgaaccac
ctggccgagatgttaacgcggtagatgcggcgcagacagcccacgatcttgggacgcagc
cacgccacgcggcctctggcatccccctgtggctgcttcttagcgctcagtgtgagcagt
tccacgaggggcgtgagcgagcgcagggcccccgcgcgatctaggtaggtggatagacgg
tccgcggtgagcggcgtgaggccgcgcaggaaggggaaggcctcctccgccggcaggtgc
agcgtcagaaccaggccgcagcggctctgtgaggtcagccgcttcttgggcaggtgaagc
tgcagttccacgagagaacccgccacgtggtggaggggcgaggcgttgtggcacaaacaa
aacaggcggaagccctcgtcaggccgcgagaggatggcatcgaggatggcctccgcaatg
tcagtgtttgaggccacaagggccttgatgacgacgggggcggacattatttaagaccgg
gaggccccaacggcgggctaaacagaacgatggccttctatctcccagactggtcgtgct
gcgggctctggctctttggccggcccaggaatagatacagccagctccctgaggagccgg
agacctttgagtgcccggaccgctggcgagccgagatagatctgggcctgccccctggtg
tgcaggtgggagatttgctaagaaatgagcagacgatgggctcactgagacaggtttatt
tgctcgccgttcaagccaatagcatcacggatcacctgaagcgctttgacgccgtccgcg
tccctgagagctgtcgtggggtggtggaggcccaggtggccaagcttgaggccgtgcgct
cagtcatctggaataccatgatctctctggctgtaagcggcatcgagatggacgagaatg
ggctcaaggccctgctggacaaacaggctggcgacagcctgcggcgctcaagatggacga
gaccggtgcctgggcgcaagagatctcggccgttgtctcatcggtgaccgccccctcagc
ctcggcccctttcatcaactccgcctttgagcccgaggtgcccacccccgtccttgcacc
gcccgtggtgcggcagccggagcactctgggcccacggagctcgcgttaacgtagcaacc
agactccacaccaaataaacattttattggtaaaacaagggatatgaaggtgtcattgac
ccgaggatccaaaccccctcccctgtctcccctcgagcgcctcgctcagcccactatcac
ccatggccaggcccggcacctcctcgaaggcgcagctggcccacctaaagagagatctgg
ggccaaggacccccgcgtcactgtgggggctgtagaaggaggtgaggtggtgcttgtgaa
ggtaaacaagctgacagaagcgccggtacttgttaaggaacacggtctggtcactaaagt
tggtcaggctgacgtccaccccaccccggcgccacctgcagggcttcactagaataccct
gcatggccaggcccgacctgccaaagattgtcggcctgtggtgagggatagaaggggggg
gcacggtgagtgtcactgagacggtctgatgggggaagagggccaggtcctttggcaaag
agacgtccaggcccacgtccccggggtactgggggtggttgatgggacccttgtcctcct
ccatctggggggtggcatatctgaaggcagccaggtggattttgagctccgatggacgca
gcgtggagttgtagcgccgctgattctggaggattagccggagttcccccgtgtagccgg
gatcgatgatgccaacatgagacgtgaccggacgggaggtgctgccccacagcatgagcc
catgaccctcgggtgggcgggcatagaggcctaggtccacagttgtggtcttcatcgggc
gcagcaggatggtggtcttgttgaccaaggtgagccgccctacactagcctgctggagca
acagcttgtcattctggaaggcgtagcgtatgtgtggacaggcctccatggtgatgatct
aacagacagggacggcggcgctatatataagagcccaagacccggctctttactgcgaaa
tggggaaggtcctaagaaagccgtttgcaaaggctgtgccactgctcttcctcgccgcca
cctggcttctgaccggggtgctgccggccggcgcttccagtcccacaaacgcggcggcgg
cttccctgactgaagcccaggaccagttctactcctacacatgtaatgcggacacattct
cgccttctttgaccagctttgcctccatctgggcacttctgacgcttgtcttagtcatta
tagcctcagccatctacctgatgtacgtctgctttaacaagtttgtgaacacgctgctga
cggattagatggggatatttaaaaggggcagcaatctcggctgtctgtacttcttctctg
ctcgttaaaccaatagcatgtcagctccacgcaaagtcagattgccttctgttaaggctg
ttgacatgagcatggaagacatggccgcccgcctggctcgcctggagtctgagaataagg
ctctgaagcaacaggtcctcagggggggtgcctgtgcctcgtctacctctgttccttctg
ctccagtgcctccgcctgagccgcttacagctcgacagcgagaggtaatgattacgcagg
ccacgggccgtttggcgtctcaggctatgaagaagattgaagacaaggtgcggaaatcag
ttgacggtgtaactacccgcaatgaaatggaaaatatattgcaaaatctgaccctccgca
ttcaagtatctatgttgggtgcaaaaggccaacccagccctggtgagggaacacgacaaa
cgaccctaacgccacccgacgtgcccgctcccggggacgtgaagcaaagaaagtgcaaat
ttctgattaataaatctttattgactttatacataggtctcggcgtcatcatatggtggg
gtggtgtaggtatgggatgtcgacaagttacgcctgaaggcgcagtccgccatgaccagc
agcagcagaagggtcagcacagccagagaggcccactgcagtactagcatggagaggttt
gagaatctgggctgggacgttggcgggacaggcacggtggcttgggctgtggtaaccggt
gggctcgtaaaagtccagcggggccgcagtttgctagaagtgctgggaggtagataggtg
gtcgcattgtatctcgttcttggcgtagttgaatcaccgccgtaatctgtggtgggctct
gtacttgtccgggctccatgtcctgtggtgtgctttccaccggtggtagaattggccttt
ccacctgttgaggtgaccgtgggaaccgccgtcttttggccactgggggcctggggcgac
gttgcatttttggggggcgtgcctttggtgacattaacctcccccggttttgtggatgtg
gaactgtttccagggcctgacgcttggctggtggtgcctgggcggggcgctggcgaactg
gtggacacatgatgtgtgctggtagaggctggtgtcacctgtgttatattttcaccacct
gttgggtgagcggaggttagtaaaggcatatgtgacgtctctgagattgaactgggtctc
agtgacatggaagaggttgaacttcgggggccttactttctgtgccgttgtcccgtggag
atggacttggtgtcaccggtgatgcgcctgacgttgtgccggctggtgttgggctggtga
catccgcggtggatacagtggggcctgtgcttgcaggtgcggtgaggttggtaggcacgt
gagtagagctgggtagacctgtcgttgtattgggagcagcaaatccagttgtattcaagg
taggggaggtggtggtgctctcgggtgccttggagaatataaccttgtgggttgttgtgg
tggcattggtagccgttcgtgtgataatgagtgtcttgggggccgtgccaagacccgaga
cagtaatgtcaaatgtccgattgctcgcaaatgcaccagaaatattttcacaacccgaag
gtgtccccgaggtgagagtccatttgcacttaaagtcagtttcagtgttgtttggccagg
cccaaaaggcagtcactgtaacatttggcgagtttgcgtcctcagaagtgaccattggca
ctgaataggtagcattgtcacccacatatgtgatgtctgtggtgtttgtcggcatgtcct
gtgaagctggaatctcatcagagaacacaatgttggactgaatgcagtaatctcccccgc
tcgccttcggtccattcccagagtaaaacacgtacagtatactgttattgccaagaaatc
gtgacactggacgtggtgtcagacgcaggctgtatgcataccctgtaccaggtattgggg
tggccacgggactcgttgatgtgagaattccgccgctgggaacatggctctcgtatccac
tgcaggtgatgttaaatttgttgtctccgggcagaacttgtgaaatttcgccatcctcca
taatacactcaatatctatctcattaccgagcatttctgtttttacgctgaaattcgagt
cttgagctgatgttggcaaacttaagggtagcgtgacatccagcccctgtgcccttacta
ctgccgttatattggtagaattacagttatcccactttatgtatggcactgtttctggta
ttaggtatactgggttttgcatttctgcatggtggcaccacatggtgccaaacacatctt
gaaagtagacatctacagattccaggcttacttgttgctcctctccggtggtgatgttaa
ttggaagcttcttagaccgcatagttagagccaattctcctgcaccaaggagctccagta
gaaagagattggtggcattttctgagccaccaaatgcacctcgaggttggtagacagcct
ttgtatggggtgtcagcaggccaaagtcaagattaagtttatgctttttgcccccgacat
cgaaattgatagttgcattgacatctgccgtgcaaacattgcacgctgggtaaaatggga
attccagaatctcaacattgaaaaaaccaggatcatcacgcgtgagttggataaggctct
ggatggtgtactgacacacaagcaaggctgcctccattgtctcagcaccgatttctaggc
agcaccctctttaataggtgcaaggggggtgcggtgttggtgagtcacactttcgttgca
gacaaaatggacaaggacaggccgggtctcccggccccggatgacaacatagaagaagta
ccatctacctcgggtgttcaggaacgggcgtctgagggagattgggaaaatgtcctcata
gagatatcagatagcagctcagaagaggaagcagaagatgcccacctggagccatcccag
aggggtaaaaagagaaaacgggtcgatgatgatgccggtggttcagctccagcacaacac
gtgcccccccctcagctggatcaccctggtcgagaagccattctctacaggtttccgcta
gatttaagaaggtttattcaagcaattggagccgcagctacggtgagcttccctatggcc
caggtgtgtgatgtgtgtttttgcccatcgcacaacaaggtaagtgatttgttgccgttg
gtttcagcaccccgacacgcgagccatagaccagtttttcggatcccagatttcaaatac
cgacctgtacgtaatgtatgccatggccattcgacaggccattagagatcgtcggaggaa
tccagcttctcgtagaagtcaggtcaaatggagaatgaccaccctggccgctggttggcc
tatgggttaccaggcatacagtagctggatgtacagctacaccgatccccaggtgactgc
cacgatcatacatctgcaggcgactcttgggtgcgcaagtggccgtaggtgtcatgtgac
cttttctgccggcacctttaggccgccgcgatgtagtcccggggatcgccagtggttgta
tgttcagagccgcgtgggtgaccttgtgcagagttctaatccatgctacagtattttctt
tgactacatggccatacataggagcctcacgaaaatctgggatgaagtggtaacacctga
tcagcgtgttacatttatggaattcctgggctttttgcaacgcacggagttggtctacat
caagagctttgtcagctatgccttgggcaccactagtatcgaaacaccgtggatggatga
gaatcctagcacagagacggcacaggcttggaatgccggcttgctccgggggcgtgcgta
cgggcaagacttgcttagaactgaaggagaacatggcgaaggtgctacctgtgaaacacg
ggaagaaagtgaggacacagagagcgatggggatgatgaagaacttcctcgtgtagtgtc
cagggatggaactaagcacagacgaccccctatatttttaagacgcctgcacaggttgct
gttgatgagagcgggcaaaggaaaggaacgggccagggagacactggcgaaggcccctag
gcgcacttatggcacacctaggccgccagttcagaaaccaagaccagaggtcccgcaaag
ctatgagacagctaccagtcacgggtcggcgcaagtcccagaacccccacccaccccatt
acatcagcaacacagcatggccccgtgtatggtagctcagaacccacgtgcacccttagg
ggaccaactcccaggtgttcctaaagatggacgaggggcgtgtgcaccggtacccgccct
ggccgggcctattgtccggccctgggagtcatccctgttacagtctccgggaagggcctt
tgcacccgttagcccacaacccatgccagtagaacccgtccctgtccctactgtggcact
tgagcgaccagtttgtcccgcacctcctgagattgctatgcagggcccgggggaaccttc
tggcattaaacgcacacgggagcgttggaggcccgcaccgtggacgccaaacccaccccg
ctctcccagtcagatgtccgtgcgtgaccgtctggctcgtttgcgtgctgaggcacaggc
ccgtcaggctagtgttgaggtgcagcccacccagttgacccaagtatcccctcagcaacc
aatggagaggcaggtcgctgatgttgcccgggaatctggggtacctgcaatgcactcagt
actttgacctccccttaactcaacccattagccagggggcacccgcggcccgcccggtac
ctccggtaccggcaacacagccacagtattttgacatccccttaactgaacccattaacc
agggggcatccgcggcccaatggaggggccgttggtacccgagcggtggatgttccaagg
tgccaccctgagccagagtgttaggccaggggtagcgcagtcacaatattttgacctccc
cttaactcaacccattaaccatggggcacccgcagcccatttcctccatcagccaccaat
ggaggggccgtgggtacccgagcagtggatgttccaaggtgccccccctagccaaggcac
tgacgtggtccaacatcagctggatgatttggggtatccactccatgatctcaaccatcc
cggggttcccgtgtctcctgccgttaaccaatatcatttcagccaggctgcctttgatga
ggatgagagtgccgagccgtatgaagctcttgatttgtcaatccatggcaggccctgccc
tcaggcccccgaatggcctgttcaaggggagggtggccaggatgccaccgaggttcttga
tttgtcaatccatggcaggccccgccctcggacccccgagtggcctgttcaaggggagag
tggccagaatgtcacagaccatgaacctagaagggtggtggtgtcagctattgttcacat
gtgtcaggatgacgagtttccggatctaagatcctccagatgaggcctaagcaaaggtgt
agaagtgtgtccccctccattccacccactgattacgcccgacaataaagttgatgatat
tgaattccacacctactcgtgtttgattttatttcatattccatgagagagacctcgcat
atttgcagagggtcactgaaacattttatcttaaaacagttacacctgaaaaatgaagaa
agcgtggctcagcagagcacagcaagccgatgccgggggggcatctggctccgaggaccc
accagattatggagatcaaggtaatgtgcaacaggtgggatctgatcctatttcacctgc
gattggcccctttgaactctctgcggccagtgaggatgatcctcaatctgggccagtgga
agagaatttagatgccgctgcaagagaggaagaggaacctgatgagcaggagcacaatgg
tggtgatgatcccttggaagtccatactcggcagcctagatttgtggatgtgaacccaac
gcaggctccagtgatccaactagtccatgctgtttatgattccatgttggtaagaggcac
ctagaacatttccagatgtttagcttggatattttggccagtcttaatttattgtcattg
gtttcagcaatcggacctccggtctctaggcagtttattccttgagcaaaacctgaacat
cgaagagtttatatggatgtgcatgacagtgcgtcacagatgtcaggccatcagacaaaa
accattaccgattgataagcagaggcggtggaagctcctgtcaccttacagaacctggcg
ttgggttaccgtacgcaaaccctcaatgtaaacagttttgagacataaagtccacccact
ccttgtgactgctacgctaggatgtgaagagggcctgcggcatgcaataacttacagtgc
tggcattgtacagctaccacgaatgtcagaccaaaaccaaaagatagaaacagccttctt
gatggcacgtcgtgctaggtcactttcggcagaaagatatactttgttctttgatttagt
atcctctggaaacaccctgtatgccatatggattgggctgggcacgagaaaccgagttgc
atttgtcgagtttgtaggatggctatgtaagaaggaccacactcatatacgtgaatggtt
ccgccagtgcaccgggagaccctcaccatccaagccatggatgagagcgcatcccgtcgc
cgttccttatgacgatccattaacaagtgaggagactgacctggcctatgcccgtggact
ggccatgagtatcgaggctgctagactgccagatgatccaataattgttgaggatgacga
tgaaagtgaggaattcccctgcccccacagtggtccttcggcgaccacccacgcaaaagg
tgactggccctgccggttcactgagtgtcctggagccatggcaacctttgtcctggccac
atgagacaagagttatacttcacggaccacccacgcagggtgaccaagcacacggttatg
gcaaccctactgccaccagaaccacaccagccccggtctgggagaagagccccttgtgtc
tacaccgctgacctagacatagaaagtgatgagcccgccacgtcagagccggttcttgat
cagctactgcccgccccaggacttggacctcttgcaattcaaccattaacgtcccccacc
acgtctcaactccgcagttcagcaccgagccacgcacaaactccatggccggttacccac
ccaagtcagactccaggtggcccaacgacacagtccctggcaccggaaacagaagccccg
cgccagtggccaatgccactgcgacctatccctctgcaccccttgcggatgcagccaata
tcatttaatcctgcagtgagacccactccccatcagccacctcaggtggagcccatcacc
aagggcacttaccggccagaaggggccagcaaagcacattctgcgccagttgttaacggg
gggcgtcaagagtgggagaccatcacttaagtttaaggctgcccttgagcgtcaagccgc
tgcgggcttgcgaccttcaccagggtctggaacgggtgccaagattgtgcaggcacctgt
tttctatccacccgtcctacagcccatacaagttatgtggcaagtgggttcctcaaaggc
cgtggccgcctcaacggtgacacaggcacccacggaatataccggggaaaggaggttagg
ggggcctatgtctcccactgatattccgccgtctaaacgggtgaagaaaaaggcctatcc
agagcgcaagacgccgcatggggggccctcacactcttccaccgttatgtgggagcagcc
agggacaacagcagactctggagtgcggaggaactgataaacaggaaaggacatgttggg
gatgggggacattgcagtttcttccccttcctcttctgaaacatcgaatgatgagtgatt
tcaaccacgtaacaagaactgggatgaaccctcgggcagcagactgcggggaggggcagt
gataagtcatgacaattttagatgaggtagacattttgcatattttcagacccaccatgg
aatcatttgaaggagagggggacaatgcgcggggagatgatgtacagaatactggtgagc
atattcaggaccccgggccggggccttcaaccggcggggcttctgagggattggtgcaga
acgagccggactcaagagatcaacagtcccgggggcagagaaggggtgatgaaaacagag
gctggatgcagcgcatcaggcgaaggcggagaagacgggccgcattgtccggccatcttt
tagacatggaagacaatgtgccgccgtggtttcctccacacgatatcacaccatatgtcg
caaggaatatcagggacgctgcctgccaggctgtcaaggtgagcatgcctctaactgggt
tcatgggggccatctaaggcccacgtgtgacccatgtttccattaattttagcactcgca
cctgcaagcgctatcaaacctgatactcgatagtggtttagacacacaacacctcttgtg
cttcgtgatggcagccaggcagcgtcttcaggacattcgacgtggacccttggttgtaga
gggaggtgttggttggcgacattggcttctgacatctcccagccgatcctggtccatggg
atatcgcacagcaacactacgcacattaactcccgtgcctaacagggttggggctgacag
catcatgttaactgccacgtttggatgccaaaatggggcactagctataaacaccttctc
cgccaccgtgtggcacttcaaagagagccaacaggaagatatttattaatattccattag
taaacgaggcgtgaagcaggcgtggtttcaataacgggagttagaaatttaagagatcct
cgtgtaaaacatctggtgtccgggggataatggagtcaacatccaggcttgggcacatct
gcttcaacaggaggcgcagcctgtcattttcagatgatttggcagaagccacctgcggac
aaaaatcaggcgtttagatggggcatttatgtttgggccattagccaccttcgtgttact
gtatactgacctcacggtagtgctgcagcagatgcttaaacttggcccggcattttctgg
aagccacccgattcttgtatcgctttatatctagttcagaatcacattcctccagctgcg
agcaagggaatgcgttactacaagtggtgcctagtcagttgaaaaccgattctggctgta
gtggtttccttgtacgtcgtgccggggcagccgctggtgcaggctgtggagcaccaatgt
ctgctagctgttgtccttggttagccccgggacaagcaaacaccattgaacagtagaatt
gtctccaggttgaggtgcttctcccccggcttggttagtctgttgattctgggttatgtc
tgagactgggaatagctgaggtgctgcataagcttgataagcattctcaggagcaggctg
aggggcaggaaaccacgacccagttggagcggctgaaacatgataggcagtgagctggcc
ttgtggcagaggctctggcagcaccggccacagcacacaaggcaaaggagcttgtgatgg
ccctcccaggtcctgatagactctggtagcttggtcaaaagcttgtacaaaaggcacctg
gtatggggtgtaaattttacatcttcagaagtcgagtttgggtccatcatcttcagcaaa
gatagcaaaggtggccggcaaggtgcaatgtttagtgagttacctgtctaacatctcccc
tttaaagccaaggcaccagcctcctctgtgatgtcatggtttgggacgtgctaaatttag
gtgtgtctctgaggcacattagcaatgcctgtggctcatgcatagtttccaaaagaggag
gaggcagttttcagaagtgtctaaaataagctggtgtcaaaaatagacagcccagtgaaa
tatgcatggcatgcagcagacattcatcatttagaaatgtatccaagatttcattaagtt
cgggggtcaggggggagtccagattcaaatcctctgtcatggactctagtgttgtggtca
gttcgtccaaatggccacgagggggcgggtggttcaggtccatctgtccacatatggctg
cttcctcctggggaataacagtgtcagccatctcccttagggccttcacggcctgactgg
tttcctcatcagggtcctccaacagatgacttgcctcgggggttactgcgggggccgggt
caagtggccggggcactggggctggcgttagggatccgaccggttcatggacaggtcctg
tgggggtgggagccaaagaggcaggcaggggccggttggcccacggggatccgggtggat
ggaagggcctgatcctctttggctgacacacctctcgcccctcgaacacgtcagatatgg
cactgcccgcttccggctttggcaggaacataccttcccggctatccctgaggcccttct
tccttttaacgggaggaagaaaggtgggctttgaggggtgggggaatatgggtctctcat
cgctctcttggtggaccgctgctatccaaggctgttcaggttcctccgcgttggaaggac
atggagtttgaccacggttgggcctggatgtccggcgcgactttggggcccgcaggcgcg
gggcctcggccctggcctcttcccgctcgctctgctcggtgtcactgttgcccgagtcac
tgctgctggaactgctgtcaccgcagtcggcgctttgggcaccgggcttcaggggcatgg
tcgggctcgggagactttcgagttcatctgtaaaagcatgaaactgtccggactccgagt
agcgggcctcggtgtgagaggcacccccatcattccccatgagctcctcgtccatcctgt
cggctccggacacgaggataggagtttccactgccttggacttggttgacagcaggcacg
cgggaagcacgccgctcacgtagctcctctgtccggcgtggctggagtaggaggcccggg
gcagtgtcttaatcagagccctgacatccttaacatcgtccgtcagatggcctgtcttgg
acgagaccatagtctggaacatctcctcgaggacgggataggtgaacacccacttgcaaa
aggccttgaacttggagcttaggaggccttccttctccatcctgttcaggtgttccacta
cctgcttgccggaggccatgatggccgcgcggtccacgcccagcaccttgctgtaggtgt
aggcccgcacccgactgtgttttaggagcttgtacatagcggtgcctatggtggcaggaa
tcatcacccggttgctgggggcctggatgaagaatctgtcagtgaccactatcaggtggt
ctaacacgtagcgcatcactatagggcacgcgatggaacatgcgtcgttgccggcattct
cagcccgtcttcttaccctgttgtttcggagaatggcccaaaaattgcagatgttgagcg
tggccattagcccgccccattctcgcccgtgggccttggcctcatttataaatgccttgc
atattttgtaggatctcagagtaatctccacactcccggctgtaaattccttgttgagga
cgttgcagtagtcagagaccagagagcccagctgctttttgatttcaggagttagcctca
gaaagtcttccaagccatcctttttaggcctcatggctagtagtaacagaggaaatgccc
gaccattaaaatctttcctccatgagctttacctgaaacactatcccgaagtgggggatg
tggtgcatctactgaacaccatcggggtcgactgcgacctcccacctagccacccactcc
tgacagcccagagggggctgttcctggcaagagtcttgcaggctgtacagcagcacaagc
tgctggaagacaccatcgtccccaagatcttaaagaagctggcttatttcttagagctgc
taagctactactcccccaaggatgaacagcgtgacatcgccgaggttcttgaccacctca
agacgaatcgggacctggggctggacgacagactctgggccctgattaggaaactgcgcc
aagacagacaccatgcctctgtaaatgtcctcatgccaggaagcgactacacagccgtgt
cgctgcagtactacgacggcatctccataggtatgaggaaggtaatcgcggatgtctgcc
gcagtggctatgcctccatgccctccatgacggccacgcacaacctctcccaccagctct
tgatggctccgggcccagtgaggaaccgtgcgcctggcgcgggttctttaaccaggtcct
cctctggactgtggccctctgcaagtttcgcagatgcatttactataactacattcaggg
atctatagccaccatctcccagcttctgcacctcgagatcaaggccctctgcagctggat
aatatcccaggatggcatgcgcctctttcaacacagcaggcctctcctcaccctctggga
gagcgtggccgcaaatcaggaggtcacggatgccattaccctgcctgactgcgctgaata
catagacctactaaagcacacaaaacatgtcttagaaaactgttctgccatgcaatacaa
ataaatttctcttacctgcgtctgtttgtgtagtgaggtgttgtgtcctgtatggtattc
tactttaaaaatgccggctgacatggattactggtcttttatgagccattggcatgggcg
ggacaatcgcaatataaaaccctgaccatcacatggggcattaggcgactctgcatcagc
atcgcttaagtatgagtgggcagcagagaggctcggttattttggttcctgaacatctgg
ctggggcattaactaagcttatgagcgattttatcacaggacaagatgtcactctttctg
gaggaaatattgcagtcaaaattcgcgatgctataaaccagacccccgggggtggtgatg
tagctatactttcttccctgtttgctttatggaatgccctcccaacatctggtagacaat
cctccagggacgatttaatcccagccgccgtgcaggccttaaccacggcccacaacttat
gtctgggtgttattccaggtgagacctcacacaaggacacacccgagtcattgctccggg
ctatcgtgacgggtctccaaaaattgtgggtggattcgtgcggatgtccagagtgcctac
aatgtcttaagggattgaaggcaattaagcccggcctttatgaaatccctaggataatac
cacacactaagcagtgtagtcctgtcaatctcctgaacatgttggtccacaagcttgtgg
ctttacgtggtcatgtgcagcttgcatacgacgcccgtgtcctgacgcctgactttcacg
aaatccctgacctcgatgactccgatgctgttttcgcacgcaccttattggcagccttat
ttcacctcaatatgttctttattctcaaagattacataacacaagactccatgagcttga
agcaggccctcagtggtcattggatgtctgccacgggcaaccccctgcctgcagcaccgg
aaaccctgcgagactacttggaagctttccgaaattcggataatcacttttatctcccga
cgacagggcctttaaacaccttcaaatttcccgaagagcttctggggcgcgttgttgtga
ttgattcctctttgtgtgccgccagtcacgttcaggacgttatcacccgtggtgttgggg
cgggtgttcctcgtcctcagtttttggccctgcctccggccccatcccgtaagccccagc
agacatgctctcagttaacgagcagaggaaatgaaagctcacggcgaaacttgggccagc
ccggggggacctcccctgctgttcccccagtttgccccatcgtttccctgacggcctcag
gggccaagcaaaaccgcgggggcatggggtccttgcacttagccaagcctgaggaaacct
cccccgccgtctccccagtatgccccatcgcttccccagcggcctccaggtccaagcagc
actgcggggtcactggatcctcacaggccgcacccagctcttcttccgttgccccagtag
catctctgtctggtgaccttgaagaggaagaggaggggtcccgagaatccccatccctac
cgtccagcaaaaagggggccgatgaatttgaggcctggcttgaggctcaggatgcaaatt
ttgaggatgttcagcgagagttttccgggctgcgagtaattggtgatgaggacgaggatg
gttcggaggatggggaattttcagacctggatctgtctgacagcgaccatgaaggggatg
agggtggggggttggagggggcaggagtctgcactccctgtattcactgagcgtcatcta
ataaagatgtctattgatctcttttagtgtgaatcatgtctgacgagggaccaggtacag
gacctggaaatggcctaggacagaaggaagacacatctggaccagacggctccagcggca
gtggacctcaaagaagagggggggataaccatggacgaggacggggaagaggacgaggac
gaggaggcggaagaccaggagctccgggcggctcaggatcagggccaagacatagagatg
gtagtcgtgaaagagccagggggagaggtcgtggacgtggtgaaaagaggcccaggagtc
ccagtagtcagtcatcatcatccgggtctccaccgcgcaggccccctccaggtagaaggc
catttttccaccctgtagcggaagccgattattttgaataccaccaagaaggtggcccag
atggtgagcctgacatgcccccgggagcgatagagcagggccccgcagatgacccaggag
aaggcccaagcactggaccccggggtcagggtgatggaggcaggcgcaaaaaaggagggt
ggtatggaaagcatcgtggtgaaggaggttccagccagaaatttgagaacattgcagaag
gtttaagacttctcctggctaggtgtcacgtagaaaggactaccgaggatggaaattggg
tcgccggtgtgttcgtatatggaggtagtaagacctccctttacaacctcaggcgaggaa
ttggccttgctattccacaatgtcgtcttacaccattgagtcgtctcccctttggaatgg
cccctggacccggcccacaacctggcccactaagggagtccattgtctgttatttcattg
tctttttacaaactcatatatttgctgagggtttgaaggatgcgattaaggaccttgttt
tgccaaagcccgctcctacctgcaatatcaaggtgactgtgtgcagctttgacgatggag
tagatttgcctccctggtttccacctatggtggaaggggctgccgcggagggtaaggagg
tgatggagatgagggtgaggaagggcaggagtgatgtaacttgttaggagacgccctcaa
tcgtattaaaagccgtgtattcccccgcactaaagaataaatccccagtagacatcatgc
gtactgttggtgtatttctggccacctgtcttgtcaccattttcgtcctcccaacatggg
gcaattgggcatacccatgttgtcacgtcactcagctccgcgctcaacaccttctcgcgt
tggaaaacattagcgacatttacctggtgagcaatcagacatgcgacggctttagcctgg
cctccttaaattcacctaagaatgggagcaaccagctggtcatcagccgctgcgcaaacg
gactcaacgtggtctccttctttatctccatcctgaagcgaagcagctccgccctcacgg
gccatctccgtgagttgttaaccaccctggagactctttacggttcattctcagtggaag
acctgtttggtgccaacttaaacagatacgcatggcatcgcgggggctagacctctggct
ggatgagcacgtgtggaagaggaaacaggagattggtgtgaaaggagaaaatctccttct
ccccgacttatggctagatttcctacaactcagccccatcttccagcgcaagcttgctgc
cgttattgcctgtgtccgacgactgcggacacaggccaccgtctacccggaggaggacat
gtgcatggcctgggcccgcttttgcgacccctctgatattaaggtggttattttgggcca
ggacccctatcacgggggtcaagcaaacggcctggcattcagcatcgcatacggctttcc
agtcccccccagcctgaggaacatctacgcggagctgcaccggagtctgccggagttttc
tcccccagatcacggctgtctagacgcgtgggcctcccagggggtgttgctactcaacac
catcctgaccgtgcaaaagggcaagcccggctcgcacgcagacattggctgggcgtggtt
tactgaccacgtaatttcattgctctctgagcggttaaaagcgtgcgtgtttatgctgtg
gggtgcgaaggcgggagacaaagcttcactaatcaactccaagaagcatctggttctgac
ctctcagcatccctctcccctggcccagaacagcacccgaaagagtgcccagcagaagtt
cctgggcaacaaccactttgtcctcgctaacaactttttgcgtgagaaggggctcggtga
gatagattggaggctgtagaggggtcatcactatggccatgtttctgaagtcgcgtgggg
tccggtcttgcagggaccggcgcctcttgtcggacgaggaggaagagacttcacagagca
gcagctacactctggggtctcaggcctcccagtctatccaggaggaggacgtgagtgaca
ctgatgagtctgactactcagatgaagacttgatttggaggaagagtaccccagtgacga
agacccatctgagggcagtgatagcgacccctcgtggcatccttcagattcagacgagtc
tgactacagcgagagcgacgaggatgaagcaacccccggctctcaggcctcacgatcttc
aagagtctcgccatctacccaacagtcttcaggtctgacacccacgccttcgttctcccg
accacgcacccgggcacctccgaggccgccggctcccgcgccggtcaggggacgggcctc
agcacctcccaggccaccagccccagttcagcaatccaccaaagacaagggtccccatag
acctacgcgacctgtacttagaggcccagctcacgccgcccccctccaccttcaagtccc
aatacatacaataaacacatgatggaaaccccccccccattaagggcaataacaactaca
attggccatggctgtaaataaaatgtcataacctggagtctgcatgtctgttgttttatt
cagtaaaccagtagtgcgcgtgagttctttagggcatccacgatgtagccgctcgcgggg
ttcccctccccagtgatcatctcggataggggattcctgtccatgaccacgcaattagag
tgccgggcccgggacagcgccacatacacatggccgggtttgatgtttctgtggctgccg
aagcagatggcgactttgtttagggacagaccctgggccttggctatggtcatggccagc
tttgagctaatgccatagtcacggatgctgcagaggttcagggacttgtcctctatcgtc
tcatacagcttgttagtattgtgttccaggcagcacacgaagcctgcctcatccttgacc
attagcctgggcatgcgtgaactgccagcgtcctgaggctgctgctttcctcggatgcca
aagaagacgttgagatgcgtgtagcccagaagcgtgtagttctcggtggtggaggcgtag
tccaggaggccgtgaaggagaggctcgtctgaggtgaactctatgttgtcgcgaatcagc
atgttgttggtaaatgtgcagaaggggaggtccctgaactcccttctgccatagcggacg
gccacatccaggcattgcctgaaataggccctgaggtcattatatatgtttaacagggag
cagaggggggcagaatttgcggccgggggctccgctccccatcccaggcaacctccagcg
gcagttcacccagctccatcccagcagtcacctccggatcccacgtacgcccgggcaggg
gcacagcaccaagctccgccacgtattccccgttttcacagagagaatgtcctccgtggc
taaaagcgtagatgccgccgtagatgagtcgggccaggaagctgtagacatactcgggct
gctcatgcccgtgggcctccacgaagctgtccgcctcgagcgtgtccataaagtccccga
aggtgccggtatagccacagatggactttttggtcttgcagttgaccgacactgagctgt
gcttcacgtaggtgacattgtaggtgaccttgacccgttcttcatcctgctcggttccca
ccgggaccatgtcttggtcggcgaactgcgagtagttaccgaggcgtgcataattctttt
ggagccaggtgtgggccgtgaggcccggaagaccgaccagggtcttgtactgggccaggg
gctcgaggaagacctcgcactccaccgggcaggtaaacatggtcaccccgcccccatctc
ccccagttccccgcgcggcgcgcccctgcccggcagtcttgagcgtggcgtggagggtgg
tgaggaaggtcttgacctcggcgtgggagaggaagagccgggtccagcccacgtactgcg
tggggtccattatggccgccctggggacgacgaagcggtcgacgtaggccaggatgtccg
gcgagagctcgaggccgtactcgagggtcttcatgaggtgtccaaactggacgtcggtgc
agcgcttgttgttgatgaagagggcccagttgcgggccacgtccacgtaggtcgcggccc
tggggttgcccaccaggaaggtgaggatgttgtcgcactcgcgaatcttgtttacctggg
tctcgtggctaaaggaggactgaaaggcgtctgtctgggtgggagagcccacgcagacga
tgcagggaatgcggccccggcggtagagtggggtgcgcagccaggcgttgaagaaccagt
agcaaaagaccacggctgttagaatgtgcacggaaagcgttccagcttcgtccaccacga
tcacattggtggtccatagctgcccctgtgcatgtctctcaggacctcaaaggcggggcc
agagactcccgagtatagccccctgggcttggttcgcctgaactcggcggcaatgtcgga
gagtaccggccagtatttggccatgtcccgccgctggagttcctctagggcggcgtccgt
agagcgaccatgactgctgacccgctgcgtcatatttatgtggcggctcttgaacccaaa
ggcgctatagacggttgggcagtaggctcggagtgtctgggagaggttctgtgcggccac
ggttgtggctcccgtgaccaggcagtccatcgtgtggtggaggcagctaacgctggtgct
cttgccagcccccgccgttcccgtaattacataggctgaaaagggcaggaaggggggctc
cgagatctccgggtcaaactcgggggagaacgtctccatatccgggacgcggcgcttagc
cagggtccctatcctcctgactatacgcctcacggaggcgtctgaggtcatgttcaacat
gaacgtggacgagagcgcctctggcgctctcggctcctcggccattcctgtgcaccccac
gccggcctcggtccgactttttgagatcctgcagggaaagtacgcctacgtccagggaca
gaccatctacgccaacctccgtaaccccggagtcttctcgaggcaggtgtttacccattt
gtttaaacgagccatctctcattgcacgtacgatgacgtgctacatgactggaacaagtt
cgaggcctgcatccagaagcgatggccgagcgatgactcgtgtgcgagccggtttcgtga
gtccaccttcgagtcgtggtccacgaccatgaagctgaccgtgcgtgacctgctgaccac
caacatctaccgagtgctacacagccgctccgtgctctcctatgagcgttatgtggactg
gatctgcgccaccggcatggtgcccgccgttaagaagcccataacccaagagctccactc
caagataaagagcctgagggacaggtgcgtctgtcgggaattggggcatgagaggaccat
caggagtatcgggacggaattatatgaggcaacgagggaaataatagagtcgctcaactc
cacgttcatcccccagtttacggaggtgaccatcgagtaccttccggggagcgacgagta
tgtggcctactactgtggccgccgcatcaggctgcatgtgctcttccccccggccatctt
tgccggaacggtgaccttcgacagcccggtgcagcgcctataccagaacattttcatgtg
ctaccgcacgctggagcatgccaagatctgccagctcctgaacacggcccctctcaaggc
catcgtgggccacggggggcgagacatgtacaaggacatcctggcccatctggagcagaa
ctcacagcgcaaggaccccaagaaggagctgctgaacctgctggtcaagctctcggagaa
caagaccatcagcggggtcacggacgtggtggaggagttcataacggatgcctccaacaa
cctggtggaccgcaaccgtctatttggccagcccggggagacggctgcgcagggcctaaa
gaaaaaggtctccaacacggtggtcaagtgtctgactgatcagataaacgagcaatttga
ccagattaatggcctagagaaggagagggagctctatctaaagaagatccgctccatgga
gtctcagctgcaggcctccctgggtcccggcggcaacaacccagcggcgtcagcccccgc
cgcagttgcggcagaagccgcgtctgtagatatactgacgggcagcaccgcctccgcaat
cgaaaagctgttcaactccccgtccgccagcctgggtgccagggtgtctggtcacaatga
aagcatcctaaacagtttcgtttctcaatacatccccccttcgcgggaaatgactaagga
tctgactgaactttgggaaagcgagctgtttaacaccttcaagttaacacccgtggttga
taatcaggggcagcgtctctacgtcagatactcgtcagacacgatctctatattattggg
ccccttcacctatctggtggcagagctttcaccggtggaactcgtgacagatgtctacgc
caccctaggcatcgtggagatcatcgacgagctctaccggagcagtcgcctggccatcta
catcgaggacctcggtcgaaaatactgccccgcgagcgcgaccgggggagatcatggcat
ccggcaagcaccatcagcccggggggacgcggagcctgaccatgcaaaaagtaagcctgc
gcgtgaccccccgcctggtgctggaagttaaccgccataacgccatctgcgtggccacca
acgtccctgagttctacaatgccaggggggaccttaacatccgagacctccgggcccacg
tcaaggcccggatgatctcgtcccagttttgcggctacgtcctcgtgagtctgctggact
ccgaggaccaggtcgaccacctcaacatattcccccacgtgttctccgagaggatgatcc
tgtacaaacccaacaatgtgaaccttatggagatgtgcgccctgctctcgatgattgaga
atgccaagagcccctccataggcctctgccgggaggtgctgggtcgcctgaccctcttgc
actccaagtgcaacaatctggactctctgtttctgtacaatggggcgacgctgctgtcca
ccctggtcaagtaccacgacctggaggagggggctgccacccccgggccgtggaatgagg
gcctgagtctctttaagctgcacaaggagctgaagcgcgccccatccgaagcccgggacc
tcatgcagagcctctttctgactcggggaagatggggtgcctggccaggtcacccaagga
ttactgcgcggatctaaacaaggaggaagatgccaactcgggcttcacatttaacctgtt
ttatcaagattctttattgaccaagcatttccagtgccagaccgtcctccagaccttgag
acgcaagtgcctcgggagtgacacggtctcaaaaataattccctagaataaactgagaac
agtcatcagtaaatctgtctctcgcgtgatttccataggaatggttagccggggtggagg
gccgatatcacatcaagcagaaaggccataatctctcgaaagtaggcggtggggctgaga
ccatgctcagtggccgtctggcagggggccgggcgcgctccgtccttgtccaggagacac
acgtggcttccagagaggcgcagcccagccctccgcagccgctgaagccaggctcgcgga
agagcccaaaacctgtttcggcgccgcccgggggccagtctccgggtcaggtcgcggacc
agggtcaacaggtggtcgtgggatggcggggccttgtctgcctcgggtctcgccgctagt
tggtccagggtccaggagaaggcttcgtgccaaaccaaaaagggccccgagtgctcccta
catccacccacgtaaagatccccctgaaagatggccatcagtaggcacccgggcccgcgt
cgagccttcacccgaatgtgtctgcgggccacggtggcctctccacccatcacatcccgg
tcgagccggctggcatcctccgagtctttcacgccttgcaggaaagcctaggagatacag
caacagaaagctattagccggtggttcccccaccatcattcttcctgttaacgggaagaa
taaagttgggcaaaccccgggccgcgctctcccacccagccccgcttctcacctgtgcta
gtggctcctctgaaggatgggcggaggttggtgccacaaagcccaggatgaactcgtctg
cataagcccaggtcagtcctaggtcagcggccgcgtgtaggagaacccgggtgacggcgg
tgtagaggcccccgagtgcccgtcgcgtgtctgaggtgccatagcggtgaagggcccgca
gccaggtttgcgcgtcccgcgcctgccctccgccatcaggcgttcccacgggggcgcccc
tggcagagaggtggcagcgggccaattcgtagagccaccaagtggcatcagcctcaagga
tggctgtggcctccgcgcgcccgaccaccgtcgtctcgtcctcccccctccctcgccgcc
ttcccgcgtgcaaacgtggcgagggttaatctcctttcgggtcgggggccagatttgttg
taggagcagcgagccgcgtcgttgccctgaccgcgcgtcgaggcccaggagggcgtctgc
caggggcgtcccagagactcccaggttcaggtccagtagcaggagaccctcgctgtgtgg
cgcccggtgccagaaggccggcctcgcccgtcccacataatggatgggcaggaagggaaa
gcccgggacatagggctggaaatctgagccccctgggcagagttcggggtccaggaggta
gaagatgggcttggtgcctctgtggttggcgtagcaggaggcatagatactgcggaggaa
ggcgtagagcccgcccccggccatactccaagagttgacaagccaggactcgaatccccc
agccggctcaagaattttcaggctgacgcggtgccgtcgggcgtccccaccacggccggt
ggccccgtcggacgacaccagatctacttcataagtgaccggtcgcaggatgtccctaaa
ggggacgggagaggggtcgtcgggagtctcggtggaataggtgaaaacatccccacgcgg
tgtcctgatgtatacgtccaactgtccgggagactcagagtgcctctgagcatgggggca
tgtctgttccccctccatctcggacccgaagccatcaacaggtgggggttgttggtcccg
cccatcatcccccgagcagctttggcagaccacctgtgctggaaagagaggctggaagat
gaggccctgctcatcctccaccctggcggcggacaagagtctgcggtctcgggttctaaa
tgaaaggtcaaataggtccttctcggcggcatcggcgagcatagcaatgagccccccgct
gcgcctgagctcccgctcccatcgcaaaaagttgagttcggtagtcgagggcgcgttgac
cacggggggctccagggagcctccaagcggcggctggcaggcctgcaccacgatcagagt
ctcaacgtcctcccttttgatgggcacgatgcccacgacccaaatcgcccaccaccgccc
tgcggtctgggtgacattataaaaggtaaccgagctgacgcgggccctgacgctctccgc
gggtgtttccatcattgtttgagatctgaggaggactggaccctttaaaacatccggtca
cgccctttgcaaattatttaaaaggtgaatgctcaactgagaccatcgcaatcatgaagt
cctccaagaatgacacgttcgtctatagaacgtggttcaaaacgcttgttgtgtactttg
tgatgtttgtcatgtcggcggtggtccccatcaccgccatgttccccaacctggggtacc
cctgctactttaacgcactggttgattacggggcacttaacctgaccaattacaacctgg
cccaccacctgacccccacgctctatctggagccgccggagatgtttgtctacatcacac
tggtctttatcgcggactgcgtggctttcatctactacgcctgcggcgaggtggcgctaa
tcaaggcccgaaaaaaggtctcgggtcttacagacctctcggcctgggtctcggcagtgg
gctccccgaccgtgctgtttttggccatcctcaagctctggtccatacaggtcttcatcc
aggtcctttcctacaagcacgtctttctctcggcctttgtgtactttttgcactttctgg
cctcagttctacacgcctgcgcatgtgtgactcgcttctccccggtctgggtggtcaagg
cccaggacaactctattccccaggacaccttcttgtggtgggtggtcttctacctgaagc
ccatagttacaaacctgtacctggggtgccttgccctggagacgctggtcttctcgctca
gcgtgttcctggccctgggcaacagcttttactttatggtgggggacatggtgctgggag
ccgtgaacctcttcctcgtcctgcccatattctggtacattctgacggaggtgtggctgg
cctccttcctgcggcacaactttggcttctactgcggcatgttcatcgcctccatcatcc
tgatcctgcccttggtcaggtacgaggccgtctttgtctccgccaagctgcacaccactg
tggccatcaatgtggccatcatacctatcctgtgctcagtggccatgctcatcaggatat
gccggattttcaaaagcatgcgccagggcactgactatgtccctgtctcggagacggtgg
aactggagctagagtcagagccgaggcctaggccctcgcgcacgccatcacccgggcgca
accgccgccgctcttctacgtcctcatcttcctccaggtcaaccaggagacagaggcccg
tctctacccaagccctcatctcctccgttttaccgatgacgacggacagcgaggaggaga
tcttcccctaatgcaaaggttactttcccgtcattctttcgggggaacgaggggaggcgg
gaattgggttaagataggggcgaagggtggtgggtgcaagaattggggctgggaatggag
aggggagtgggctaggtgccgacaccggggtgccaagataatggattgagtaagcatggg
gctctgatcgggtccgccgggttctcaggggtgtagtgggtgggcattgcatatttttgc
cgcggtgctgttgggccttggacccgcaccccagtccacagccaccggccaaggtcctgg
gcctcccaccaccgttatgcctccccctttacccattaattacaagagatgttagtttgg
ttttttatttggcaaaaacagcaattcatcattttcagagtcctcatcatattcgagccc
ctcgttggtttccccgcaggccctcccttcttcggccgctattagcttagtagtctccag
gttaaactcctcatagtcattatacaggttgattattcccccgtccacgtcgcctatgga
gttgactcgtcgtcggcaaagagaccagagggcacccatggcgcggtgtcaaaagtattg
tctgcgtacgctttccaggagccagccgcggtgctcaaggtcttacggatgacagagtcc
ggcaggaccacgggtgtcaccagcaccgccacgggaatctccaccgaggcgtccagaagc
aggtctgagccgagcgtgcaggtcgccgggtctagaggcgaccgttttcgaaagaaggcc
gtcacaatgttcacccggggtgagcagtctctcccgggcttgccacccccactgtggcgg
acgtagtctccaacaattttgtattggaggagcacctggtagaagtagttgtgccgtgga
ttgatgaagatgttgactgggacccggtctttaataccaatgcgccccgcattttcgctt
gggtccgtcattacgtagagcatagactccacccccctgttggcagctaggctgtctgcc
accaggtcatgaccggggcccagtttgcgcttacggacatctttaagattccaggcctca
tcctgcgtcaacagatagtcaccctccgagggcaaccgcccatccgggacgtactccacg
gtaggacgagctatagaattgataaatctgataaatgacctcttgcatggcctcttgtaa
agcgcagtgtaggatgggtagatggggtcaaattctgacttggaaaagaggtacttgaag
cggcacttaatctcataaatgcagctccggtcggtgaacagtataaagtctccctgtgac
tccacattgacgcaaagatccagagacaccccaaaaatgccatccgtgggactaatcata
aagccaaattgacggttggcggatgcgtccccgcagatgagcttacagacaatgtccttg
accgtgtcctcacaccgcaggccaaaggccacaggtcccccaaagtagtgatttgtggag
atgggagctggctcaaacaccttggtgggtccattcttaatggtggagagcagcttggaa
gaggaaattatgccatttcgcaatatgtcccacatcaggttctcagactgccccctggtc
atggactccacgtacgagcagagaacagtcctctgctcgtcggtggcctcctgtagcccc
cagtaaatggatttcagggagggaccgtcctggctgtcattctcttggactaacgaggag
acaaagtcacagaagccagtttcaccagagaactcttgtatttgttcacagaggcaatag
agatagacatagcgcatggccggcatctgaggtggacggtcaaggttacggacaaaggcc
tcagtctccggactgcggaggaagcgggcaaacgtgtaggaggtcatctcctccatggga
tcctcgagctcatccacgtcggccatctggaccaaagaagtcgtctgccaagagttcagc
taccagacctggaagatgagggtgctcaaaccgtgggcgacagttgaagaagtagctctc
cttgaacctctttttaaggctccggcaccactgcaagaattgactcatatgctccgccgt
gacatccacgcacggactctcgccacacgaggtcaggcccatgtctaagttcaggttcca
catctgcgacagcacctccaacagcaccacctttggggctgcaaattgcaaaaagtagag
cgggtcggatcggtcaaatcccatgtcagggttggggtaggggattttgtgggtggagtc
agcgaggtgcatgataccatagagcagcgagtagccgagcgactgcagatccaggcgaag
ggccgtctgcgcccccacggggccacacgccgaggggtcagggatgtgcccagcccccct
caagatgtagcacttgctcaaaaggcagaggggcttataggtgtccttggctatagaaaa
tggttccctctggcaatagaggcgatagagctgccggcccttagaagactttagccgcac
atccagcatcttgttgcggtcgtggagggaagcagtcccataatcagtcaggaccagcct
acccatgccccacatggtgtctgtgaaatccaccaggatgttgctggggctaatgtccga
atggaagaggccgcagtgccgattcagaaagtaaacggcatctttgaggccctgaaagcc
ccgcaccaggggctcaatactaccatcatgccagtggccataatcctggagactgcatct
gaactggggcataaacagggcgtggcaggacgtgcaggccgacaggtagtccaccagggc
cttgtcctgcccatcctcggccgtggccttcccaatctgaatcatgtcacacaccatgag
ctcgtgctcaactcgccactgctggaggagttcgtcgggctcaactccgcattcacatcc
atgttcctcaaatggctcgagggcctgtcgctccacccgctctagctgcttgtagttgat
ttttggaaattgagtcttggtcgcggtgaccaccctctgataggtagaaattagctgttt
ggccaccagatctcgcttagaactactcatcttcataagtcaccatgtccgcaactatgg
agcccagatcatacgtggggtagagtacggatacgtgtccaccggccttttatactgagc
gtttaggttttgtttatgtagcaagcacaaaaggcacacacgagtgatgcaaaagggttc
gagtgggccaatatttgcaaggcctgacctataacctcatctttgttccaggccagcgca
attcgcataaggtccccatcaaacacctcaaaacacagacccatgcccatttcaggctga
gagggctccatccggctcgaccacccttgtccaccaaactgccattcttctggtaaacgg
ggattgaggggcaagatccaccagcttaaattgctcgggcgtgccagttccagacactgc
ccatacctgcgggcgagcatcgggtcatcgggcatatcggccttgaccgcgttgaacatg
ctgtatgcctcgcagcgcggccgtctgaccgagaacctaagaaacgccctgcagcaggat
agcaccacgcaaggctgcctggccccgagtattatgtacacgggggccaagtcagacagg
tgggctcaccctctggtgggcacaattcacgccagtaatttatattgcccaatgcttcga
gcatactgccgccactatggccccaggcccgtgtttgtagcttctgatgaatcattaccc
atgttcggtgcgagccccgcccttcacaccccagtccaggtccagatgtgcctactacca
gagctacgcgacacgttacagcgcctgctgcccccacccaatcttgaagactccgaggcc
ttgacggaattcaagaccaggtcagtacaagcacaagcccgcccgcctagaagcattcca
gaaacaagtagtgttacattctttttattttctgatctcaatcaaatctttagagattac
agacaccatgtttgacatctttcaaagtgctttcgggttggaagaaatgacgctggagaa
gctgcacatttttaagcaaaaagccagcgtgtttcttatccccaggcgccacggcaagac
ctggatagtcgtggccatcatcagcctcagtggctcaccagaaacatgtcgcgtccgccg
ttttcactgaaattattgacaccttgaccaagagcttcgactccaagcgtgtagaggtca
acaaggagaccagcaccatcacgtttaggcacagtgggaaaatctccagcaccgtaatgt
gtgccacctgcttcaataagaatgtaagacctgacgtttcagtacttggcaattgtagag
catagcccggctgtaaaggtcagaaaatcgcagcagggtccaaggttgtgctgtacatgg
gacctctttcccattagcaagaaccccctgcaggacgcgtgacatgtccgggtgcatttt
gggtgggttaaatctcagtcccaccacaaagggggcatcctccggtttgaacatcagacc
caacaaagcccgatgcccagttatgggtacgtagtcgttgttcagggccgtgcatggtag
cagacaaggacaggtgccagatgtgcctgggctatcgtcctccgtccagccacgcaggat
gttcacgtgggccccggcaccatagcatgtcacacattccccgttatcacatctggttag
caggttgataaaatgggtcagtgatggaaaggttggcatattggggcagcacatcagcat
gtccatgttaacgaaaaacatgtacagggccccttctgcataccaggcaccaccccgtcc
cagtgggatgatctccgagggtgtgatatcttgcagttcttctactgttttaacggcggt
tgaggtggtaaagacgtgggccgtggtcagatctgtgcaggtgactacagggtttcccct
aatctccacaggcaccgcctcacccacggcatctgagaataccccaaagtacatgagagt
caggctgtgtggcccctggactgccttagtgaagagaacctcgggcctggccacggtggc
tagggttccattgatgtagacggtcacataggtgggcttcttcttgggcttcagcacaat
gagggtaacattcatgtaggttttaggaggtccggctatctgaggcacgtacacagctga
cacggcggttgtggccgtatagactttcatctggggcgtagaggcatcgctcagcaccca
gaggcactccttgttgaggaacttgcgaagctgttcccggctactgttcgcggcggatgc
catgacgtgccagaatatatcccctctcctcgggggtgagtgccaattggcctttaataa
caaagcccccaggcagcaccaaaaatgcctgcccgtccgatgtggtggccaggtggacgc
agtgcccgtcagttccaagggctactagctgggaagcagccccaaccagcccaccggggg
gcctggagtcgatcaccttaccccaggccgaggccccttcctcatacagcgggtggctat
ctatccataggcaggcatccggcgtctttggtgcattggatagctttcacccaacaactt
tcccaactaacccgtgtctggacagtgaagaacgcttccctgatcaggtctgaattttta
tagatacgggagtaggaggtgggaataacaactgggatttcttgttgtgctgtccaggcc
tgcatggccagtttttccctgaagctagcagaaattctgagggccactgaaatgaggaag
cgaaactccctctctggagctcccaaaattgaaacctcagcaagatctgttgctggggag
gcatgggtgacagctgtcatcctgtgcagtctgccctgggcactcagctctggatatgtg
acaacatagagagcgtgggggctaaaaatatgagcaattcccctgaccagggccctggac
tcacgaatggcccgacgggtcttagagaaagaaacaggcaccctcgagagtgcccccgac
ccgacccccacagtgccgccagtccctgctcggcctccgccgccttccccaccggcgctg
ccccggatgttgctggggttctcgagggctgggtggtgcttggacacagaggtctcagca
gccgccttggtctcggccccggccctaagtctgagccccaggcaaagggccggactccca
gcgtggcccaacctctgctcccctctattctcctcttgcgttatctccaatagaatttgc
ttgaggtcatacgttttagggtgctccctgggccgcggccatcggcatatgctctatacc
cgcccctccggggggcccaggatctataggtatgggctgcatagccgcagcagactcctg
gaccccagaggcctctctgatcagatgcccgtcggtcagagcccttttggccccctcaag
agacaggtaataaatctgtagctccccaaccagccctccttcatcgtaaaatcgaagggc
ggccacgtggaaggggttgtagagctctggaaggccctcctcgcagtacactggcacact
ggtaaacgtgccccgatggctaggccgtccgggcagcatgccccgagcagcaaacacgcg
gcagaccctcgtgagacccgtccggtcactgaagagagtctggcaccaggccccctcgca
gtttggcacgcgattggggcaaagctctgccataaccgtgtcgggaacaaataggtgcac
gaggaggggggtcccgaggccactcaacacttggttgtcaatgtggacatccatagctct
ctcatgcgtttggctacagcatcatagcgcttgtttctggtggatttaaataacagggcc
ccgtagacagtcttttgtgagtaaatagagatgatgacatggatgtagagactgaggacc
acatccaccaccttctcggaggaggcccccctaaacagcatcaggcagcaagggaacaca
aaggaaaccagggccgggatgtgaggcctcagcgccccctcctgatcaaagagggcctcg
ctgaccccggagatgacattctcattcagaaagtagtgatagaggtgattgaccacagtc
ttaaccaggccctggacttgttcaggctcccacttgtcccgctggtcctgtgtgtcttgt
cggatctcggtccagggcctcagcgccggctggaaatgcggccccatgtagttgcctgta
agggcgcacaccactccctcatgggtctcaatcagggtgcactcgctggatccatcacat
acgtggtactcgccacagccccagcaggcaaacacggaggccatgctctcaggtaacggg
agatggaactccagcttactatacgagcacaggtggcgaggattgggctcatccgtgccc
ccctccccccgcgggaggctcaatcggccttggtctgacattccaccccggccaggtcca
ggagggcagcccccacctcccatagcaacaccaggcaaaaaacacagagcaactgcatcc
tagtcccgattcccctctcaaaatcagagatcaccttgctcagaccagcccaatcgaaaa
actgagatcgtattgccggattcttcaatgcctgcatgtaaatctccgtccagcatccag
gtaaatcgtcctgaaactctgagaggtccacaagcacaaactgaaggtaggctagcgttc
gggtgaacgcaagacaaacttccaacaacaccgcgtcggctcggaaaggctgtatgactt
ccttaagtacactaaagatgctgttcttatacagcttctcggccacaccacttcgaatta
tgggggtgtggctttgatgacatactgtcgtgattgttgttagaccggcacataccttca
caatgtcctcgggggcaaaatactgtgttaggagccaggcacagtaaacggcgtgatatg
catcgttgacactcttcaggtagccagcatccagtcctgactcatgtttcctccctcgct
tcttcaggcggcgcatgttctcctccacgtttaacttcatccagactatggtgtcccccg
ggtctgcggtaaacgtggccaaaacttgaataaagtcactataggagagaagctggctcc
ggagcagcattagagggaaaaccacggaggccgacagcaaatggcgatcatgcaaaatcc
aacaatccaggggcgcgactgacctggcaccagactcggtaaccagcaagctccgcttcc
tagaggccaagactctgaaaggggtagtaaatttcatctggcatgctaaaacctcagccg
acgtgtcttcccttccatgcctcgcccgagtcacattcttgtgcatggccttaatggcat
tttcatacacatgagtccagtaccgcatcggttcagggactacaatggtcaggtccccaa
agacagccttcaaatgattcagcatagtagtctttcccacaccaggggcaccttccaaaa
atagggaacaggcaggtttgattactggtacatgatttgtcaggtgggtcacaattggaa
cccgcgtgctctccttcctctgagccttggcctggcgggtgtcttgggcatcatccagat
tcagaacattcatcacactcccacttagccgcttcagctgggcagcatgcttggataact
tactaaactcacgcccatgggcggccaggtgttcgaagagaccagaaggcttacccttgc
caccattcttttgttttaacgcggaatgagaagagggcctgcggaaattagactcatcct
cagactcacagtcagatttgtcatcaagcccaaggccggccaggccctcctcaaagcctt
tctggtacatgaagctccggctcgtggagtccgcacctccttctgtgcacgaagttttgc
ggaaccaggagaaggggtctggcgtcttgctggggccacactcccggctacgtggcttcg
gggtaggggcagtaggcttttggtgtgcgggtgctggtggctgggctcccctgggtaggg
taaaggggcacgatgtgtgccggctacccggagagtttccagtattagatgtcacggcag
cctgggtccggcacggcaccctctccccagacagtccggtcggagccatcaaggggggcc
agtgggtgggcacctggtagagtccgtcatcatcttcctcacctgcccctgagtcactgc
cggttggggtaagaactgagggggcaaagtcatcaatctcagcgtaaaagttttcgtgtc
tttcgttttcaggggactcatcctcctgacattttcgccagccgccgggcgggccggcct
cctttcctggaaatccagccatggatcccacccgggtctgtgtgccctctccaccacgac
ctggcaaaatttcacagtctccccccggctagaaaggcggcaggtaagcgagcgcacctt
aggtgttactccaagctgctctctcttaagagctgggagcaactagcctcttttttgtct
ctgcccccgggacccacgtttacggactttagactatttttcgaagtcaccctgggtcgg
agaatcgcagattgcgttgtggtagctctgcagccttccccccggtgttatattgtagaa
tttaagacggccatgagcaacacggccaacccgcaaagcgttactcgcaaggcacagagg
ctagagggcaccgcccagttgtgtgactgtgccaattttcttcgcacgtcctgcccccgt
gctgggcagtcagggcctggaagtcttggcggcgttggtatttaaaaaccagcgatccct
gagaacgctccaggtagagtttccagccctgggccaaaagaccctccccacctccaccac
cggcctgctaaacctcctctcccgctggcaggatggcgctctccgggcacgtcttgatag
accccgcccgactgcccagggacacaggccccgaactcatgtgggccccaagccttcgca
actcactgcgcgtgtcccccgaagcgctcgagctggcagagcgggaggccgaaagggcca
ggtcggagcggtgggacaggtgtgcccaggtgctcaaaaataggctgctccgcgtggagc
tggacggcatcatgcgtgaccacctggccagggcggaggagatccgccaggacctggatg
ctgtagtggccttctctgatggcctggagagcatgcaggtcaggtccccctccacgggag
ggcgctctgcgccagccccgccctccccatccccagcccagccgttcactcggctcaccg
ggaacgcccagtatgcagtctcaatctctcccacggacccccctctgatggtggccggca
gcctggctcaaacgctgcttggtaatctgtacgggaacatcaaccagtgggtaccgtcct
tcggaccctggtacaggaccatgtcggctaatgccatgcagcggcgcgtgttccctaagc
agctgaggggcaacctgaactttaccaactccgtctccctaaagctgatgacagaagtgg
tggcggtgcttgagggcaccacccaagactttttctcagacgtcaggcacctgccagacc
tccaggctgccctgatcctctcggtggcctacctgctactccaggggggctcctcacacc
agcagcgccccctccctgcctcacgggaagagctgctggagctgggcccggagagcctag
agaaaatcatcgccgacctcaaggccaagtcacccggcggaaattttatgattttaacaa
gcggaaacaaggaagcgcgccagtcaatagcccctctcaaccgacaggcggcatatccac
ccggcacattcgcggacaataagatttacaacctgtttgtgggagcgggactactgccca
cgacggccgcgctgaacgtgcccggggcggcgggtcgggaccgagacctggtgtaccgga
tcgccaaccagatctttggggaggacgtgccccccttctcatctcaccagtggaacctgc
gcgtaggtttagccgcactcgaggccctgatgctcgtctcacccggcgtctacacctatc
gtccctgctcccccaggcaatgcagcggcgcaagcctgccatggcgtgccgggcgcctat
ccagtccagacgcttttccgccatggggagctcttccgcttcatctgggcccactacgtg
aggcccacggtggcggcagacccccaggcctccatcagctctcttttccccgggctggtt
ttgctggccctggagctgaagttgatggatgggcaggctccctcccattatgccataaac
ctgaccggacaaaagtttgacaccctctttgagattatcaaccagaagcttttatttcac
gacccggctgccatgctggcggcacgcacacagctgcgtctagccttcgaggacggcgtc
ggtgttgccctggggcgcccctcgcccatgcttgcggcgcgggagatcctggagcgtcag
ttctcagcctcggatgactacgaccggctgtacttcctgacgctgggctacctggcctcc
ccggtggccccaagctgagccagttcctcgcactggagtgggtcattggcaaaaaggtaa
ataaagtcatcgcacgggggttttgcctccttctcgtctcttgtttcgggtaggggagta
aggccgtgccaggccgccatgctcagggccacggcgtgccagaggccctcgtagtcgtgc
gcatccgagaggatggcacggtccagaagcagatagccggccaggcagaggaaggccacg
aagagggggcgaaggcgtgcccgaacccgggtttcatgctcgtctgcaccccagtggaca
aggcagtagaggacacccaccaccaggcggttagggaggacactgccaaggttgaagagc
agatttccgtcagccagggtgacctggctcaggtccggcgccctgcgcagtccaagctgc
gcccacacacatgcacagacggcccctgtgacatcaggccggtcatgcaaaaacagacaa
aggaccgtgagcggttaccggggcgcagggcctctgccgggaagcccacccgggccaggg
cccggtaaagcaggtaccagtattcatccggcaccttgcgcgccagcacacgattcgtgc
ggtttccagtatttatcacggcttcccgccacaggtaaaagttaacacttagggtcagca
gcttggtcagggataggtgcaaaaacctgagctcgtcctcgcgcagagcgcaaagcggcc
agttctttagcatcttcaggaggagcccgtgaatcccaggtgtcattcgcgcgtcatccc
cgcgcacccccagtcccattaacatagcgggcacaatggtgcaggcaccgtctgtatacg
tctgcggctttgtggagcgcccggacgccccacccaaggacgcctgccttcacctggatc
ccctcaccgtcaagagccagctccctctgaagaagcccttgccactcacggtggaacacc
tgccggatgctccggtcggctcagtctttggcctttaccagagccgagcgggtctcttta
gcgcagcctcgattacctctggggtcttcctgtccctgctggactcaatttaccacgatt
gcgatattgcacagagtcagcgcctgcccctccctcgagaacccaagttggaggctctgc
acgcctggctcccctcactgtcactggcctccctccacccagacataccccaaaccaccg
cagatggaggcaagctgtccttctttgaccacgtgtctatctgtgccctgggtcgtcggc
gcggcaccacggcagtctacggtacagaccttgcgtgggtcctgaagcactttagtgacc
tggaaccgtctatcgccgcccagattgagaatgacgccaatgccgcaaagcgtgaatccg
gatgcccggaagaccaccctctgcccctcacgaagctcatagctaaggccatcgatgctg
gatttctgagaaaccgcgtggagactctgaggcaggacaggggtgtggccaatatcccag
ccgagtcgtatttaaaggccagcgatgccccggacctacaaaagccggacaaggcacttc
agagcccaccaccggcctccacagacccagacaccatgctatcaggtaacgcaggagaag
gagcaacagcctgcggaggttcggccgccgcgggccaggacctcatcagcgtcccccgca
acacctttatgacactgcttcagaccaacctggacaacaaaccgccgaggcagaccccgc
taccctacgcggccccgctgccccccttttcccaccaggcaatagccaccgcgccttcct
acggtcctggggccggagcggtcgccccggccggcggctactttacctccccaggaggtt
actacgccgggcccgcgggcggggacccgggtgccttcttggcgatggacgctcacacct
accacccccacccacacccccctccggcctactttggcttgccgggcctctttggccccc
ctccacccgtgcctccttactacggatcccacttgcgggcagactacgtccccgctccct
cgcgatccaacaagcggaaaagagaccccgaggaggatgaagaaggcggggggctattcc
cgggggaggatgccaccctctaccgcaaggacatagcgggcctctccaagagcgtgaatg
agttacagcacacgctacaggccctgcgccgggagacgctgtcctacggccacaccggag
tcggatactgcccccagcagggcccctgctacacccacccggggccttacggatttcagc
ctcatcaaagctacgaagtgcccagatacgtccctcatccgcccccaccaccaacttctc
accaggcagctcaggcgcagcctccacccccgggcacacaggcccccgaagcccactgtg
tggccgagtccacgatccctgaggcgggagcagccgggaactctggaccccgggaggacc
aaccctcagcagcccaccaccgagggccaccaccgcggaaagaaactggtgcaggcctct
gcgtccggagtggctcagtctaaggagcccaccacccccaaggccaagtctgtgtcagcc
cacctcaagtccatcttttgcgaggaattgctgaataaacgcgtggcttgaaagtaaact
ttattgcgtgttagtacctgtccattcacaggggtatccagcccttgcgccgcctccccc
agcccgccagccaccccagacaggagatgataatgatgaggagcaccggagccaccacag
cacaagtgattaggagcaggcccagtgcacccaggtggtcttagggcgccagggatcgat
tggaaaagggcccagggtcactggcttatgcgtgggacgtttagaaacaggccgcctatg
gggcctgtgactggtgcttgtggtgtgggagactaatgtggtgggggctatggtagtggc
tgggaacagtaagatgcatacgctgagtgagcgtccggttggcatggtattggtcgtctt
cttcccctgcagagtaattgcagtggaccccggaggccacactgcaatttctcagcgtca
cattgcacgtgtagtaacctgcatgcgcaagggtcacattggggattatcagagagacgg
aggtgttggagtcatttacccattctagggtaaggctataattgtaacccccgttagtta
tatgagttccgttgttggaagtagctacggccaagggcagttgtccatccccgggagtgt
atccccggcccaactcgatccgagagaccgactcattgctaggaacgctgcaggtgagat
tcactctagcacctgcatgggcggtgacattttcaaatttaaccagatctgagaaaaatg
cacaaacagaccccacacagcagcacaatagaagcactaaatgagtcattcctaaactgt
cagttttaaaactccctgcttctcaggcctaaatacgtggtggggtgtgcttaggatcac
tttcatattctgcaacagccatacccggaagaggagctgccggttgccatttttcaagct
gctaaaccacgagtggcagcaggcctaagaagctcctcagcaacatggagacctcgaagg
gaaactggcaggagcagggagtcacgtaggcactagcctcttcatgtgaggtaagagatc
gctaaaaatgggatcagggtatgtaaaccgagttttgcgggggatggtgagccagacacg
gcggggggaaggagctgacacgagtgcgtagaaagggccaaaaatacaccagctataagg
aattgctcgaccaaagttgttctcaggtggctttaggcctaatgtaggcaattgcgtgcc
tagaacattgctaatgtgccctgtgtttcctgccttcatgcaaatatcctacctcccccg
gcctggtgcaaaatgtctgcctcagaatactaacagctaatccaagctaacattctatca
gtaaacgggcagaaaactgataaggaccgcggagtttggccctccgcggtgtccggtggt
cctcacacgtgcccccgggccgatggctgaggcccggaatatgcaagtgcatctttctaa
ccagtaggggcctccacctaggtgctttgttaatctttagtgggaactgtgggagtgctg
tgcctagggtacccctatcctataggtcctaccggagctccttgccttgataatccctgt
aaacacacaccacctaagaacaaggcatcgttaacctttggtggaacctagtgttagtgt
tgtgctgtaaataagtgtccagcgcaccactagtcaccaggtgtcaccggaggctacttg
cctcagtgccacttttaccttctcaaatctatactctgtaacatttggtgggacctgatg
ctgctggtgtgctgtaaataagtgcctagcacatcacgtaggcaccaggtgtcaccaggg
ctacttgcctcggcatctcaccggagaaggggttaacaaacccgtggggggtcttagtgg
aagtgacgtgctgtgaatacaggtccatagcaccgctatccactatgtctcgcccgggct
atatgtcgccttacctcccctatatagtcacgaccccaccgaaccaggcatgatgtagaa
taaaattttatgcatcatcttctaatctgtgccgcttggagggaaacatggttaaccagg
tcagtggttttgtttccttgatagagacacaaggactgccagccccgttggggagggggg
tgggtacgggagagtttgggctcgtctaaacaaagcctccgatgctctgtggcacctcaa
ggtgaatatagctgcccatcgacgtatcgctggaaaccggtgggcccgtaggccgagacg
ggcagccggagcttgtggtactgtccctccggcaggtggagtgggacacagttagagaac
attagtcccctggtccctatctccacccgccaggcatgtgtgtcagtttgcagggccatc
ctcgcgctcaggtggactggctaggcacccttctgaagtatctggcggtgactgtcacct
ggttcttgagagagtccataaaatggctgaagctccaggcgtatagtataatgagcaaca
gggccagacaggcggcggggcctgggtagtagcgggcaacgagagactctgtgcaatcaa
accccaggctcccggcctcacccaggaagagcagcggcagggacagcataaaccaggaga
aggcgcagatgagtccggtgaaggtgacgttgcatatcaggcgcggcttccttccgaatt
ttgtgcgcaaaagtttccagatgatgatgactgtgaggaggacgatcaggactgccgcca
gtaggtagcagccggctttcagtccttggacggccgtgtgcatgcctttggtggggcctt
ccctgcacatgttggggcctctgttgagattggcgtcggggcccatggtaatgaggagga
tgataatcagcaggagtaccagacaaaacacgcccatcaggtacaggcacacatttctgt
gggaggttcgcttgggcgttcggctgaacaatgctagggtcttctccaacgccataccca
agtgagtccatacggagcacatcaggcccaagaacatcatgttctgggtcaaaaggcaga
gaccggtagacgagaactcctgaatcatttttcccagcacccagagcagcagttctatga
gaagagctatcagccagacatccattcggtgaaccaattttcttacaaagatgataaaca
agatgccagccagtgttagcagaatcagcaggacgagcagcaggcttgtcatgccgctga
ggaaggcgctgtaggatttagtgcacgcatcttccgttgcattgacggaagtcatgttgg
ccaccagggtccccacagtggacccgggggccatggtggagagcatcttgctggtcagag
ccagactgggtggtgtctgcagcaaaagaggaacttgcccaggcagtcagttattttgca
tgccacctccctgcctggtggacttccagactattttctgcattcgcccttgcgtgtcca
ttgttgcaaggagcgatttggagaaaataaactgtgagtttcacagatccacgggccacg
ctcccctgggggcttcatgatcccaccgcctttcccgatgatgatgacaaccgcggctgt
ctgaagcggctgacgaaatcggttgagattctgatgagaggctggggggtctttgccctc
aaggcgaggctccttctaggaatgccgagccccctgcactagcttcgctccactggggat
ctttgccagccttcatactagattcagcgatcccccggttgggaatcttcgccagccccc
gtcctgctatcccgctcgtcgccgcgcctcccatgctaagggcccccttcctttcccttg
actttggggatattcggagtctgctctcgccgctctcttctctcgtttaaacgagagaat
agtagtagggtccagtctcaggccccctcactttgggtcttagaatggtggccgggctgt
aaaattctggaggacggagagggcggccccggagttgttatcaaagaggcactggaggat
gatccacggccacgggaacgccgtgccgctcggcgtaggccgggtcctcggccatctccg
tctttctcgcccccttcactccccccttgggctccacaaagacgtactggatgcggtcgt
ggatctggggcagttcctcgttgcgctcgacgaacttctggtagacggccaggtgaggca
tctgggtgctcttgtaggctgagagcttgcggctgagctccgttgaaaagcagagctccc
ccatggggaccctgccttcacggaggtctgtgtaggcctggtttaggatgtcaatgacgg
gcaaaaagcccacaggtagcccttgtgtaaatgactcttggaagggccggtgggagagga
ggctggccgcctcctttacccgggcatccgccagcaccaggtcgagcacgcgccggcagc
gtgtctgcacaaacttgcaggccgtcttccggacgagctccacccccttcatcagggtct
tgccgtccgtcagcacccccacatatctcttctttgtaatcagcatcaggcaggagaagg
tcttctcggcctccagggagatgggggccacaaacaggctccgggtggtgtgggcggcca
gggcctcggcaaagcgcagggtctcgctctctgaaaacccccggcactcgataaacagcg
agtccgtgtccccgtagatgactcgaagctggccctcggggttgaggggcgcccaggcgt
ctggggagggggccagggcctgcaggttggcggggcacatcgtgcggccctgcagcgtca
ccgtctcggcgatggagaggcagggaaagaggccgttggccaccccggtgaagccgtaga
cggcgttgcacgtgcacttgatggccagctgctgcttgtcgaggatggtcctttggcgcg
gatcctcgcaggccgccagcagcttcttgatggccttgcgcttggccagccaggaggtca
acagactagccaagaaggactcgtgcacgtgcttcttcacaaagtggtagacgccccccg
tgagcctgaaggactcatagtcttctcccgggcgcaggccggctagcctgtgctcttctc
ccggcgttatcatggtagaataacagagattatgagcctgaatgatgctcgggtagaggc
tggcaaagtccaccaccagaaccggggagttgtagaatccggacaggggctggatgacgg
tggccccctggtagccgtcccggtcagaggccgagggcatgggcaggataaagttttcct
tttgggcggccgccaggaggcaggagaacacgcggatctgctgcccatcgtccagcaccc
gcctgcaggggatgtgagcgatcttggcaatctctgccacctccacgtggatcacgaaat
ggtttagcagatccatgaccagggccgagtcctgcacgcagtacatgccgagccgcctgc
gcccctcggggcccgctgcaaagaggcgaggaatctccttgtaatgcacatcctccttct
tggcccccagtaggtgcctggctactgtgtccagcttgtagtctgagagactgagcttgt
cccggcacacggcgtacatgtctatggggatgaggccggtgatgcggaccttggtgttgg
cccgcaagaagcccttgcccgcatcatggggtcgcctgacctcgcagacgcccccagccc
taattttgcccagagaggctgggttgatgctgtagatgtgcctggctctgtccagaatgt
agggccagtcaaagttggccacgttgtagccggtcacaatctccacgctgaggtctctga
tgagctggaagaaggcgtagagcatgtccagctccgatgggaactcgtagacctcaaccc
cctctatgtcttcgcaggtgcccagcgtcagcaggatgcgcctatagcgcccggcctcct
cccctgtcgaccagagaacgcaggatatctgcaggatcaggtcagcctcgttggtggccg
tggggaagccctcctcccctagacactcgatatcgaaggccagggcctggtaggagggcc
aggagctgtcttcacgccggaccgagaggtcgcccacctcacagtcgtactcgagctcgg
cgtacgagtcccggtgctggaggcgggggatggcgcggcggcagctgtaccagccaaagg
tgacaaagtcattgtccaggacaaagcggcgcgtggcatccacgttggcctcaaagatcc
gacacccgtgcttgtcttgcagccacgtggccacgtgacacacactgttgggatgggaga
gggtgatcttgtggtagtcgcggcatggttgccgtagcccataatggaacggcgcgtgac
cttctccaccgagacccggcagggggtcctgcggtcgaaggtgctggccttgagggcgct
gaggactgcaaactccacgtccagaccctgaggcgcgctggcgtagaagtaggcctgctg
cccaaacacgttcacacacacgctggccccatcggccttgcgccggcccagtagcttgat
gacgatgccacatggcaccacatacccctgtttatccgatggaatgacggcgcatttctc
gtgcgtgtacaccgtctcgagtatgtcgtagacatggaagtccagagggcttccgtgggt
gtctgcctccggccttgccgtgccctcttgggcacgcacatgccctttccatcctcgtca
ccccccaccaccgtcagggagtcttggtagaagcacagggggggctgaggcccccgcaca
tccaccacccctgcggcgcctggtgtctggaaacacttgggaatgagacgcaggtactcc
ttgtcaggctttttcagaaggcctttattaggtcttaggaaagggttatagaagagtccc
ccagacatggttaaaactcagtctctgcctccccaagcagtgcggcggcggtctctggat
cgtgatagcgtcttctgcgtaggcctggaaaacggtccctgctgagggtccggccgccct
ctgagctgctctcttttgctcctggttttgctcatgcagcgctaacatgatggcttgtaa
ttctgtcttactaatgggattaatgcctggaccctcaccagaggcatgttgctgagcgag
ctcgtcgatcccggggtagagcatctgcaccggctgctgcgacatctggcgcgtgcgcct
cgtgagggaaataaccaggatcaccacccccgccaccaggaccagaatgagcatgccgcc
gaaggggtttttgaagaaggagatgaaaccagagaccaggctgctaaacaaaccccccac
cgtgctgactaggttggtgatggactgacccacgctacccagactgtccataagttcccc
caggccgtccacgaattgatttcttccgtttgacactgcattgtccaaatccttccgcag
gccggcgatgttttgcgcctggaagttgtactcccggaagatgccctccaggtcaaagac
gttggaggcacgctgttcgtcccgtgagtacagctccagggaggcaaagtcaatgttctc
gatgagggaggtgtttagtgagatgaaggtctgcagggtggcaatgccgtccagctcgat
ggttttaaagtggtggtagtcgttgtagacgtggatctcgttgccggactggaagtagta
ctggctggtcgcctggcacacctccgtcatcttttttgtgaggaagatctcgttgtcggt
gcccagctgtccctcgtaggtcttggtgtcgttgataaagctgaaggacaccagggggcg
cgagtagcacatggtctcggagccagggaccctcatgctcttgcgcagggtgacggtggc
ctggttaacgggcacgcactgggagactgagatgacatcccccaggcgcttggccgccac
cgccttaccgtagatgctggacatgacggtggtgggattaatcttggttagttctctcag
caccatgttctgcctcttctgctccaggcaccaggcccgcgcgaggtctcccagcatgcg
gttgatctggcggcgcagggaatcgtaggcaaattggatctggacggtggcgggattgtt
gagggtgcccagggacttcccgggggccgcggggggcaccggtgtggtggcattccccgc
atcccgcctccggcgcctcagaacggcggcggaggtgggtggggcggggggcgatggact
gctggggggtgaggaagtcggagtggtaagctccgtcaggttcttgacggtggccaacga
gcgcggggtcagaggtagccaagctaataacaatcctccgctcgttataaaatatgtaat
ggcttcctggcccttcgtgtaacgatcctggacggcctcgtacttctcatgcatggtctt
gttcacctgctcttcgatgcacttgaaggcgtccgggagctctatgcccacggttgtgtt
ggtcacgaagctagaggtgccctcgtcagtcacaaaatgtattgacttccctgtttctgt
ggcgatggtcgagtcaaaggtttgccagtgttgaagcgggcagtaggctgtcctgttctc
gagcttccaagatagggtgtaagtgcccttgtccaggaaggctcggcgttcgccttgcgg
gttcgtccctcggttgtcgtagtccactatcttgtagttagttctcacgtggaaggagtc
tgcccgctcatggaaggtttccttatttttcccgtcatagaaaggggacatttccacagt
ctgcccggtggtggtcacaaagaagtcgaaggggctgttggacttggccatcatgtcagt
tatcaggcagttgacggtagttcttgttctgtaagtccatatcaaccacccgggggcgtc
atagagctccgtctggctggcgtagcggcgcaccccgttggccaggcccccggtgggctt
taggttgacggtgatgttaactccgtcgcggtctacatacacgcgcgtcagcccatcttt
tgtcatcttgaccgcgttgtagcactggtagatggtatccatctggtcagtttcgtagct
gtcaacggagaacttctcctcgtgccggttggtcacggagtccgcgtaccagccattgta
gatgagaatgttggtcactatcttggtgtaggagcggaccttaaacgagtagggaataat
gttgtctttaaacaccatcaacaggccctccgtgtgattctcccgcgtgccaaacgaggg
acactggatgtccgaggagaagcggaacaggtcgccgtggctggagagctcgcagactcg
gaaaggaaagctggtttgctgacgcgtggcggtaggctgcaccgtggtggcggggggtgc
gggctgctctggggtctgcgcaccgaggcggcacgccagggcggctagcagcacgaccac
gcttagcaccctacgccgagtcatctctcatttggaggtgcaggtagagaagggcatata
gatccttaaatacccaccccctgcccttatacagaagaattaggggccggtcagagtcgt
acgtgaggtaaagcccatccgggggcagggcctggccggggctgaccgcgtccgcccggc
gcaggatcaaggaccgcccccaggtcttgttgtagagggacacggttaggacggcctcgc
gcagcgcccggcacagaatttgctggctagatgccagtgagcccccgggtacgctgtaga
agctgttgaaggaggtctctatccagtcgctcggctcgatgcctggccatatcagggaag
tcaggaacgccttctggtgaggcagcgtacctgcggcgtcacagcagcgagccagggcca
cgttgctgggtgggggaaagagcccgctctcctccgccaggggccccgtgatgaaggtgt
acaggctgtgcgtcagcgcgtgcaggtgctccgagctcagggtctgggtaaacaggtgtg
ttttgatgtacttggaattctcaaaggcggcaccctcgccggcgcgcctgtcctcccagg
gacccgagacgaaggcccgtctgtagaggaagtggttgcgcatgcgggccagctcccagt
agaccacgtccccccagacgcgcaggcacagggtctcggtcagggtctcgctctgttgcc
caggcaggactgcagcttggccagaccctcggtggccacctggcgcaggtactgctcctt
gcgcttgagcgcgtccgagagggcgccggacgggccgggctctcgtgccccagccggccg
gggcacctccgggctctcccgggacgcctcctcctcgcctcggcccaaccgctgcatggc
tcggttgagccgcgtgtagagctcgttcctcttttgcaggatggcccggtactgggggtg
cgccgtgaaggcggcggcgcagtccgccttcagcgcctccaccgcgtcgcccgaggagct
gtagaccccgccgcagaagagccgctccgtggccccgggagccacggcatcaaacaggtg
agtcagccttgcccccgccagcgcctcctcgcacaccagggccaggcgacgctcccgggc
aaagcagagaggcgggaatggccgccaccctccccctgccccgttgcaccgatagcatgg
ccgccagagttccaatagaggagctccgagagttccgccacctccgggggcactgtcgag
aagacgttgtaggtgtccagcgctctggtcgccccctctgcctccggccgccccgggacc
gcgccctcctctgggccgcccggcctcgccttctcagcctccaacaggtgcccgagcccg
gacttcattctcaaacagtcccgagaccggctccggattcaccggcaccgccaggtggtt
acaggagacgtgggtcccctctgccgtggaagggttgccgtggttgggcagaaccatcag
ctcgcccacacagcgccagcagggcacagaggtgatgtagaggcgcgggtctgggatggg
acttacgccccgaaagcggcccagcagatccagggcccgttccaggctctccagccccat
ggtgtgagacatgcaataaaacacgctattgattctcttcattaaaatctctatgtcatt
tattaggcacaaacttacatcgactttatgccccccgtaaaactccacagagtacgcgac
tgagggggtgcggagaggcgggacccgggtaccctttctaccaggggcgagcagcgcggc
agaggcctctctcgagttctctagcaggtgcaccagctccagggacagggcgctgcatgc
acggtcattctgccgtctctgcgcactaccgcagccacgtccagactccgggggtccagc
cgggcgcacacgctcagctcaaccgccagggcgtacacctggctgtacgccgccgccagc
agccccgacatcgccgccccaggggtctctagacctcgagtccggggagaacggtggcca
gacggcgcttgcgtctgcccccggagccctgccctcctccacccagcagcagcccggccg
ctgcgacgcggtgctgaccggctcggccacgctgataaagttgtcctgggctgccccggg
cccaccccacactccctccagaaagtcccgagcggcccccgccgtccactctatcccgct
ggaggcaatggtcgccagggtttctaggacgctgtccgccaggacggagaagcggcccaa
taagtactccgcgtcgtccctagtcagcgaggcgcatgcctcgcccatggcatccacaag
gttgcacaccacatcaaacacacagtcttcctcctgtttttgtgatataatggcctccag
gccagccctgatgttctcaatctcatatgtggtcgcggcttgggtccggcgcttcacggt
caaccctagggtgggggtggcaaagacaaacttcttccgcatggaagagcccccggcctg
cttgcgcaggcaggttcctgtccacgccccggcccataaagtatcccaggttcccggcct
ggaatatctggttgttgccgttgacccccgtgtacttgttgatggtcactggcagcgtga
caaccggacgggccttgcagacctggctaagacagtctgtggccgcgcagaccaccgtag
tcgcagtaagggaggaggtggcctccgcgtaggccgctgccgactccaccgcccgcgtgc
ccagtacgtgggggtagtcacgggcgggcaccgactgcgtcctcggcaccagtccctgaa
tcaggctgatgtagaactgggtctggccgcacgccttcaggatggcgttgttgagcctct
gcttggcgtaagtgaccaggttgccaggcaccacatctatgacgttgctctcttcgtggg
cccgggagcccccgtccacaaagagggccaggtcagagtactcctccgcgctggccccgc
tggggacagggaccgagcgccgcctggaaaagttgtgccacaggtacaggcttgagagct
tagtgtccgggaatagggtcttgtggtaggtgttgaggaatttcatgtagggcccgttga
tgatgtagttctccctcctggtagtggacttgatgaagctgttctggagggcggcattct
cccccgtgaagaccaccctgttcttgatcttgatgttcctggggcacagcatcagcacct
tggacatgcgcacaggcagccgccggccgtacacccggccctgcagggccgcgtccaggt
ctggcaggtcgcaggtgggctccccatgcaccaccttggcctccttggccgtgaggaccc
ccttgtcgatggccaggctcctaaagttggtgcacagcgtctggtagtgaccctttagcc
actctggggggctctggccaagcccggggttgtcattctcatagcacatacagatgggca
gggagatgtcctgcaggatggtcagcagtgagcggtaaaacagctgggtgaagatggggc
aggcgggctgcgcaaaggggttgcacgagtactgcatcacgtggtagcagctcttgacca
ggtccttgtaggtgatgttgttcttggccatgctgttcataaactggaccacttcggcgt
ccaccgccgcatccacgtccttgaacatcttgacaaagtcacgcgggccatggggctcct
tctctagctttccctcagcgtctatgcccagccgagacagccgctccagcaggttctggt
tcagctgccagtaggtgtagcggggctcgtcgtccggccgctgcccgtcgtcctccttat
cgatgaagttgagaaagttgcccaaaaagtccgtctcgttgtaggagcccgaggcccccg
agatcacataggggtccctccgctgcgtggacatgacggggggaaagcggtccctcagcc
taaagaagagcgtgttcaggcacacgagctcttctgtccctggcaaaactgcaggtagta
ggcatagcgggcaagaaggttgggcgagaaggaggccgcatagaccaggtgctccacagc
gtagtttcccggaccgttggttccggtcacgtctggcccaccccagcccgagaagcaggg
tcggcggcaggggtcccaggtcccctcctgcagggtccccaggccgtgggtcatgtagaa
actgttaaagagactctccttgccctgaccggttgacttcgagacccccgagacgtagag
gacggaattggtggcaaagatctgcgtggacacgtggggggccaggctggcattatatcg
gtgtaacgcagccacacgggcctctggaccctcacagtcggcaaacaggggccacgagtc
gtagttgaggctggccggggtctcgtgcgaggcctccagcatggcgggcgcgtagctcac
cgccagctcgcaggccgcgctgtccacaatcattaaggctcccgagtccgggaaacaact
cccaatatccatctgcttctggctcttctgggaacacccccaccccaccgaacgatgagg
aacgtgaatctaatgaagagcccccaccgccttatgaggacccatattggggcaatggcg
accgtcactcggactatcaaccactaggaacccaagatcaaagtctgtacttgggattgc
aacacgacgggaatgacgggctccctccccctccctactctccacgggatgactcatctc
aacacatatacgaagaagcgggcagaggaaggtaagagtgccatctatctgtacttttat
ttattgcatcacaagtcacatcaataataagggcgccatctagcgggagatgttatccac
accatcccaattcacatctcagggacaacaggtcaaagttctttgttgacacccccagcg
ctggctccagggggtggcagcgttggatgcagtcctccgcatcggggcggacgcctcctc
ccaacgcgtttctgcggatcagtcgctggctggtgggcatcggagtcggtgggcggtcct
ccacggggacacgctccttcttggccttgttctttgaccttttggacattcttctgaagg
aacggcggagagtagcgtagaatccagccagtggtctacccggtcgcatggtggcttctt
agatgaggagcaggcataaaagtccaaacaggacacagagtaccaccaggagtagtctta
gtctgctgacgtctgggtcctcggggcaggggtggctaggcctggtctccgtagaagagc
cgggcaggccgcaggcagaggactgctgctctagcaaagcacgctccaggacgtgtacca
tctcgagagtgaggcacagctgttttcgtggacttttatacagtaaggacaaggaaagaa
ggccagaggaatgtggaaagatgagcgaggacaggtgtggaggttttgggctagctctta
gtttctgggtgtgagagagggattaaagtgcttatgcgcaaagaatgtgtcaacaacagg
tgttcctgcatctgctggcatgagttaggtgtggcttgggctgaatccaaatgtgtattg
gcacaagatggaaagcaaagttgctggagttactgggtgggagacagggatgtatgtggt
cccccgctggtatgccagtaccctgtggaagtaaggggcctcatctgcccggtagttgtg
ttgtgcagaggtctgatgtgtgtaggaggggtgggttcaacgcaggggcgttggtggcgg
agtctggcaacgcccgggtcctcgctacctgtgtggtgtgtgaagggctgggtaaaggtg
tctgccaattctcgcatgtcctcctttccccttgttttgaaacatggtaatgcctagaag
taaagaaaggttagtcatagtagcttagctgaactgggccgtgggggtcgtcatcatctc
caccggaaccagaagtacccaaaagcagcgtaggaaggtgtgggtctgtcatcgaaggcg
ggccccggtcacctccttccgtcaaatttggtgggcctccatcatttccagcagagtcgc
tagggttatgaggcagcgggtcaggaccacctccaggtgcgcctaggttttgagagcaga
gtgggggtccgtcgccggctccagtcacgagcaggtggtgtctgccctcgttggagttag
agtcagattcatggccagaatcatcggtagcttgttgagggtgcgggagggagtcatcgt
ggtggtgttcatcactgtgtcgttgtccatggtaatacatccagatcaaaatcgccagaa
acaggaggagccaaaggagatcaaccaatagagtccaccagttttgttgcagatagagag
caataatgagcaggatgaggtctaggaagaaggctaggaagaaggccaaaagctgccaga
tggtggcaccaagtcgccagagaatctccaataagtagatccagagacctaagactgcgt
tgaaaaagagtgttagggttggaaaagtgggggtgtggtaaataattcccagggaatgtt
agatcttaccaagtaagcacccgaagatgaacagcacaattccaaggtacaatgcctgtc
cgtgcaaattccagagagcgatgagcaggagggtgactggggaaagaggagaaagtgcgt
tagagaaggaagagtaagggaaagggggtggggcaaagggtgtaatacttactcatcagt
aggagtagacaaagggctccaagtggacagagaaggtctcttctgaagataaagatgatc
aaaattataattataagtatgagagcaaaggaatagaggacaaggagggctcctccagtc
cagtcactcataacgatgtacagccaaaacagtagcgccaagaggaggagaaggagagca
aggcctagggaagaggagagggggggtcctagggggccgtcgcgggcccggtgggcccct
ctcaaggtcgtgttccatcctcagggcagtgtgtcaggagcaaggcagttgaggagtcag
agtaacgcgtgtttcttgggatgtagggcctgccggaggcagtacgggtacagatttccc
gaaagcggcggtgtgtgtgtgcatgtaagcgtaaaaaggggaagtagaaagcgtgtgtta
gtgttagaaaagcgggtccccgggggcaagctgtgggaatgcggtgggcaagtgcaacag
gaaatggaa
>AP015016_YCCEL1_GC-cell-line_Korea_ND
ttcttgcccgttttctttcttagtatgaatccagtatgcctgcctgtaattgttgcgccc
tacctgttttggctggcggctattgccgcctcgtgtttcacggcctcagttagtaccgtt
gtgaccgccaccggcttggccctctcacttctactcttggcagcagtggccagctcatat
gccgctgcacaaaggaaactgctgacaccggtgacagttcttactgcggttgtcacttgt
gagtacacacgcaccctttacaatgcatgatgttcgtgagattgatctgtctctaacagt
tcacttcctctgcttttctcctcagtctttgcaatttgcctaacatggaggattgaggac
ccaccttttaattctcttctgtttgcattgctggccgcagctggcggactacaaggcatt
tacggttagtgtgcctctgttatggaatgcaggtttgacttcatatgtatgccttggcat
gacgtcaactttacttttattttagttctggtgatgcttgtgctcctgatactagcgtac
agaaggagatggcgccgtttgactgtttgtggcggcatcatgtttttggcatgtgtactt
gtcctcatcgtcgacgctgttttgcagctgagtcccctccttggagctgtaactgtggtt
tccatgacgctgctgctactggctttcgtcctctggctctcttcgccagggggcctaggt
actcttggtgcagcccttttaacattggcagcaggtaagccacacgtgtgacattgcttg
cctttttgccacatgttttctggacacaggactaaccatgccatctctgattatagctct
ggcactgctagcgtcactgattttgggcacacttaacttgactacaatgttccttctcat
gctcctatggacacttggtaagttttcccttcctttaactcattacttgttcttttgatc
gcagctctaacttggcatctcttttacagtggttctcctgatttgctcttcgtgctcttc
atgtccactgaccaagatccttctggcacgactgttcctatatgctctcgcactcttgtt
gctagcctccgcgctaatcgctggtggcagtattttgcaaacaaacttcaagagtttaag
cagcactgaatttatacccagtgagtatctatttgttactcctgtttagttgaagaaaac
aagctattggattgtaacacacattttacgctttgttccttagatttgttctgcatgtta
ttactgattgtcgctggcatactcttcattcttgctatcctgaccgaatggggcagtgga
aatagaacatacggtccagtttttatgtgcctcggtggcctgctcaccatggtagccggc
gctgtgtggctgacggtgatgactaacacgcttttgtctgcctggattcttacagcagga
ttcctgattttcctcattggtaagtgtgacaccaacaggtgttgccttgttatgtcaccg
ttctgacacatgacttacatgggtttggcttttgtaggctttgccctctttggggtcatt
agatgctgccgctactgctgctactactgccttacactggaaagtgaggagcgcccaccg
accccatatcgcaacactgtataaaggtaagtattattaaattttagagacactatcacg
tgtaacttgacgtgcaaggatggaggagaggggcagggaaacgcaaatgccggttgcccg
gtatgggggcccatttattatggtaaggctcttcgggcaagatggagaggcaaacataca
ggagcaaaggctatatgagctactctctgacccacgctccgcgctcggcctagacccggg
gcccctgattgctgagaacctgctgctagtggcgctgcgtggcaccaacaacgatcccag
gcctcagcgtcaggagagggccagagaactggcccttgttggcattctactaggaaacgg
cgagcagggtgaacacttgggcacggagagtgccctggaggcctcaggcaacaactatgt
gtatgcctacggaccaaggccttccacatggtccgcggaaatccagcaattcctgcgact
cctgggcgccacgtacgtgcttcgcgtggagatgggcaggcagtttggcttcgaggtgca
tagaagccggccatccttccgtcagttccaggccatcaatcaccttgtcctgtttgacaa
cgcccttcgcaagtacgattccggccaggtggcggcgggcttccagagggcccttctggt
ggccgggccagagaccgctgacacgaggtggtggcagacagctggccgacgagctaaaga
tcgtgtccgcgctgcgagacacttactcgggccacttggtccttcagcccacggagaccc
ttgacacatggaaggtgttgagcagggacacacgaaccgctcatagtttggagcacggat
tcattcatgccgcggggaccatccaggccaactgcccacagctgtttatgagacgccagc
accccggcctctttcccttcgttaatgcaatagcatcatcgctgggctggtactaccaga
ccgccaccggccccggagcagatgccagggcggcggcccggcgccaacaggcctttcaga
ccagggcggcggctgaatgccatgccaaaagcggggttccggtcgtggccggcttctaca
ggaccatcaacgccacgctcaagggaggagagggcctacagcccactatgtttaacgggg
agctgggggccatcaagcaccaggcacttgacactgtgaggtatgactacggccactatc
tcataatgttggggccattccagccatggagcggactgacggcccctccgtgcccctacg
ccgaaagttcatgggcacaggcggccgtgcagacggccctcgagctgttctcggccctgt
acccggccccgtgcatctcgggctacgcgcgccccccgggccccagtgctgtgatcgagc
atctggggtccctagtcccaaaggggggtctgctgttgtttctgtctcacctaccggatg
gagaaatggggccggccagggccacgggacctggaatgcagcagtttgtcagcagctact
tcctcaaccccgcctgttccaacgtcttcattacagtgaggcagcgaggcgtcctccaag
cgctcggacgcgcatgcgatatggcaggctgccagcactatgtgctgggctccacggttc
ccctcagtggactcaactttgtcaacgacctggcgtccccggtttccaccgccgagatga
tggatgatttctctcccttcttcaccgtggagtttcccccgattcaagaggagggcgcaa
gttctccggtacccttagatgtggacgagagcatggacatctctccgtcttacgagttgc
cctggctctcgctggagtcatgcctcacaagcatcctgtcacaccccaccgtgggaagca
aggagcacttggtcaggcacacggacagggtcagcggaggacgcgtggcacagcagcccg
gggtaggtcccctggacctgccgctggcggactacgccttcgttgcccacagtcaggtct
ggaccaggcccggtggggctcctcccttgccctatcgtacctgggatcgaatgacagaga
agctgcttgtctccgcaaaacccggcggagagaacgttaaggtttcaggtaccgtgatta
cattgggagaacaggggtacaaagtgtcgttggatctgagggagggaaccaggctggcaa
tggctgaggcgctgctgaacgcagcatgtgccccaatcttggatccggaagacgtcttgc
tcaccctgcatctacacctggatccgcgccgggcagacaactcggccgtgatggaggcta
tgacggcggcgagtgactacgcgcgtggcctgggcgtgaagctgacctttggctcggcct
cctgccccgagaccggctcgtccgcctccagcttcatgaccgtggtggcctctgtctccg
ccccaggggaattctcgggtcctctgatcacgccagtgcttcagaagacgggcagtctcc
tgattgcggtgcgttgcggggatggcaagatccagggagggtcgctgtttgagcagctct
ttagcgacgtggccacgaccccacgggcgcccgaggcgttgtctctgaagaatctcttcc
gggcagtccagcagctggtcaagagcggcatcgtgctgtcagggcatgacatcagcgacg
ggggcctgggagatggccctggccgggcagcggggagtgaccatcactatgccggtggcc
tccgactacctcccggagatgtttgcagagcaccccggcctggtgtttgaggtggaggag
cgcagcgtgggtgaggtgctgcagaccctgcgctccatgaacatgtacccggcagtcctc
ggtcgagtgggcgagcaaggtccagatcaaatgtttgaggtgcagcacggcccagagacg
gtgttgcgccagtcgctgcgcctgctactgggaacctggtcctcctttgccagcgagcag
tacgagtgcctgcgaccagatcggattaaccggtccatgcacgtgtccgactacggctat
aacgaagcactggcagtctccccgttgacaggaaagaatctcagcccacgccggctggtg
acagagcctgacccacgatgtcaggtggccgtgctatgcgccccgggcaccaggggccat
gaaagcctcctggcggccttcacgaatgccggatgcctgtgccgacgggtgttctttcgc
gaggttagggacaacacgttcctcgacaagtacgtgggtctggccatcggaggagttcat
ggggccagggactctgccctggcaggccgtgccaccgtggcgctgattaatcgttccccc
gccctgcgtgacgctattctaaagttcctcaacaggccagatacgttctcggtggccttg
ggggagctgggggtgcaagttttggctggcctgggggccgtggggtcaacagataatcca
cccgcccctggcgtggaagttaatgtccagagatcacctctgattctggcccccaacgcc
tctggcatgtttgagtcccgctggctgaacattagcatcccggcgaccaccagctctgtc
atgctgcgtggcctccggggctgcgtcctgccttgttgggtgcaaggctcgtgcctgggc
ctgcaatttactaacctcgggatgccatatgttttgcagaatgcccaccagatcgcctgc
cacttccacagcaatggcacggacgcctggcgctttgctatgaattatccaagaaacccc
acggagcagggcaacattgcagggctctgttcacgcgatggtcgtcatctggctctcctg
tgtgacccctcactttgtacagacttttggcaatgggagcacattccccccgcctttggg
caccccacggggtgctccccctggacacttatgtttcaagcagctcacctatggtcactc
aggcacggtcgcccctccgagtgaccagtcaccttccagactatgcatacactgaattta
gcctgatattgtcccccgagccccggcccagccctcctcagaaaactctgcatggagaag
ctggacgtgaaacctgtgtgctgtttacaaacactacaataaacccaatgtgcaaattgg
tttgtatggctactttgtgttcctaaaaaatgcaacaatagaagtggaaaccctcagtca
cgggacattaacctcaaccacaaaatggggttggagaaagtaaccacatatactggagat
gattcatgggctgggggttcccggacaatacacccatctggagttcaacctaattacatg
gtagataaattaagagtcccttctcaccactcgaaactatggcagacattctataagata
acgcggagagatgaggtgagggcagaggacattgggcaggtgtgggccaggggcagctgg
ccatatcccccgcaccacagaagtgtaagcaaagtgaagggctaggaaggcaggcggggc
ctagcaatgtcacagctaaatgcccaccggggcacacactcaagcggggtctcggagctc
ccaggtcagaccacgaaaggtcagcctgcaaggtggatggcgtgttttctgaggttatcc
ccgctacgtgcagtgctgggtgagagagaccctggaatgtgtcgaaatgaccaagcgtcc
ccgcagcggggctcccaacacgggttcccagagagggtaaaagagggggccataaagccc
agggtgtaaaacaccgaccgcgccaccagatggcacacgtggggaaatgagggttagcat
aggcaacccccgcctacacaccaactatcgcaaaccccgccccgtcacggtgacgtagtc
tgtcttgaggagatgtagacttgtagacactgcaaaacctcaggacctacgctgccctag
aggttttgctagggaggagacgtgtgtggctgtagccacccgtcccgggtacaagtcccg
ggtggtgaggacggtgtctgtggttgtcttcccagactctgctttctgccgtcttcggtc
aagtaccagctggtggtccgcatgttttgatccaaactttagttttaggatttatgcatc
cattatcccgcagttccacctaaacggggcttaacgttgcatcccagaagatgcacacgt
aaccccgcctacaaccgtgacgtggctgtttaccagcatgtatagagttacggttcacta
catcaaatgtggctagttttgcacccacatgtaagggcccgctacccctacaacacaaaa
caatctcccctaaccatccctttgccaatcaattctgtgacagggtttcctggacacaca
gtcttagttcaggtagacacccagttatgcagtgccaccaattccaaccatttttaaacc
tcctggaatctatcattaaacggcatgcaggaaaaggacaagcaggtgattttctatgtg
ggggtggaaatatgagcaagaataaggacggctccttattaacctgatcagccccggagt
tgcctgtttcatcactaaccccgggcctgaagaggttgacaagaagggtcaaggtttcgt
ctgtgttgaagggcaggggctgttgggtgcatctggaacggcttacctcgggtaactgtt
tgccattaaaaggttggggattaggtttagcccctttagctgccatttcgaaccggggtg
tgcagatgcaggtctccgggtgggcaggcagtacgagatgtcacgttgtgttgtctttcc
tcccacccctgtcctggctgtggcaaatgcgaccctcatagagttgtgtttcaggtctgt
gtcctgttttgcggtgggttatttcccccctcactggggcctgtggacacctgagggtgc
ggtcgttggtgggcattgttggaattgctcccaccctcaattttcgcttgccttcttccc
ttgttaacctgatagcatagcctctaggtttccttgtaggtctgtttgggtttggtggtt
cacgtggtgctaacttgaattttttggttttctagttccctcttaattacatttgtgcca
gatcttgtagagcaagatggcctattcaacaagggagatactgttagccctgtgtatacg
ggacagtcgtgtgcatggaaatggtaccctgcatcctgtgttggagctagcagcaagaga
aacacctctccgcctttcgccagaggacactgtagttctgcgttatcatgtgttgcttga
ggagataattgaacgaaattcagagacatttacagaaacttggaacagatttataacaca
caccgaacatgtggacctggattttaactcagtatttgtagagatatttcaccgtggaga
cccaagccttgggcgcgcgttggcctggatggcctggtgcatgcatgcctgcaggacatt
gtgttgtaaccagtctactccttactatgttgtggacctgtcagttcgtgggatgttaga
agccagcgaaggcctggatggttggattcatcaacagggcggctggtctacattaattga
agacaacattcctggatccagaaggtttagctggactttgtttcttgctggactgacttt
gagtctgttagttatatgtagttatttatttatctccagaggaagacactaatctataca
ttttctcagcactttatatgaatcagggtcattgggcctgcggggaactgagccagtagg
atattaggcaagggtgacacagtgcccatgcattataattaaccaaacagtggtcgtgag
ttttaggccggccatgggggcttacaagaataacatgccaatgacccggcccccactttt
aaattctgttgcagcagatagctgatacccaatgttatcttttgcggcagaaattgaaag
tgctggccatatctacaattgggtgtcctaggtgggatatacgcctgtggtgttctaacg
ggaagtgtgtaagcacacacgtaatttgcaagcggtgcttcacgctcttcgttaaaataa
cacaaggacaagatactaaagaaataactgaggtgagtgtgggaagatgggactactatg
tgttatgttaacgggtgagagcctatactgcagcccagactcggggaggaggaaatggta
agagttatactctacttatcgacactacagttaactgttatgtaacaatgtttgcttatt
ttcatgttcaataaatgctatgttaatgatgaagaacctgctttggaagtgggcccgatg
gggtagtaggttttgggagggtgccgtgttatttcaactgccacagaccccattttgtcc
cacctgttaccacattctaggtcctgcatccagtgggccaggtgtctcaccatggctctt
tctaggtggataccacagtccaggcccccaaggctaccgtgctaattacctcctcatgtc
caccccaccctgtgttactgtcgcctgattatcctggcttagcagcctccaagttttaca
agacgtcccattgccctgcccttggtccaagtctcgccggttttcagcagcctgttgtag
cctgcccccaagtttcgcaggtctcccccatgcttccacccgttaacccaatagcatgac
agccaatccaacacgaggcaagtttcaagagttaaaagcaactactgtttattttccaaa
atgagctgggtatagttgatgatctgtaggcgcagctcatccccacattccaggtccttg
atggcctcgtagatggcatcttcgtcgacattgacagccttctcatatactgtgtctctg
gggctgacctttatgcagaaggcgtcccctactaggtccacggccagctcgtaggtgggg
cctatgttttcacataacagtttcaagcaggtctctgggatgtggagggaggtgccctgg
agcaggagatgcatgattaggcgcccttttccatttgtgctgaagatggggcagatggtg
ccacaaaagtgtccggtgaccaggtaagcgtagagaaggctgggttgggaaagtccagcc
tttactgcactgggagagctgctgagcagagacacatagaaggtcttgttggggattatc
ttgtggacattgttgaagaaggagagctgggtggagctaaactcctgaggcacatgaacc
tgggacctattgatgcagatctcgcagtgagaccccagagtcaggctgtggccaaaggga
gacaggcgaaggcagcgcccgggggagagagtgcacagtgacagtgggagaaacacggcc
tctgagacatgtatgggggtgttcatctcacgcagaaaatctttgcccagctcaaagttg
gcagagattcccctgaagaagtcccgtagtgaaaaatgggatctgtctacaccatgtctg
gtgtgccgggaacatattgagcgggccacactgccaaccctttccattcttcccagctct
gagcgagattttccacacctggacaccgacttcacgctatgcgccgaggcctttgaggcc
gtgtagtttctgtggtgcggatgcattaggcggcgcaatgcgggatctgccggtcgctgt
tggcgtgcattcacggcctctggggtgaccggggccatcgggtttacttttcacacgtag
acctgggaagtttgataggactgtaccaggtcaaggccgtggatgcgcaggaccacgtcc
agttccttagtgacatccacgaggattgttttgcccactctggccacttgtgtggattta
aatatgtacacaagcgtaattaacgagtcacagaccccctgttccagattctgaccggct
gcaagcgctgccttaaaggcctggaagctgggtgggtaaatctgaccaaacagcacgctc
ggattcgtgatgctgtggttgatggcacacagggggtcgcagaacaggtgcttgtggaag
tcttgcggggtgcacatctgcagccaggcccttagcctggggcatggcacatccagcagc
gtgttttgggtcttgatgaggaacacgatcctgtctaggattttgatgttgttgccgaat
gagtccagaatcaggctcttgaagcggtcaagggtgtccttggcgtccgggtgggccccg
aggctctcgcagagtgggcaaatggtccgtgaggcattcttgtgccttagtccaaacatg
ggggccaggaggcaagggccctgcgaatggtcgccagcctccggtctggtgatggccagg
gccaactccgccagctcatcgccactgtattccgcgtttaaaccgatagcatggtggcct
ggccccccgagcaggtccgtcccctgccacgtacctaatagtagtccacagtagtcggcc
ttggttgtaatttcaggagagagtcctcccttttcggccctgagaaatggatgctgaact
cggtttctggtaggcaggtggcagcacagggcggtgtactggcccctgccgatgtcccct
gggacatcctgggaatctttgcaggttctgggtccagggagggtaagaaaagtgggggtg
gttctgggccacatggacttgaagcagaagttggccggggactggccagtgaggatggat
ttcagaaactccaatttgtagtagccgaggttggcatttctaatcatgtcagaagaggac
acggggaggaagcaccggcaaatgtaaaagtgaagctggatgtcaatggccagaatcctg
gagggcatgaagagggaatccaaccccccggccatggggaagtattttatcaggatgtgt
aaaaagtccatgcccgtgatgaggctagagatccaggctcgtggggcatttagacagtag
tagcagagcagggcatagtcctcaaagaaggccacgggggcatctgagtgattgaccagg
gtgtcgagcagatcacaaactcggcaggtgctggctggagagagggactcgtaggtgtgg
acgagtggtgggtaggctatgccttcttccgcgttggctggaagataggagtggccatca
aaaggccgactgcctcgaactggcttttcagattgtccacggtccagggcacaaactcct
ccatctttggagttctgcccgcggtctgtgccacctctgttacgccactcctcgtgaggg
ggcagctggacagtctttttccggtcagggggtttggctcgtttgcgctcgtgactttgt
gagccatgacacatctgggtggcaaagtgaggtcttctgggtttttaataccggggtcgg
caccagtttctgggacaccgccacaaggacaaggtgggctagcaagttctcgagtctatg
actccgggggcagttttttgagtttctcgcctatgatccaccccaatctcgcccccataa
ttgcgccatctgcctacgcgaggctgaacctcctgaatcactgcatctttctcgaggcaa
agaagagaatagtggccagtgaggtcttaaaaagggatattataaaacaagtcattgctc
ggattgtggcagccgatagcaccctagatctagtgaatcatggcgagtccggaagagagg
ctcctagacgagctcaataacgtaattgtgtcatttctgtgtgactctgggtctctggaa
gtggagagatgctccggggcgcatgtgttctccaggggcagctcccaacccctctgcacc
gtgaagctgcgccacggacagatttaccacctggagtttgtctacaagttcctggccttt
aagctgaagaactgcaactacccctcctcgcctgtgtttgtgatatccaacaacggcctg
gccaccaccctgaggtgctttttgcacgagccctcgggtctcagatcgggccagagcggc
ccttgcctgggtctctcaacggatgttgacctaccaaagaactccatcattatgctgggc
caggatgacttcattaagttcaaaagccccctggtcttccctgctgagcttgatctcctg
aaatctatggtggtctgccgggcctacatcacggaacaccggacgacgatgcagtttctg
gtgtttcaggccgccaacgcccagaaggcctcgcgggtcatggatatgattagtgatatg
tctcagcaactgtctcggtctggtcaagtcgaggatacgggcgccagagtcacaggtgga
ggaggtcccaggcctagcgtcacgcactcggggtgtcttggggactcacacgttaggggg
cgcggtggttgggacttggataacttttcagaagctgagaccgaagacgaggcgagttac
gctccttggagggacaaagactcgtggtcggaatccgaggcggcgccgtggaagaaggaa
ctcgtgaggcaccccatccgcaggcaccggacacgcgagactcgccgtatgcgcgggagc
cattcacgggtggaacacgtgccccctgagacccgggagacggtggtggggggagcatgg
cgttattcttggcgcgccacaccttatctggcatcacggccgtggccctgctcctgatgg
ttctgaggtggacctgacgttgccggcccttggggagcggggttctccaggctcctggat
ctggggctggcctgcctggatctgagctatgtggaaatgagggaatttgtggtttggggc
aggcccccagcttctgaggcggctgtggcctctacgccaggctcgcttttccgaagccac
tcgtccgcctactggttgtcggaggtggagaggcccgggggccttgtccgctgggccagg
tcacagaccagcccctcatccctgaccctcgcgccccatcttggcccgtccctcttgtcc
ctttcagcgttcaccggtggtgggtgtggagccgtggccttttgcaacgcctttttccta
gcttattttttggttgtgcggtctgttttccccgcgttttctgatagaatagctgcctgg
atctgcgcccggtcccctttctgcgaaaacacccgggccgtggccaggggttaccgaggc
ctcgtgaagaggttcttggcattcgtgtttgagcgtagtagctatgacccccccttgttg
aggcaaaactctaggcctgtggagcgctgctttgccatcaagaattatgtcccgggcctg
gactcacaaagctgtgtgacggtcccgagcttctcccgctgggcccagtctcacgccagc
gagctcgatccccgggagattcgcgacagagttacaccagcgactgcaccttcgttcgtg
gctgatcatgcctcggctctattggcctccctccagaagaaggcctccgacaccccctgt
gggaatcccattcagtggatgtggtaccgcctgttggtaaactcgtgcctgaggagcgcc
cactgtcttttgcctatacctgccgtctctgagggggggagaaagacgggcgggggcgta
ggggaggattttcgtggcgatcgtaagccgcaatgttctctcgtgtctgctgaactgcct
gccgcgggtccctgggcctacaagtgtttcagatcccccaccgcccccacacccggtggg
cagcagtcggaaaaagtgcagggcaaagcccgatagactctctaggagggcggcggtggc
ctcgagccatctccaccgcgagcgggacacccggggcacagaggccagcatcatgggtag
tcccccgccacggtctcgttgagcccggccgagagcagaaccgtggccacctgctcgatg
gcggctggagagaaggatgcccggctccccgccgcctcctgcacacgagcggccagggcc
tccatctctgccgccatcccggccaggaaggcctcgatgaccgagtctgggacgccgtag
gtctggtcccagagccccgctggcctccgcgtacacgcccaggatctctaccgcccgccg
ccgggccaggggcagcgaggccaccacgctggaaagcgactcggggcggtgaaagagccg
ctttcttcaccctctcccccgccggccctgcccccactgtgctccaccagctccacggcc
atggccttgatgtccgcggccgtgggctgaccctgccctgcagccgcccaggggtagcgg
ttggtctccgcgtatacggtgaccagccatctccccagcgtcgttttcgccgcgttaaaa
gcgtagaatgacagcccctcccgcgggaaggcgtcccaccgggccagataagtgtcggcc
accagctcttccacgaaggcaaaggtggccgttgggccagagactgcgagcacctccccg
ctgccctcttcgatgatgcgccggtactcggccgccaaggcccgggtatctgcgatgagc
cgagagccgtccagcggatcgtcggtggccggccgcctccagatggccgaggccgaagct
gcgcctggaaaaggaggccgcccggagtaggtagtaggcgtggtggcggaccgccgccgg
gtaagcgtggccgctcatgagggtgagagtatttaaaaaatcacgcaccagcaccggctg
ggccaaatctcccagtccaaagattcccagctccagaggcatcagcgcgcgcaggcgggc
ggcggggtcgtccccagacagcagcaactgacgcgtcacgcgggcgagccccccgtccac
ctctgccaggggcggctgggcgtctgcccctccgctaccgccgccgctgtcactctccat
agcggacgccatgaaggtccaggggtccgtcgatcgccgccgtctgcaacgccgaatcgc
ggccccctccggcccggcgtcaaatatttcccgggggtccgaattcgcgcgggacgttcg
tgggctggttgaggaacacgcgcaggcctcctcgctgagtgcggcggccgtctggcgcgc
agggctgctggccccgggggaggtggcggtcgccggggtggcagtggaggggggagcttc
agctggtctgggtggcggccgccagtctttggggactttctgatacacgccagctccttc
aacaacgccgaggccactggaacgccccttttccaattcaagcagagtgaccctttctcg
ggcgtcgacgcggtattcactcctctctccctgtttatcctaatgaatcacggccggggt
gtagccgcccgggtcgaggcgggtgggggcctgacgcggatggccaacctgctgtacgac
agccccgcaaccctggctgacctggttttgggcggctggtggccgaccgccgcttccaca
acttcatcacccccgtgggccccctggtggagaatataaagagcacctatctgaataaaa
tcaccacggtggtccacgggcctgtggtcagcaaggccatccccgtcaaggtgacggtgc
cccaggaggcctttgtggatctggacgcgtggctctccggcggcgccgggggtggcggtg
gaggatgcttcgtcggggggctggcagccgtgccccgccgatgcgcgcctctatgtcgct
ctgacctatgaggaagccgggccgcggtttacgtttttccagtcgtcccgcggccactgt
cagatcatgaatatcttaagaatttattactcaccatccatcatgcaccgctacgctgtg
gtccagcccctacatatagaggagctgaccttcggggcggtcgcctgtctggggacattt
agtgctaccgacggttggaggaggtctgccttcaattaccgtggctctagcctccccgtg
gtggagattgacagcttttattccaacgtctctgactgggaggtgattctctagacttaa
cgggaggaaacaggaggaggacaagagcacaaaagtggtccagtggacacccaccacaca
gcatggcaacgaccaatcatgtcgagcatgagctcctctccaaattgattgatgaattaa
aggtcaaggccaacacagaccccgaggctgatgtcctggcagggcgcctgctccaccgac
ttaaggccgagtcagttacacacacagtagccgaatatctggaggtcttctctgacaaat
tctacgatgaggaattcttccagatgcaccgggatgagctggagacccgagtctctgctt
tcgcgcagagcccggcctacgagcgcatcgtctccagcggctacctgtcggccctgcgct
actatgacacctatctgtatgtggggcgcagcgggaagcaggagagtgtgcagcactttt
acatgcggttagccggcttctgtgcctcaaccacctgcctctacgcgggtctcagggcag
ccctgcagcgggccaggccggagattgagagtgacatggaggtgtttgattactactttg
agcacctaacctcccagacggtgtgctgctccacgccctttatgcgctttgccggggtgg
aaaactccactctggccagctgcatcctcaccacccccgacctcagctccgagtgggacg
tgacccaggccctctataggcacctggggcgctacctctttcagcgagccggggtgggtg
taggggtgacgggggctggccaggatgggaaacacatcagcctcctgatgaggatgatca
acagccacgtggagtaccacaactagcaagcggccggtcagtggcggcctacatggagcc
ctggcacagccagatttttaagtttttggaaacgaagctgccggagaaccacgagaggtg
cccgggcatctttacggggctctttgtccccgagctcttcttcaagctttttagggacac
gccctggtcggactggtacctgtttgaccccaaggacgccggggacctggagaggctcta
cggggaggagtttgagcgcgagtactatcggctggtgacagcgggcaagttttgtgggcg
ggtctccatcaagtccctgatgttctctatcgtcaactgcgccgtcaaggccggcagccc
cttcatccttctgaaggaggcctgcaacgcccacttttggcgcgacctgcagggcgaggc
catgaacgccgccaacctgtgcgccgaggtgctgcagccctcgaggaagtctgtggccac
ctgcaatctggccaacatctgcctcccgcgctgcctggtgaatgcgcctctggctgtgcg
ggcacagcgggctgacacgcagggggatgaactcctgctggccctccctcgtctctcagt
caccctacctggagagggggcaatcggtgatggattctcgctagcccgcctcagagatgc
cacccagtgtgccacctttgtggtggcctgctccattcttcagggatcccccacttatga
ttccagggacatggcctccatgggcctcggggtgcagggcctggccgatgtctttgcgga
cctgggctggcagtacactgaccctccctctcgctcgttaaacaaggaaatattcgaaca
tatgtactttacggccctctgcaccagtagtctgattggacttcacaccaggaagatttt
tccgggtttcaaacagagcaagtatgccggggggtggtttcactggcacgattgggcagg
aacagacctttctattcccagggaaatttggtctcgcctctctgaacgcattgtgaggga
tgggcttttcaattcacagtttatcgccctgatgcccacctcaggctgtgcccaggtgac
gggctgttcggacgccttctaccccttctatgccaatgcgtccaccaaggtcaccaacaa
ggaggaggcccttaggccaaaccggtctttttggcgtcatgtgcgtctggatgacaggga
agctttgaatcttgtcgggggccgcgtctcctgcctcccggaggctctgcggcagcgcta
cctgcgtttccaaacggcctttgattacaaccaggaggacctgattcagatgtccagcct
gtttttgcgtgaggaagacgccgcgcgggccagcacgctagctaacctactggtgcgcag
ctacgagctgggcctgaagactatcatgtactattgtcgcattgagaaggccgccgacct
gggggtggccagcgcggctctgtcggtgccgcgggaggaacagaatgagcggagtcccgc
tgagcagatgctgcctcgtcccatggaaccggcgcaggttacggggccggttgacatcat
gagcaagggcccaggggagggaccaggtgggtggtgtgtgcccgggggattggaagtgtg
ctataagtaccgtcagctcttctcagaggatgatctgttggagactgacggttttactga
acgagcctgtgaatcttgccaataaacgtttattgccatgtccaagttgttgtacgtgcg
tgatcatgagggctttgcctgcctaacggtcgaaacccaccgcaaccgctggttcgcggc
tcacattgtcctcaccaaggactgtgggtgtctcaagctactcaatgagagggacctgga
gttttacaagttcctctttacgttcctggccatggccgagaagcttgtgaactttaacat
tgatgacgagagccacgacattgatcactactacaccgagcagaaggccatggagaacgt
ccacggggagacttatgctaacattttaaacatgctctttgatggggacagggcggcgat
gaacgcctacgccgaggccatcatggccgacgaggccctgcaagccaagatttcctggct
ccgtgacaaggtggcggccgccgtcaccctgccggagaagattctcgtgttcctgctgat
tgaaggcatcttcttcattagctccttctacagcatagccctgctggggtccggggccta
atgcctggcatctgcctggccaataactacataagtagggatgagctgctccacacccgc
gctgcctccctgttatacaatagcatgacagccaaggctgaccgaccaagggccacctgg
atccaggagctgtttcgcactgcggtggaggtagagactgccttcatcgaggctcgtgga
gagggggttaccttggtggatgtgcgagccataaagcagtttctggaggccacggccgat
cgcatcctgggtgacattggtcaggctcccttgtatggcacaccaccccccaaggactgc
ccgctcacctacatgactagcatcaagcaaactaatttctttgagcaagagagttccgat
tacaccatgctggtggtagatgacctttgagtcagggtggctacttgctcaggtttctgg
gcataaattctcctgcctgcctctgctctggtacgttggcttctgctgctgcttgtgatc
atggaaaccacacagactctccgctttaagaccaaggccctagccgtcctgtccaagtgc
tatgaccatgcccagactcatctcaagggaggagtgctgcaggtaaaccttttgtctgta
aactatggaggccccaggctggccgccgtggccaacgcaggcacggccgggctaatcagc
ttcgaggtctcccctgacgctgtggccgagtggcagaatcaccagagcccagaggaggcc
ccggccgccgtgtcattcagaaaccttgcctacgggcgcacctgtgtcctgggcaaggag
ctgtttggctcggctgtggagcaggcttccctgcaattttacaagcggccacaagggggt
tcccggcctgaatttgttaagctcactatggaatatgatgataaggtgtccaagagccac
cacacctgcgccctgatgccctatatgcccccggccagcgacaggctgaggaacgagcag
atgattgggcaggtgctgttgatgcccaagacggcttcctcgttgcagaagtgggcacgc
cagcaaggctcaggcggcgttaaggtgacactcaatccggatctctacgtcaccacgtat
acttctggggaggcctgcctcaccctagactacaagcctctgagtgtgggtccatacgag
gccttcactggccctgtggccaaggctcaggacgcgggggccgttgaggcccacgttgtc
tgctcggtagcagcggactcgctggcggcggcgcttagcctctgccgcattccggccgtt
agcgtgccaatcttgaggttttacaggtctggcatcatagctgtggtggccggcctgctg
acgtcagcgggggacctgccgttggatcttagtgttattttatttaaccacgcctccgag
gaggcggccgccagtacggcctctgagccagaagataaaagtccccgggtgcaaccactg
ggcacaggactccaacaacgccccagacatacggtcagtccatctccttcacctccgcca
cctcctaggacccctacttgggagagtccggcaaggccagagacaccctcgcctgccatt
cccagccactccagcaacaccgcactggagaggcctctggctgttcagctcgcgaggaaa
aggacatcgtcggaggccaggcagaagcagaagcaccccaagaaagtgaagcaggccttt
aaccccctcatttaacaccatgttctcgtgcaagcagcacctgtccctgggggcctgtgt
cttctgtctcggcctactggccagcacccccttcatttggtgctttgtctttgccaacct
gctctctctggagatcttctcaccgtggcagacacacgtgtacaggcttggattcccgac
ggcatgcctaatggccgtcctctggacgctggtacccgccaagcacgcggtgagggccgt
cactccagccatcatgctgaatattgccagcgccttgatcttcttctccctcagagtcta
ctcgaccagcacgtgggtttctgccccctgtctctttctggccaacctgcctctcttatg
cctgtggccccggctggccatcgagattgtttacatctgcccggctatacaccaaaggtt
ctttgaacttgggttgctcttggcctgcaccatctttgccctgtccgtggtctccagggc
cctggaggtgtcggctgtcttcatgtctccatttttcatctttctggctttgggctctgg
aagcctggccggtgctcggcgtaaccagatttacacctcgggtctcgagcggagacgcag
cattttctgcgcccggggggatcattcggtggcatccctgaaggagaccctccataaatg
cccgtgggatctgatggccatatctgccttgaccgttcttgtcgtctgtgtgatgattgt
gttgcatgtgcacgcagaggtgttctttggactctctagatacctgcccctctttctctg
tggggcgatggcctccggggggctgtacctgggccattccagcatcattgcatgtgtcat
ggccaccctctgcaccctgacatctgttgtggtatatttcctccatgaaacccttggacc
cctgggcaagaccgtgctgtttatctcaatctttgtctattactttagcggggtagcggc
cctgagctcagctatgcgctacaagcttaagaagtttgtgaacggacccctggtccatct
ccgtgtggtatacatgtgctgttttgtctttactttttgtgaatatctgttggtgacatt
cattaaatcctaacgaccggagtcctgtctctgtgttcttgggggattgagttagctgtc
tttcctcttattacattgggctaacgggaggaaatgaacacagtggtggcagtggatggg
gtcatttatgggcaaaactcacaggacgtgggggagttagcattggcgtcgggagacacg
gctctgtcagttatcaccgtaccatgagtgccatgtgtgtccagtgcctaatcaccgttc
ctcattttgtgtgcctcctcaaatgttccagaagtcggccacgggggaggtggctgaatt
agggccttttccctcattcccccatgagacccacgtggcaggcctaggggctacattcgc
ctcccgtttcccttcgcgtgaggcgtccgatgactgaattttcgcagtctcttttccctc
ttcccttgttattcccatagaattagtgaggttacacaggtggagattcagtttaaccat
ttattgatttaatccaggaacaaaaaacagtcctagtgatccagtggccggagagagaat
ggccctgacaagtcggctgcatgatgcacttcggcagtcacgtgtgtgagtctccacggc
ctctgtcaaaagggagcttagcgtgccagggttgtaattcttgatgtagtggcccaggaa
ttcaacttcatcgtgtctccgtctgcagttggcgttaatgtaggctggggctactgccgc
atatgctgccaagagacagaggggctgcttcacatatgagctgctcagggtctccaccac
cttgttttgacgggccgtggcacaggtgatgtagaagagttgcttcacaaagttgtagtc
tcgcgtgttaggaaggaagcagggtgccagctctttgagcttggtcaggatcaccttgct
aagactcatggcgcaggccaggaggatgtcttccgcgggagctaggggcaggtcgccgtg
gtaggtgatctcctggagccaaaagatggtctcttctagcatggccaccagggtgcagag
ccccgcgttctggatcgcctgcatgcgtgcatccagccatgtgtccttgttggttgactt
ggtgaaaaactcacgtagtgtcttgtagctcctgcgcagctcgtgtctgggttgcacttt
ctgccaggctccaatctctggatgggcggccaccgccagcatcgactgtaggaacgggtc
ttggatgggctctagggtcagagaggccagggggctgggcaaggtgacaaatgtaatctt
ggagacaggcttaaccagactcatgtcaaaccacggtttgttgggcaggggcctctggct
gcgttcttgcctcgcctgcttccttgtgctcctgccggcccctcgagattctgaccgggg
acctctggttgctctgttgcttcggggagctcttggagacctcggtgctctaggcaccct
gggggcccttggggctctgggcgctcttgctcccgggggcaggtgtcggcgcttgccata
actttcatcggtgcagccatggacctctccgcgtcgccttttgtggcctctggtgtaaga
gttgccagtctcctccttctcgtcctcgtccctgcacaggggtgagcgatgcagcgtgac
cgtcttgtcctgtaggtcccacttctttctgggaatcacaaacgatgccgaggtaggggt
tatgaccacgctggagggctgtgcaggtacggcgtgggccggagttggatcttcatcctc
ctcctctgaggatgaaatctctccatctgtggagtgttcttcgctgccctccatagggtc
catatcgcagtctgtgttggtgtctgagaccgcttcgagttccagaatgtggctctctgc
agaggggagacaaaaggtggagactgccttgagcacctctatctcaggcaccggatgccc
ccggctccacggccccggcccctggccggtgtagcttcttacctgcgggatcctcgttgg
aggaaatgctgctagttcgggagagtctctgagaaggaaccatcttgtctgtctctacga
cgggctagctgggatgtagtgctgtcttgactggcctcagccctatttatgattctggag
gcgggcacgctgatggagaaatgggcggtcggttgattggccccacagcgaccggcgaag
cactgactcatgaaggtgaccgtgatggcctgtgatgtgtagtagagtaccagaaacacc
ctcacattcttggagctggccctgtgggtatgcctcaggcacgcaaagttcctgccccgg
gcatggcacacctgaactaagtttggcccggtttgctcaaatgtgacatggagaaactgg
gggaatttgtcttctggcacagctgttgccagggtgctcatgagcgagggccagatgcag
gagctgacccaggcgacgagatccaggcccagatgtccctctatcatggcgcagacattc
tccacggtggggggcagggtctcgcgggtcctctggattagatagtcacgcccatcatcc
gcgatgtggtagcagaaggttttgggggccggccagcccacgtgcagtgagtgatgtaag
aggttttgaatgttgagggcattcttaacatagctgtgcttgtcttcctcttccggatga
cagacaaagaggcgcagctgccggctaagaccaccgcccctgtccaccttgtaggtatgc
ggcagccggatgcaccgcccggcgtgatacacgccgctgtcaaaaagcggggccccaatc
tctttgatcttgtgacgcatgcggcgcaggcaggccgttaggcccatgagcttctgcagc
acagacacaaacccttgtactgcgcttgttcccacaatagcatggcctctaggtagggtg
tgatgacgcgaaagcccagttttcccgtgcatatgcaaaaggggagcacatcttccatat
tatccgggtcggcgggtggacaagctgatttgaaaaaatagactgggtgggccctggaca
ctggacccaggcggcgcatgaggcgcagtacctcacgccgcacggtccggcacaggtcat
agatttcctccagcgaccaggggggcccttgatctttagatccaggtccaggaccaggtt
gcagaccggaagccggggattaaagtattcatgccgggagacaaagagctgctcgctcag
gctgttctgtgaatagtacactggggtgtaggagagggccctggtgagacacgtgtctgg
gaggcggcagttggtcggggtggagacgacctccgccaggtgggacgagaaggggtcagc
ggctgtcattacaaagtagtgcctgtctgcaaaatggcagaggaagaccggtagccgctg
cacccttcgaaggacggtgggtgggaggaattgttccttgggattccactggccccggca
ggtggcctggccggccaagcatagaaacccttgaagcgtgggggggtatgtgggaccctc
atccgcgtgccagcgcgcgagctccaccagctcccgggccacatccacactgagcccggc
ccaggcccgcatgagtccgtcatcggggtcggggtcccacgtgtatggggccgggggctc
catgcggattttcagctgctggacacgcacatgctcagccaggtaagtctcccgggtgaa
gtaggtgcgcatgtgctccgcaaagcccctgtccaggagcgaggggagcacgagcccccc
gaaggcagacacccaatttctcccacgctcgttaactgagagtatcgcttaaaggttccc
tcgttgaagcactgtgcgtgggccaaatagacgtagcgcacgagatcggccgaggccagg
cgccccctgtaggcgtctatcgtccttgccacagtgcggatctctcgcgagtcccgccgc
agcttctcgtgtgcaaagtgggcaaaagcctctgtctgctccgcccatgccgaggagcca
aagacctcccccagctcggccagggacgtgacggcggccaggctctgaccagactcggaa
gtaaatagctccgtgaggtgcgccagggtctcaatcgtacaaggaatgccccaaaaatag
taagcagccgtgactagcacgaactgggcctcgtgggagccaaaggtgctaatgaaccac
ctggccgagatgttaacgcggtagatgcggcgcagacagcccacgatcttgggacgcagc
cacgccacgcggcctctggcatccccctgtggctgcttcttggcgctcagtgtgagcagt
tccacgaggggcgtgagcgagcgcagggcccccgcgcgatctaggtaggtggatagacgg
tccgcggtgagcggcgtgaggccgcgcaggaaggggaaggcctcctccgccggcaggcgc
agcgtcagaaccaggccgcagcggctctgtgaggtcagccgcttcttgggcaggtgaagc
tgcagttccacgagagaacccgccacgtggtggaggggcgaggcgttgtggcacaaacaa
aacaggcggaagccctcgtcaggccgcgagaggatggcatccaggatggcctccgcaatg
tcagtgtttgaggccacaagggccttgatgacgacgggggtggacattatttaagaccgg
gaggccccaacggcgggctaaacagaacgatggccttctatctcccagactggtcgtgct
gcgggctctggctctttggccggcccaggaatagatacagccagctccctgaggagccgg
agacctttgagtgcccggaccgctggcgagccgagatagatctgggcctgccccctggtg
tgcaggtgggagatttgctaagaaatgagcagacgatgggctcactgagacaggtttatt
tgctcgccgttcaagccaatagcatcacggatcacctgaagcgctttgacgccgtccgcg
tccctgagagctgtcgtggggtggtggaggcccaggtggccaagcttgaggccgtgcgct
cagtcatctggaataccatgatctctctggccgtaagcggcatcgagatggacgagaatg
ggcttaaggccctgctggacaaacaggctggcgacagcctgcggcgctcaagatggacga
gaccggtgcctgggcgcaagagatctcggccgttgtctcatcggtgaccgccccctcagc
ctcggcccctttcatcaactccgcctttgagcccgaggtgcccacccccgtccttgcacc
gcccgtggtgcggcagccggagcactctgggcccacggagctcgcgttaacgtagcaacc
agactccacaccaaataaacattttattggtaaaacaagggatatgaaggtgtcattgac
ccgaggatccaaaccccctcccctgtctcccctcgagcgcctcgctcagcccactatcac
ccatggccaggcccggcacctcctcgaaggcgcagctggcccacctaaagagagatctgg
ggccaatgacccccgcgtcactgtgggggctgtagaaggaggtgaggtggtgcttgtgaa
ggtaaacaagctgacagaagcgccggtacttgttaaggaacacggtctggtcactaaagt
tggtcaggctgacgtccaccccaccccggcgccacctgcagggcttcactagaataccct
gcatggccaggcccgacctgccaaagattgtcggcctgtggtgagggatagaaggggggg
gcacggtgagtgtcactgagacggtctgatgggggaagagggccaggtcctttggcaaag
agacgtccaggcccacgtccccggggtactgggggtggttgatgggacccttgtcctcct
ccatctggggggtggcatatctgaaggcagccaggtggattttgagctccgatggacgca
gcgtggagttgtagcgccgctgattctggaggattagccggagttcccccgtgtagccgg
gatcgatgatgccaacatgagacgtgaccggacgggaggtgctgccccacagcatgagcc
cgtgaccctcgggtgggcgggcatagaggcctaggtccacagttgtggtcttcatcgggc
gcagcaggatggtggtcttgttgaccaaggtgagccgccctacactagcctgctggagca
acagcttgtcattctggaaggcgtagcgtatgtgtggacaggcctccatggtgatgatct
aacagacagggacggcggcgctatatataagagcccaagacccggctctttactgcgaaa
tggggaaggtcctaagaaagccgtttgcaaaggctgtgccactgctcttcctcgccgcca
cctggcttctgaccggggtgctgccggccggcgcttccagtcccacaaacgcggcggcgg
cttccctgactgaagcccaggaccagttctactcctacacatgtaatgcggacacattct
cgccttctttgaccagctttgcctccatctgggcacttctgacgcttgtcttagtcatta
tagcctcagccatctacctgatgtacgtctgctttaacaagtttgtgaacacgctgctga
cggattagatggggatatttaaaaggggcagcaatctcggctgtctgtacttcttctctg
ctcgttaaaccaatagcatgtcagctccacgcaaagtcagattgccttctgttaaggctg
ttgacatgagcatggaagatatggccgcccgcctggctcgcctggagtctgagaataagg
ctctgaagcaacaggtcctcagagggggtgcctgtgcctcgtctacctctgttccttccg
ctccagtgcctccgcctgagccgcttacagctcgacagcgagaggtaatgattacgcagg
ccacgggccgtttggcgtctcaggctatgaagaagattgaagacaaggtgcggaaatcag
ttgacggtgtaactacccgcaatgaaatggaaaatatattgcaaaatctgaccctccgca
ttcaagtatctatgttgggtgcaaaaggccaacccagccctggtgagggaacacgacaaa
cgaccccaacgccacccgacgtgcccgctcccggggacgtgaagcaaagaaagtgcaaat
ttctgattaataaatctttattgactttatacataggtctcggcgtcatcatatggtggg
gtggtgtaggtatgggatgtcgacaagttacgcctgaaggcgcagtccgccatgaccagc
agcagcagaagggtcagcaccgccagagaggcccactgcagtactagcatggagaggttt
gagaatctgggctgggacgttggcgggactggcacggtggcttgggctgtggtaaccggt
gggctcgtaaaagtccagcggggccgcagttcgctagaagtgctgggaggtagataggtg
gtcgcattgtatctcgttcttggcgtagttgaatcaccgccgtaatctgtggtgggctct
gtacttgtccgggctccatgtcctgtggtgtgctttccaccggtggtagaattggccttt
ccacctgttgaggtgaccgtgggaaccgccgtcttttggccactgggggcctggggcgac
gttgcatttttggggggcgtgcctttggtgacattaacctcccccggttttgtggatgtg
gaactgtttccagggcctgacgcttggctggtggtgcctgggcggggcgctggcgaactg
gtggacacatgatgtgtgctggtagaggctggtgtcacctgtgttatattttcaccacct
gttgggtgagcggaggttagtaaaggcatatgtgacgtctctgagattgaactgggtctc
agtgacatggaagaggttgaacttcgggggccttactttctgtgccgttgtcccgtggag
atggacttggtgtcaccggtgatgcgcctgacgttgtgccggctggtgttgggctggtga
catccgcggtggatacagtggggcctgtgcttgcaggtgcggtgaggttggtaggcacgt
gagtagagctgggtagacctgtcgttgtattgggagcagcaaatccagttgtattcgagg
taggggaggtggtggtgctctcgggtgccttggagaatataaccttgtgggttgttgtgg
tggcattggtagccgttcgtgtgataatgagtgtcttgggggccgtgccaagacccgaga
caataatgtcaaatgtccgattgctcgcaaatgcaccagaaatattttcacaacccgaag
gtgtccccgaggtgagagtccatttgcacttaaagtcagtttcagtgttgtttggccagg
cccaaaaggcagtcactgtaacatttggcgagtttgcgtcctcagaagtgaccattggca
ctgaataggtagcattgtcacccacatatgtgatgtctgtggtgtttgtcggcatgtcct
gtgaagctggaatctcatcagagaacacaatgttggactgaatgcagtaatctcccccgc
tcgcctttggtccattcccagagtaaaacacgtacaggatactgttattgccaagaaatc
gtgacactggacgtggtgtcagacgcaggctgtatgcataccctgtaccaggtattgggg
tgaccacgggactcgttgatgtgagaattccgccgctgggaacatggctctcgtatccac
tgcaggtgatgttaaatttgttgtctccgggcagaacttgtgaaatttcgccatcctcca
taatacactcaatatctatctcattaccgagcatttgtgtttttacgctgaaattcgagt
cttgagctgacgttggcaaacttaagggtagcgtgacatccagcccctgtgccctcacta
ctgccgttatattggtagaattacagttatcccactttatgtatggcactgtttctggta
tcaggtacacggggttttgcatttctgcatggtggcaccacatggttccaaacacatctt
gaaagtagacatctacagattccaggcttacttgttgctcctctccagtggtgacgttaa
ttggaagcttcttagaccgcatagttagagccaattctcctgcaccaaggagctccagta
gaaagagattggtggcattttctgagccaccaaatgcacctcgaggttggtagacagcct
ttgtatggggtgtcagctggccaaagtcaagatcaagttgatgctttttgcccccgacat
cgaaattgatagttacattgacatctgccgtgcaaacattgcatgtggggtaaaatggga
attccggaatctcaacattgaaaaaaccaggatcttcacccgtgagatggatcaggctct
ggatggtgtactgacacacaagcaaggctgcctccattgtctcggcaccgatttctaggc
agcatcctctttaataggtacaaggggggtgcggtgttggtgagtcacacttttgttgca
gacaaaatggacaaggacaggccgggggacccggccctggatgacaacatagaagaagtc
ccatctacctcggttgtgcaggaacaggtatcggcgggagattgggaaaacgtcctcata
gagttatcagatagcagctcagaaaaggaagcagaagatgcccagctggagccggcccag
aagggtacgaagagaaagcgggtcgatcatgatgccggtgggtcagctccagcacgaccc
atgctcccaccccagccggatctccctgggcgagaagccattctccgcaggtttccacta
gatctaagaacacttcttcaagcgattggagccgcggctacggtgagcatccctatggcc
taagtgtgtgatgtgtgtttttacccatcacacaacaaggtaagtaatttgttgccgttg
gtttcagcgcatcgacacacgagccatagaccagtttttcggatcccagatttcaaatac
cgagatgtacataatgtatgccatggccattcgacaggccattagagatcgtcggagaaa
tccagcttctcgtagagatcaggccaaatggagactgcaaaccctggccgccggatggcc
tatgggttaccaggcatacagcagctggatgtacagctacacagatcaccagacggctcc
cacattcgtacaactccaggcgacacttgggtgcacaggtagccgtaggtgtcacgtgac
cttttccgccggcacctttaagccgccgcgatgtacgcccggggatcgccagtggttgta
tgttcagagctccgtgggtaacattgtacagagctgtaatccccgctacagtattttctt
tgactatatggctatacacaggagcctcacgaaaatctgggaggaagttttaacacctga
ccagcgtgtttcatttatggaattcctaggatttttgcagagaacggatttgtcctatat
caagagctttgtcagcgttgccctgggcaccactagtatccaaacaccgtggatcgatga
caattctagcacggagacggcacaggcttggaatgccggctttctccggggtcgtgcgta
tgggctagacttgcttagaactgaaggggaacatgttgaaggtgctaccggtgaaacgcg
ggaagaaagtgaggacacggagagcgatggagatgatgaagatcttccttgtatagtgtc
cagaggtggacctaaggtcaaacgaccccctatatttataagacgtctgcacaggttgct
gctgatgagagcgggcaaacgaacggaacagggcaaggaggtactggaaaaggcccgtgg
gagcacttatggcacacctaggccgcctgttccgaaaccaagaccagaggtcccacaaag
cgacgagacagctaccagtcacgggtcggcgcaagtcccagaacccccaaccatcccatt
acatgaacaacgcggcatggccccgtgtccggtagcacaggccccacctacgcccttagg
ggatcaactcccaggtgtttctagcgacgggcgagtggcgtgtgcaccagtacccgcccc
ggctgggcctattgtccggccctgggagccatccctgacacaggctgcggggcaggcctt
tgcacccgttagaccacaacacatgccagtagaacccgtccctgtcccgacagtggcact
tgagcggccagtttaccccgcacctcctaagattgctatgcagggccccggggaaacttc
tggcattagacgcgcgcgggagcgttggaggcccgcaccttggacgccaaatccaccccg
ttctcccagtcagatgtccgtgcgtgaccgtctggctcgtttgcgtgctgaggcacaggt
caaacaggctagtgttgaggtgcagccaccccagttgacccaagtatcccctcagcaacc
aatggaggggcaggttgctgatgtggtccacacacctggggtaccggcgatgcacacagt
actttgacctccccttaattcaacccattagccagggggcacccgtggcccgcccggtac
ctccggtaccggcaacacagccacagtattttgacatccccttaactgaacccattaacc
agggggcatccgcggcccaatggaggggccgttggtacccgagcagtggatgttcccagg
tgccgccctgagccagagtgttaggccaggggtagcgcagtcacaatattttgacctccc
cttaactcaacccattacccatggggcacccgcagcccatttcctacatcagccaccaat
ggaggggccgtgggtacccgagcagtggatgttccaaggtgccccccctagccaaggcac
tgacgtggtccaacatcagctggatgctttggggtatccactccatgctctcaaccatcc
cggggttcccgtgtctcctgccgttaaccaatatcatctcagccaggctgcctttgatga
ggatgagagtgccgagccgtgtgaagctcttgatttgtcaatccatggcaggccctgccc
tcaggcccccgagtggcctgttcaaggggagggtggccaggatgccaccgaggttcttga
tttgtcaatccatggcaggccccgccctcggacccccgagtggcctgttcaaggggagag
tgtccagaatgtcacagaccatgaacctagaagggtggtggtgtcagctattgttcacat
gtgtcaggatgacgagtttccggatctaagatcctccagatgaggcctaagcaaaggtgt
agaagtgtgtccccctccattccacccactgattacgcccgacaataaagttgatgatat
tgaattccacacctgcttgtgtttgattttatttcatattccatgagagagacctcgcat
atttgcagagggtcactgaaacatcttatcttaaaacagttacacctgaaaaatgaagaa
agcgtggctcagcagagcacggcaagccgatgccgggggggcatctggctccgaggaccc
accagattatggagatcaaggtaatgtgcaacaggtgggatctggtcctatttcacctga
gattggcccctttgaactctctgcggccagtgaggatgatcctcagtctgggccagtgga
agagaatttagatgccgctgcaagagaggaacaggaacctcatgagcaggagcacaatgg
tggtgacgatcccttggatgtccatactcgccagcctagatttgtggatgtgaacccaac
gcaggctccagttatccaactagtccacgctgtctatgattccatgttggtaagaggcac
ctagaacatttccagatgtttcacttggattttttggccagtcttaattgattgtcattg
gtttcagcaatcggacctccggcccctaggcagtttattccttgagcaaaacctgaacat
cgaagaatttatatggatgtgcatgaccgtgcgtcacagatgtcaggccatcagaaaaaa
accattaccgattgttaagcagaggcggtggaagctcctgtcatcttgcagatcctggcg
ttgggttaccgcacgcataacctcaaagtaaacagttttgagtcacaatgtccacccggt
ccttgtgactgctacgctaggatgtgatgagggcacgcggcatgcaacaacgtacagtgc
tggcattgtacagataccacgaatatcagaccaaaaccaaaagatcgaaacagccttcct
gatggcacgtcgtgctaggtcactttcggcagaaagatatactttgttctttgatttagt
atcctccggaaacaccctgtatgctatatggattgggctgggcacgaaaaaccgagtttc
atttattgagtttgtaggatggttatgcaagaaggaccacactcatatacgcgaatggtt
ccgccagtgcaccgggagacccaaagcagccaagccatggttaagagcgcatcctgtcgc
cattccttatgatgatccgttaacaaacgaggagattgatctggcctatgcccgtgggca
ggccatgaatattgaggctcctagactgccagatgatcctataattgttgaggatgacga
cgaaagtgaggaaatcccaggcccccacagtggtcctacagcgaccacccacgcagcaag
agcctggccccgccggcccactgagtgtcctggagccatggcaacctttgcctgggcccc
aagtgacagcagttctacttcacgaagaatccatgcagggtgtccaagtacatggttatg
gcaaccctactgccaccagtaccacaacagccccgggctggcagaagaggcccttgtgtc
tacaccggtgtcctagacatagagagtgatgagcccgctttgacagagccggttcatgat
cagctactgcctgccccaggacctgaccctcttgaaatccaaccactaacgtcccccacc
acgtctcaacttagcagttcggcaccaagctgcgcacaaactccatggccggtggttcag
ccaagtcagactccagatgacccaacgaaacagtcccagccaccggaaacagctgcccca
cgccagtggccaatgccactgcgacctatccctatgcgccccttgcggatgcagacaatc
ccatttaatcatccagtgggacccactccccatcagacacctcaagtggaactaagcacc
aagggctcctgctggtcagcaggggccgacaaagcaaattttgcgccaattgttaacggg
gggcgttaagaaagggagaccatcacttaagttacaggccgcccttgagcgtcaagccgc
tgcgggctggcagccttcaacagggtccggcaccagtgccaagattgtgcgggcacctgt
tttctacccacccgttttgcagcccatacaggttatggggcaagggggttccccaacggc
catggccgcctcaacggtgacacaggaacccacggaatataccagggaaaggaggggagt
ggggcctatgcctcccaccgatattccgccgtctaaacgagcgaagatcgaggcctatac
agagcccgagatgccgcacgggggggcctcgcactctcccgtcgttatcttggagcggcc
aggggcaacagcagactctggagtgcggaggaactgctaaacaggaaagggcgtgttggg
gctgggggacattgcagtttcttccccttcctcttctgaaacatcgaacgatgagtgatt
ttgcccatgtaacaagaactgggatgaaccctggggcaacagactgcggggaggggcagt
gataagtcatgacaattttagatgaggtagaaattttgcatattttcagacccaccatgg
aatcatttgaaggacaggggaacaatgagcggggagataatgtacagactaccggcgagc
atgatcaggaccctgggccggggcctccatccagtggggcttctgagagattggtaccag
aagagtcatactcaagagatcagcaaccttgggggcaaagcaggggtgatgaaaacagag
gctggatgcagcgcatcaggcgaaggcggagaagacgggctgccttgtccggccatctgt
tagacacggaagacaatgtgccgccatggttgcctccacacgacatcgcaccatatgtcg
caaggaatatcagggatgccgcctgccgggctgtcaaggtgagtatgcctctaactgggt
tcatgggggccatctaaggcccacgtgtgacccatgtttccattaattttagcaatcgca
cctgcaagcgctatcaaacctgatactcgatagtgggttagacacacaacacatcttgtg
cttcgtgatggcagccaggcagcgtcttcaggacattcgacgtggacccttggttgtgga
gggcggtgtgggttggcgacattggcttctaacatctcccagccaatcctggcccatggg
atatcgtacagcaacactacgcacattaactcccgtgcctaacagggttggggctgacag
catcatgttaactgccacatttggatgccaaaatgcggcacgaactctaaacaccttctc
tgccaccgtgtggcacttcaaagagagccgacaggaagatatttattaatattccattag
taaacgaggcgtgaagcaggcgtggtttcaataacgggaattagaaatttaagagatcct
cgtgtaaaacatctggtgtccgggggataatggagtcaacatccaggcttgggcacatct
gcttcaacaggaggcgcagcctgtcattttcagatgatttggcagcagccacctgcggac
aaaaatcaggcgtttagatggggcatttatgtttgggacgctagccgccttcgtgttagt
atatactgacctcacggtagtgctgcagcagttgcttaaacttggcccggcattttctgg
aagccacccgattcttgtatcgctttatttctagttcagaatcgcattcctccagctgcg
agcaagggaatgcgttactacaagtggtgcctagtcagttgaaaaccgattctggctgtt
gtggtttccgtgtgcgtcgtgccggggcagccactggtgcaggctgtggaacaccaatgt
ctgctagctgttgtccttggttagccccggggcaagcaaacaccattgaacagtagaatt
gtctccaggttgaggtgcttctcccccggcttggttagtctgttgattctgggttatgtc
ggagactgggaacagctgaggtgctgcataagcttgataagcattctcaggagcaggctg
aggggcagaaaaccacgacccagttggagcggttgaaacatgataggcagttagctggcc
ttgtggcagaggctctggcagcaccggccacagcacacaaggcaaaggagcttgcgatgg
ccctcccaggtcctgatagactctggtagcttggtcaaaagcttgtacaaaaggcacctg
gtatggggtgtaaattttacatcttcagaagtcgagtttgggtccatcatcttcagcaaa
gatagcaaaggtggccggcaaggtgcaatgtttagtgagttacctgtctaacatctcccc
tttaaagccaaggcaccagcctcctctgtgatgtcatggtttgggacgtgctaaatttag
gtgtgtctatgaggtacattagcaatgcctgtggctcatgcatagtttctaaaagaggag
gaggcagttttcagaagtgtctaaaataagctggtgtcaaaaatagacagcccagtgaaa
tatgcatggcatgcagcagacattcatcatttagaaatgtatccaagatttcattaagtt
cgggggtcaggggggagtccagattcaaatcctctgtcatggactctagtgttgtggtca
gttcgtccaaatggccacgagggggcgggtggttcaggtccatctgtccacatatggctg
cttcctcctggggaataacagtgtcagccatctcccttagggccttcacggcctgactgg
tttcctcatcagggtcctccaacagatgacttgcctcgggggttactgcgggggccgggt
caagtggccggggcactggggctggcgttagggatccgatcggttcatggacaggtcctg
tgggggtgggagccaaagaggcaggcaggggccggttggcccacggggatccgggtggat
ggaagggcctgatcctctttggctgacacacctctcgcccctcgaacacgtcagatatgg
cactgcccgcttccggctttggcaggaacataccttcccggctatccctgaggcccttct
tccttttaacgggaggaagaaaggtgggctttgaggggtgggggaatatgggtctctcat
cgctctcttggtggaccgctgctatccaaggctgttcaggttccgccgcgttggaaggac
atggagtttgaccacggttgggcctggatgtacggcgcgactttggggcccgcaggcgcg
gggcctcggccctggcctcttcccgctcgctctgctcggtgtcactgttgcccgagtcac
tgctgctggaactgctgtcaccgcagtcggcgctttgggcaccgggctccaggggcatgg
tcgggctagggaggctttcgagttcatctgtaaaagcatgaaactgtccggactccgagt
ggcgggcctcggtgtgagaggcacccccatcattccccatgagctcctcatccatcatgt
cagctccggatacgaggataggagtttccactgccttggacttggttgacagcaggcaag
cgggaagcacgccgctcacgtagctcctctgtccggcgtggctggagtaggaggcccggg
gcagtgtcttaatcagagccctgacatccttgacatcgtccgtcagatggcctgtcttgg
acgagaccatagtctggaacatctcctcgaggacgggataggtgaacacccacttgcaaa
aggccttgaacttggagcttaggaggccttccttctccatcctgttcaggtgttccacta
cctgcttgccggaggccatgatggccgcgcggtccacgcccagcaccttgctgtaggtgt
aggcccgcacccgactgtgttttaggagcttgtacatagcggtgcctatggtggcaggaa
tcatcacccggttgctgggggcctggatgaagaatctgtcagtgaccactatcaggtggt
ctaacacgtagcgcatcactatagggcacgcgatggaacatgcgtcgttgccggcattct
cggcccgtcttcttaccctgttgtttcggagaatggcccaaaaattgcagatgttgagcg
tggccattagcccgccccattctcgcccgtgggccttggcctcatttataaatgccttgc
atattttgtaggatctcagagtaatctccacactcccggctgtaaattccttgttgagga
cgttgcagtagtcagagaccagagagcccagctgctttttgatttcaggagttagcctca
gaaagtcttccaagccatcctttttaggcctcatggctagtagtaacagaggaaatgccc
gaccattaaaatctttcctccatgagctttacctgaaacactatcccgaagtgggggatg
tggtgcatctactgaacaccatcggggtcgactgcgacctcccacctagccacccactcc
tgacagcccagagggggctgttcctggcaagagtcttgcaggctgtgcagcagcacaagc
tgctggaagacaccatcgtccccaagatcttaaagaagctggcttatttcttagagctgc
taagctactactcccccaaggatgaacagcgtgccatcgccgaggttcttgaccacctca
agacgaatcgggacctggggctggacgacagactctgggccctgattaggaaactgcgcc
aagacagacaccacgcctctgtaaatgtcctcatgccaggaagcgactacacagccgtgt
cgctgcagtactacgacggcatctccctaggtatgaggaaggtaatcgcggatgtctgcc
gcagcggctatgcctccatgccctccatgacggccacgcacaacctctcccaccagctct
tgatggctccgggcccagtgaggaaccgtgcgcctggcgcgggttctttaaccaggtcct
gctctggactgtggccctctgcaagtttcgcagatgcatttactataactacattcaggg
atctatagccaccatcgcccagcttctgcacctcgagatcaaggccctctgcagctggat
aatatcccaggatggcatgcgcctctttcaatacagcaggcctctcctcaccctctggga
gagcgtggccgcaaatcaggaggtcacagatgccattaccctgcctgactgcgctgaata
catagacctactgaagcacacaaaacatgtcttagaaaactgttctgccatgcaatataa
ataaatttctcttacctgcgtctgtttgtgtagtgaggtgttgtgtcctgtatggtattc
tactttaaaaatgctggctgacatggattactggtcttttatgagccattggcatgggcg
ggacaatcgcaatataaaaccctgaccatcacatggggcattaggcgactctgcatcagc
atcgcttaagtatgagtgggcagcagagaggctcggttattttggttcctgaacatctgg
ctggggcattaactaagcttatgagcgattttatcacaggacaagatgacactctttctg
gaggaaatattgcagtcaaaattcgcgatgctataaaccagacccccgggggtggtgatg
tagctatactttcttccctgtttgctttatggaatgccctcccaacatctggtagacaat
cctccagggacaatttaatcccagccgccgtgcaggccttaaccacggcccacaacttat
gtctgggtgttattccaggtgagacctcacacaaggacacacccgagtcattgctccggg
ctatcgtgacgggtctccaaaaattgtgggtggattcgtgcggatgtccagagtgcctac
aatgtcttaagggattgaaggcaattaagcccggcctttatgaaatccctaggataatac
cacacactaagcagtgtagtcctgtcaatctcctgaacatgttggtccacaagcttgtgg
ctttacgtggtcatgtgcagcctgcatacgacgcccgtgtcctgacgcctgactttcatg
aaatccctgacctcaatgactctgatgctgttttcgcacgcaccttattggcagccttat
ttcacctcaatatgttctttattctcaaagattacataacacaagactccatgagcttga
agcaagcccttagtggtcattggatgtctgccacgggcaaccccctgcctgtagcaccgg
aaaccctgcgagactacttggaagctttccgaaattcggataatcacttttatctcccga
cgacagggcctttaaacaccttccaatttcccgaagagcttctggggcgcgttgttgtta
ttgattcctctttgtgtgccgccagtcacgttcaggacgttatcacccatggtgttgggg
cgggtgttcctcgtcctcggttttcggccctgcctccggccccatcccgtgagccccagc
agacatgctctcagttaacgagcagagggaatgaaagctcacggcgaaacttgggccagc
ccggggggacctcccccgctgttcccccagtttgccccatcgtttccctggcagcctccg
gggccaagcaaaaccgcgggagcacgggatccttgcacttagcccagcctgaggggacct
cccccgccgtctccccaatatgccccatcgcttccccagcggcctccaggtccaagcagc
actgcggggtcactggatcctcacaggccgcacccagctcttcttccgttgccccagtag
catctctgtctggtgaccttgaagaggaagaggaggggtcccgagaatccccatccctac
cgtccagcaaaaagggggccgaggaatttgaggcctggcttgaggctcaggatgcaaatc
ttgaggatgttcagcgggagttttccgggctgcgagtaattggtgatgaggacgaggatg
gttcggaggatggggaattttcagacctggatctgtctgacagcgaccatgaaggggatg
agggtggggggttggagggggcaggagtctgcactccctgtattcactgagcgtcgtcta
ataaagatgtctattgatctcttttagtgtgaatcatgtctgacgaggggccaggtacag
gacctggaaatggcctaggagagaagggagacacatctggaccagaaggctccggcggca
gtggacctcaaagaagagggggtgataaccatggacgaggacggggaagaggacgaggac
gaggaggcggaagaccaggagccccgggcggctcaggatcagggccaagacatagagatg
gtagtcgtgaaagagccagggggagaggtcgtggacgtggtgaaaagaggcccaggagtc
ccagtagtcagtcatcatcatccgggtctccaccgcgcaggccccctccaggtagaaggc
catttttccaccctgtaggggatgccgattattttgaatacctccaagaaggtggcccag
atggtgagcctgacgtgcccccgggagcgatagagcagggccccacagatgacccaggag
aaggcccaagcactggaccccggggtcagggtgatggaggcaggcgcaaaaaaggagggt
ggtttggaaagcatcgtggtcaaggaggttccaacccgaaatttgagaacattgcagaag
gtttaagagttctcctggctaggagtcacgtagaaaggactaccgaggaaagaaattggg
tcgccggtgtgttcgtatatggaggtagtaagacctccctttacaacctcaggcgaggaa
ttgcccttgctgttccacaatgtcgtattacaccattgagtcgtctcccctttggaatgg
cccctggacccggcccacaacctggcccactaagggagtccattgtctgttatttcatgg
tctttttacaaactcatatatttgctgaggttttgaaggatgcgattaaggaccttgtta
tgacaaagcccgctcctacctgcaatatcaaggtgactgtgtgcagctttgacgatggag
tagatttgcctccctggtttccacctatggtggaaggggctgccgcggagggtaaggagg
tgatggagatgagggtgaggaagggcaggagtgatgtaacttgttaggagacgccctcaa
tcgtattaaaagccgtgtattcccccgcactaaagaataaatccccagtagacatcatgc
gtgctgttggtgtatttctggccacctgtcttgtcaccattttcgtcctcccaacatggg
gcaattgggcatacccatgttgtcacgtcactcagctccgcgctcaacaccttctcgcgt
tggaaaacattagcgacatttacctggtgagcaatcagacatgcgacggctttagtctgg
cctccttaaattcacctaagaatgggagcaaccagctggtcatcagccgctgcgcaaacg
gactcaacgtggtctccttctttatctccatcctgaagcgaagcagctccgccctcacga
gccatctccgtgagttgttaaccaccctggagtctctttacggttcattctcagtggaag
acctgtttggtgccaacttaaacagatacgcatggcatcgcgggggctagacctctggct
ggatgagcacgtgtggaagaggaaacaggagattggtgtgaaaggagaaaatctgcttct
ccccgacttatggctagatttcctacaactcagccccatcttccagcgcaagcttgctgc
cgttattgcctgtgtccgacgcctgcggactcaggccaccgtctacccggaggaggacat
gtgcatggcctgggcccgcttttgcgacccctctgatattaaggtggttattttgggcca
ggacccctatcacgggggtcaagcaaacggcctggcattcagcgtcgcatacggctttcc
agtcccccccagcctgaggaacatctacgcggagctgcaccggagtctgccggagttttc
tcccccagatcacggctgtctagacgcgtgggcctcccagggggtgttgctactcaacac
catcctgaccgtgcaaaagggcaagcccggctcgcacgcagacattggctgggcgtggtt
tactgaccacgtaatttcattgctctctgagcggttaaaagcgtgcgtgtttatgctgtg
gggtgcgaaggcgggagacaaagcttcactaatcaactccaagaagcatctggttctgac
ctctcagcatccctctcccctggcccagaacagcacccgaaagagtgcccagcagaagtt
cctgggcaacaaccactttgtcctcgctaacaactttttgcgtgagaaggggctcggtga
gatagattggaggctgtagaggggtcataactatggccatgtttctgaagtcgcgtgggg
tccggtcttgcagggaccggcgcctcttgtcggacgaggaggaagagacttcacagagca
gcagctacactctggggtctcaggcctcccagtctatccaggaggaggacgtgagtgaca
ctgatgagtctgactactcagatgaagacttgatttggaggaagagtaccccagtgatga
agacccatccgagggcagtgatagcgacccctcgtggcatccttcagattcagacgagtc
tgactacagcgagagcgacgaggatgaagcaacccccggctctcaggcctcacgatcttc
aagagtctcgccatctacccaacagtcttcaggtctgacacccacgccttcgttctcccg
accacgcacccgggcacctccgaggccgccggctcccgcgccggtcaggggacgggcctc
agcacctcccaggccaccagccccagttccgcaatccaccaaagacaaggttcccaatag
acctacgcgacctgtacttagaggcccagctcacgccgcccccctccaccttcaagtccc
aatacatacaataaacacatgatggaaaccccccccccattaagggcaataacaactaca
attggccatggctgtaaataaaatgtcataacctggagtctgcatgtctgttgttttatt
cagtaaaccagtagtgcgcgtgagttctttagggcatccacgatgtagccgctcgcgggg
ttcccctccccagtgatcatctcggataggggattcctgtccatgaccacgcaattagag
tgccgggcccgggacagcgccacatacacatggccgggtttgatgtttctgtggctgccg
aagcagatggcgactttgtttagggacagaccctgggctttggctatggtcatggccagc
tttgagctaatgccatagtcacggatgctgcagaggttcagggacttgtcctctatagtc
tcatacagcttgttagtattgtgttccaggcagcacacgaagcctgcctcatccttgacc
attagcctgggcatgcgtgaactgccagcgtcctgaggctgctgctttcctcggatgcca
aagaagacgttgagatgcgtgtagcccagaagcgtgtagttctcggtggtggaggcgtag
tccaggaggccgtgaaggagaggctcgtctgaggtgaactctatgttgtcgcgaatcagc
atgttgttggtaaatgtgcagaaggggaggtccctgaactcccttccgccatagcggacg
gccacatccaggcattgcctgaaataggccctgaggtcattatatatgtttaacagggag
cagaggggggcagaatttgcggccgggggctccgctccccatcccaggcaacctccagcg
gcagttcgcccagctccatcccagcagtcacctccggatcccacgtacgcccgggcaggg
gcacagcaccaagctccgccacgtattccccgttttcacagagagaatgtcctccgtggc
taaaagcgtagatgccgccgtagatgagtcgggccaggaagctgtagacatactcgggct
gctcatgcccgtgggcctccacgaagctgtccgcctcgagcgtgtccataaagtccccga
aggtgccggtatagccacagatggactttttggtcttgcagttgaccgacactgagctgt
gcttcacgtaggtgacattgtaggtgaccttgacccgttcttcatcctgctcggttccca
ccgggaccatgtcttggtcggcgaactgcgagtagttaccgaggcgtgcataattctttt
ggagccaggtgtgggccgtgaggcccggaagaccgaccagggtcttgtactgggccaggg
gatcgaggaagacctcgcactccaccgggcaggtaaacatggtcaccccgcccccatctc
ccccagttccccgcgcggcgcgcccctgcccggcagtcttgagcgtggcgtggagggtgg
tgaggaaggtcttgacctcggcgtgggagaggaagagccgggtccagcccacgtactgcg
tggggtccattatggccgccctggggacgacgaagcggtcgacgtaggccaggatgtccg
gcgagagctcgaggccgtactcgagggtcttcatgaggtgtccaaactggacgtcggtgc
agcgcttgttgttgatgaagagggcccagttgcgggccacgtccacgtaggtcgcggccc
tggggttgcccaccaggaaggtgaggatgttgtcgcactcgcgaatcttgtttacctggg
tctcgtggctaaaggaggactgaaaggcgtctgtctgggtgggagagcccacgcagacga
tgcagggaatgcggccccggcggtagagtggggtgcgcagccaggcgttgaagaaccagt
agcaaaagaccacggctgttagaatgtgcacggaaagcgttccagcttcgtccaccacga
tcacattggtggtccatagctgcccctgtgcatgtctctcaggacctcaaaggcggggcc
agagactcccgagtagagccccctgggcttggttcgcctgaactcggcggcaatgtcgga
gagtaccggccagtatttggccaggtcccgccgctggagttcctctagggcggcgtccgt
agagcgaccatgactgctgacccgctgcgtcatatttatgtggcggctcttgaacccaaa
ggcgctatagacggttgggcagtaggctcggagtgtctgggagaggttctgtgcggccac
ggttgtggctcccgtgaccaggcagtccatcgtgtggtggaggcagctaacgctggtgct
cttgccagcccccgccgttcccgtaattacataggctgaaaagggcaggaaggggggctc
cgagagctccgggtcaaactcgggggagaacgtctccatatccgggacgcggcgcttagc
cagggtccctatcctcctgactatacgcctcacggaggcgtctgaggtcatgttcaacat
gaacgtggacgagagcgcctctggcgccctcggctcctcggccattcctgttcaccccac
gccggcctcggtccgactttttgagatcctgcagggaaagtacgcctacgtccagggaca
gaccatctacgccaacctccgcaaccccggagtcttctcgaggcaggtgtttacccattt
gtttaaacgagccatctctcattgcacgtacgatgacgtgctacatgactggaacaagtt
cgaggcctgcatccagaagcgatggccgagcgatgactcgtgtgcgagccggtttcgtga
gtccaccttcgagtcgtggtccacgaccatgaagctgaccgtgcgtgacctgctgaccac
caacatctaccgagtgctacacagccgctccgtgctctcctatgagcgttatgtggactg
gatctgcgccaccggcatggtgcccgccgttaagaagcccataacccaagagctccactc
caagataaagagcctgagggacaggtgcgtctgtcgggaattggggcacgagaggaccat
caggagtatcgggacggaattatatgaggcaacgagggaaataatggagtcgctcaactc
cacgttcatcccccagtttacggaggtgaccatcgagtaccttccgaggagcgacgagta
cgtggcctactactgtggccgccgcatcaggctgcatgtgctcttccccccggccatctt
tgccggaacggtgaccttcgacagcccggtgcagcgcctctaccagaacattttcatgtg
ctaccgcacgctggagcatgccaagatctgccagctcctgaacacagcccctctcaaggc
catcgtgggccacggggggcgagacatgtacaaggacatcctggcccatctggagcagaa
ctcacagcgcaaggaccccaagaaggagctgctgaacctgctggtcaagctctcggagaa
caagaccatcagcggggtcacggacgtggtggaggagttcataacggatgcctccaacaa
cctggtggaccgcaaccgtctatttggccagcccggggagacagctgcgcagggcctaaa
gaaaaaggtctccaacacggtggtcaagtgtctgactgatcagataaacgagcaatttga
ccagattaatggcctagagaaggagagggagctctatctaaagaagatccgctccatgga
gtctcagctgcaggcctccctgggtcccggcggcaacaacccagcggcgtcagcccccgc
cgcagttgcggcagaagccgcgtctgtagatatactgacgggcagcaccgcctccgcaat
cgaaaagctgttcaactccccgtccgccagcctgggtgccagggtgtctggtcacaatga
aagcatcctaaacagtttcgtttctcaatacatccccccttcgcgggaaatgactaagga
tctgactgaactttgggaaagcgagctgtttaacaccttcaagttaacacccgtggttga
taatcaggggcagcgtctctacgtcagatactcgtcagacacgatctctatattattggg
ccccttcacctatctggtggcagagctttcaccggtggaactcgtgacagatgtctacgc
caccctaggcatcgtggagatcatcgacgagctctaccggagcagtcgcctggccatcta
catcgaggacctcggtcgaaaatactgccccgcaagcgcgaccgggggagatcatggcat
ccggcaagcaccatcagcccggggggacgcggagcctgaccatgcaaaaagtaagcctgc
gcgtgaccccccgcctggtgctggaagttaaccgccataacgccatctgcgtggccacca
acgtccctgagttctacaatgccaggggggaccttaacatccgagacctccgggcccacg
tcaaggcccggatgatctcgtcccagttttgcggctacgtcctcgtgagtctgctggact
ccgaggaccaggtcgaccacctcaacatattcccccacgtgttctccgagaggatgatcc
tgtacaaacccaacaatgtgaaccttatggagatgtgcgccctgctctcgatgattgaga
atgccaagagcccctccataggcctctgccgggaggtgctgggtcgcctgaccctcttgc
actccaagtgcaacaatctggactctctgtttctgtacaatggggcgacgctgctgtcca
ccctggtcaagtaccacgacctggaggagggggctgccacccccgggccgtggaatgagg
gcctgagtctctttaagctgcacaaggagctgaagcgcgccccatccgaagcccgggacc
tcatgcagagcctctttctgactcggggaagatggggtgcctggccaggtcacccaagga
ttactgcgcggatctaaacaaggaggaagatgccaactcgggcttcacatttaacctgtt
ttatcaagattctttattgaccaagcatttccagtgccagaccgtcctccagaccttgag
acgcaagtgcctcgggagtgacacggtctcaaaaataattccctagaataaactgagaac
agtcatcagtaaatctgtctctcgcgtgatttccataggaatggttagccggggtggagg
gccgatatcacatcaagcagaaaggccataatctctcgaaagtaggcggtggggctgaga
ccatgctcagtggccgtctggcagggggccgggcgcgctccgtccttgtccaggagacac
acgtggcttccagagaggcgcagcccagccctccgcagccgctgaagccaggctcgcgga
agagcccaaaacctgtttcggcgccgcccgggggccagtctccgggtcaggtcgcggacc
agggtcaacaggtggtcgtgggatggcggggccttgtctgcctcgggtctcgccgctagt
tggtccagggtccaggagaaggcttcgtgccaaaccaaaaagggccccgagtgctcccta
catccacccacgtaaagatccccctgaaagatggccatcagtaggcacccgggcccgcgt
cgagccttcacccgaatgtgtctgcgggccacggtggcctctccacccatcacatcccgg
tcgagccggctggcatcctccgagtctttcacgccttgcaggaaagcctaggagatacag
caacagaaagctattagccggtggttcccccaccatcattcttcctgttaacgggaagaa
taaagttgggcaaaccccgggccgcgctctcccacccagccccgcttctcacctgtgcta
gtggctcctctgaaggatgggcggaggttggtgccacaaagcccaggatgaactcgtctg
cataagcccaggtcagtcctaggtcagcggccgcgtgcaggagaacccgggtgacggcgg
tgtagaggcccccgagtgcccgtcgcgtgtctgaggtgccatagcggtgaagggcccgca
gccaggtttgcgcgtcccgcgcctgccctccgccatcaggcgttcccacgggggcgcccc
tggcagagaggtggcagcgggccaattcgtagagccaccaagtggcatcagcctcaagga
tggctgtggcctccgcgcgcccgaccaccgtcgtctcgtcctcccccctccctcgccgcc
ctcccgcgtgcaaacgtggcgagggttaatctcctttcgggtcgggggccagatttgttg
taggagcagcgagccgcgtcgttgccctgaccgcgcgtcgaggcccaggagggcgtctgc
caggggcgtcccagagactcccaggttcaggtccagtagcaggagaccctcgctgtgtgg
cgcccggtgccagaaggccggcctcgcccgtcccacataatggatgggcaggaagggaaa
gcccgggacatagggctggaaatctgagccccctgggcagagttcggggtccaggaggta
gaagatgggcttggtgcctctgtggttggcgtagcaggaggcatagatactgcggaggaa
ggcgtagagcccgcccccggccatactccaagagttgacaagccaggactcgaatccccc
agccggctcgagaattttcaggctgacgcggtgccgtcgggcgtccccaccacggccggt
ggccccgtcggacgacaccagatctacttcataagtgaccggtcgcaggatgtccctaaa
ggggacgggagaggggtcgtcgggagtctcggtggaataggtgaaaacatccccacgcgg
tgtcctgatgtatacgtccaactgtccgggagactcagagtgcctctgagcatgggggca
tgtctgttccccctccacctcggacccgaagccatcaacaggtgggggttgttggtcccg
cccatcatcccccgagcagctttggcagaccacctgtgctggaaagagaggctggaagag
gaggccctgctcatcctccacccgggcggcggacaagagtctgcggtctcgggttctaaa
tgaaaggtcaaataggtccttctcggcggcatcagcgagcatagcaatgagccccccgct
gcgcctgagctcccgctcccatcgcaaaaagttgagttcggtagtcgagggcgcgttgac
cacggggggctccagggagcctccaagcggcggctggcaggcctgcaccacgatcagagt
ctcaacgtcctcccttttgatgggcacgatgcccacgacccaaatcgcccaccaccgccc
tgcggtctgggtgacattataaaaggtaaccgagctgacccgggccctgacgctctccgc
gggtgtttccatcattgtttgagatctgaggaggactggaccctttaaaacatccggtca
cgccctttgcaaattatttaaaaggtgaatgctcaactgagaccatcgcaatcatgaagt
cctccaagaatgacacgttcgtctatagaacgtgggtcaaaacgcttgttgtgtactttg
tgatgtttgtcatgtcggcggtggtccccatcaccgccatgttccccaacctggggtacc
cctgctactttaacgcactggttgattacggggcacttaacctgaccaattacaacctgg
cccaccacctgacccccacgctctatctggagccgccggagatgtttgtctacatcacac
tggtctttatcgcggactgcgtggctttcatctactacgcctgcggcgaggtggcgctaa
tcaaggcccgaaaaaaggtctcgggtcttacagacctctcggcctgggtctcggcagtgg
gctccccaaccgtgctgtttttggccatcctcaagctctggtccatacaggtcttcatcc
aggtcctttcctacaagcacgtctttctctcggcctttgtgtactttttgcactttctgg
cctcagttctacatgcctgcgcatgtgtgacccgcttctccccggtctgggtggtcaagg
cccaggacaactctattccccaggacaccttcttgtggtgggtggtcttctacctgaagc
ccgtagttacaaacctgtacctggggtgccttgccctggagacgctggtcttctcgctca
gcgtgttcctggccctgggcaacagcttttactttatggtgggggacatggtgctgggag
ccgtgaacctcttcctcatcctgcccatcttctggtacattctgacggaggtgtggctgg
cctccttcatgcggcacaactttggcttctactgcggcatgttcatcgcctccatcatcc
tgatcctgcccttggtcaggtacgaggccgtctttgtctcagccaagctgcacaccactg
tggccatcaatgtggccatcatacctatcctgtgctcggtggccatgctcatcaggatat
gccggattttcaaaagcatgcgccagggcactgactatgtccctgtctcggagacggtgg
aactggagctagagtcagagccgaggcctaggccctcgcgcacgccatcacccgggcgca
accgccgccgctcttctacgtcctcatcttcctccaggtcaaccaggagacagaggcccg
tctctacccaagccctcgtctcctccgttttaccgatgacgacggacagcgaggaggaga
tcttcccctaatgcaaaggttactttcccgtcattctttcgggggaacgaggggaggcgg
gaattgggttaagataggggcgaagggtggtggttgcaagaattggggctgggaatggag
aggggagtgggctaggtgccgacgccggggtgccaagataatggattgagtaagcatggt
gctctgatcgggtccgccgggttctcgggggtgtagtgggtgggcattgcatatttttgc
cgcggtgctgttgggcattggacccgcaccccagtccacagccaccggccaaggtcctgg
gcctcccaccaccgttatgcctccccctttacccattaattacaagagatgttagtttgg
ttttttatttggcaaaaacagcaattcatcattttcagagtcctcatcatattcgagccc
ctcgttggtttccccgcaggccctcccttcttcgaccgctattagcttagtagtctccag
gttaaactcctcatagtcattatacaggttgattattcccccgtccacgtcgcctatgga
gttgactcgtcgtcggcaaagagaccagagggcacccatggcgcggtgtcaaaagtattg
tctgcgtacgctttccaggagccagccgcggtgctcaaggtcttacggatgacagagtcc
ggcaggaccacgggtgtcaccagcaccgccacgggaatctccaccgaggcgtccagaagc
aggtctgagccgagcgtgcaggtcgccgggtctagaggcgaccgttttcgaaagaaggcc
gtcacaatgttcacccggggtgagcagtctctcccgggcttgccacccccactgtggcgg
acgtagtctccaacaattttgtattggaggagcacctggtagaagtagttgtgccgtgga
ttgatgaagatgttgactgggacccggtctttaataccaatgcgccccgcattttcgctt
gggtccgtcattacgtagagcatagactccacccccctgttggcagctaggctgtctgcc
accaggtcatgaccggggcccagtttgcgcttacggacatctttaagattccaggcctca
tcctgcgtcaacagatagtcaccctccgagggcaaccgcccatccgggacgtactccacg
gtaggacgagctatagaattgataaatctgataaatgacctcttgcatggcctcttgtaa
agcgcagtgtaggatgggtagatggggtcaaactctgacttggaaaagaggtacttgaag
cggcacttaatctcataaatgcagctccggtcggtgaacagtataaagtctccctgtgac
tccacattgacgcaaagatccagagacaccccaaaaatgccatccgtgggactaatcata
aagccaaattgacggttggcggatgcgtccccgcagatgagcttacagacaatgtccttg
accgtgtcctcacaccgcaggccaaaggcaacaggtcccccaaagtagtgatttgtggag
atgggagctggctcaaacaccttggtgggtccattcttaatggtggagagcagcttggaa
gaggaaattatgccatttcgcaatatgtcccacatcaggttctcagactgccccctggtc
atggactccacgtacgagcagagaacagtcctctgctcgtcggtggcctcctgtagcccc
cagtaaatggatttcagggagggaccgtcctggctgtcattctcttggactaacgaggag
acaaagtcacagaagccagtttcaccagagaactcttgtatttgtttacagaggcaatag
agatagacatagcgcatggccggcatctgaggtggacggtcaaggttacggacaaaggcc
tcagtctccggactgcggaggaagcgggcaaacgtgtaggaggtcatctcctccatggga
tcctcgagctcatccacgtcggccatctggaccaaagaagtcgtctgccaagagttcagc
taccagacctggaagatgagggtgctcaaaccgtgggcgacagttgaagaagtagctctc
cttgaacctctttttaaggctccggcaccactgcaagaattgactcatatgctccgccgt
gacatccacgcacggactctcgccacacgaggtcaggcccatgtctaagttcaggttcca
catctgcgacagcacctccaacagcaccacctttggggctgcaaattgcaaaaagtagag
cgggtcggatcggtcaaatcccatgtcagggttggggtaggggattttgtgggtggagtc
agcgaggtgcatgataccatagagcagcgagtagccgagcgactgcagatccaggcgaag
ggccgtctgcgcccccacggggccacacgccgaggggtcagggatgtgcccagcccccct
caagatgtagcacttgctcaaaaggcagaggggcttataggtgtccttggctatagaaaa
tggttccctctggcaatagaggcgatagagctgccggcccttagaagactttagccgcac
atccagcatcttgttgcggtcgtggagggaagcagtcccataatcagtcaggaccagcct
ccccatgccccacatggtgtctgtgaaatccaccaggatgttgctggggctaatgtccga
atggaagaggccgcagtgccgattcaaaaagtaaacggcatctttgaggccctgaaagcc
ccgcaccaggggctcaatactaccatcatgccagtggccataatcctggagactgcatct
gaactgaggcataaacagggcgtggcaggacgtgcaggccgacaggtagtccaccagggc
cttgtcctgcccgtcctcggccgtggccttcccaatctgaatcatgtcacacaccatgag
ctcgtgctcaactcgccactgctggaggagttcgtcgggctcaactccgcattcacatcc
atgttcctcaaatggctcgagggcctgtcgctccacccgctctagctgcttgtagttgat
ttttggaaattgagtcttggtcgcggtgaccaccctctgataggtagaaattagctgttt
ggccaccagatctcgcttagaactactcatcttcataagtcaccatgtccgcaactatgg
agccgagatcatacgtggggtagagtacggatacgtgtccaccggccttttatactgagc
gtttaggttttgtttatgtagcaagcacaaaaggcacacacgagtgatgcaaaagggttc
gagtgggccaatatttgcaaggcctgacctataacctcatctttgttccaggccagcgca
attcgcataaggtccccatcaaacacctcaaaacacagacccatgcccatttcaggctga
gagggctccatccggctcgaccacccttgtccaccaaactgccattcttctggtaaacgg
gggttgaggggcaagatccaccagcttaaattgctcgggcgtgccagttccagacactgc
ccatacctgcgggcgagcatcgggtcatcgggcatatcggccttgaccgcgttgaacatg
ctgtatgcctcgcagcgcggccgtctgaccgagaacctaagaaacgcccttcagcaggac
agcaccacgcaaggctgcctggccccgagtattatgtacacgggggccaagtcagacagg
tgggctcaccctctggtgggcacaattcacgccagtaatttatattgcccaatgcttcga
gcatactgccgccactatggccccaggcccgtgtttgtagcttctgatgaatcattaccc
atgttcggtgcgagccccgcccttcacaccccagtccaggtccagatgtgcctactacca
gagctacgcgacacgttacagcgcctgctgcccccacccaatcttgaagactccgaggcc
ttgacggaattcaagaccaggtcagtacaagcacaagcccgcccgcctagaagcattcca
gaaacaagtagtgttacattctttttattttctgatctcaatcaaatctttagagattac
agacaccatgtttgacatctttcaaagtgctttcgggttggaagaaatgacgctggagaa
gctgcacatttttaagcaaaaagccagcgtgtttcttatccccaggcgccacggcaagac
ctggatagtcgtggccatcatcagcctcagtggctcaccagaaacatgtcgcgtccgccg
ttttcactgaaattattgacaccttgaccaagagcttcgactccaagcgtgtagaggtca
acaaggagaccagcaccatcacgtttaggcacagtgggaaaatctccagcaccgtaatgt
gtgccacctgcttcaataagaatgtaagacctgacgtttcagtacttggcaattgtagag
catagcccggctgtaaaggtcagaaaatcgcagcagggtccaaggttgtgctgtacatgg
gacctctttcccattagcaagaaccccctgcaggacacgtgacatgtccgggtgcatttt
gggtgggttaaatctcagtcccaccacaaagggggcatcctccggtttgaacatcagacc
caacaaagcccgatgcccagttatgggtacgtagtcgttgttcagggccgtgcatggcag
cagacaaggacaggtgccagatgtgcctgggctatcgtcctccgtccagccacgcaggat
gttcacgtgggccccggcaccatagcatgtcacacattccccgttatcacatctggttag
caggttgataaaatgggtcagtgatggaaaggttggcatattggggcagcacatcagcat
gtccatgttaacgaaaaacatgtacagggccccttctgcataccaggcaccaccccgtcc
cagtgggatgatctccgagggtgtgatatcttgcagttcttctactgttttaacggcggt
tgaggtggtaaagacgtgggccgtggtcagatctgtgcaggtgactacagggttacccct
aatctccacaggcaccgcctcacccactgcatctgagaataccccaaagtacatgagagt
caggctgtgtggcccctggactgccttagtgaagagaacctcgggcctggccacggtggc
tagggttccattgatgtagacggtcacataggtgggcttcttcttgggcttcagcacaat
gagggtaacattcatgtaggttttaggaggtccggctatctgaggcacgtacacagctga
cacggcagttgtggccgtatagactttcatctggggcgtagaggcatcgctcagcaccca
gaggcactccttgttgaggaacttgcgaagctgttcccggctactgttcgcggcggatgc
catgacgtgccagaatatatcccctctcctcgggggtgagtgccaattggcctttaataa
caaagcccccaggcagcaccaaaaatgcctgcccgtccgatgtggtggccaggtggacgc
agtgcccgtcagttccaagggctactagctgggaagcagccccaaccagcccaccggggg
gcctggagtcgatcaccttaccccaggccgaggccccttcctcatacagtgggtggctat
ctatccataggcaggcatccggcgtctttggtgcattggatagctttcacccaacaactt
tcccaactaacccgtgtctggacagtgaagaacgcttccctgatcaggtctgaattttta
tagatacgggagtaggaggtgggaataacaactgggatttcttgttgtgctgtccaggcc
tgcatggccagtttttccctgaagctagcagaaattctgagggccactgaaatgaggaag
cgaaactccctctctggagctcccaaaattgaaacctcagcaagatctgttgctggggag
gcatgggtgacagctgtcatcctgtgcagtctgccctgggcactcagctctggatatgtg
acaacatagagagcgtgggggctaaaaatatgagcaattcccctgaccagggccctggac
tcacgaatggcccgacgggtcttagagaaagaaacaggcaccctcgagggtgcccccgac
ccgacacccacagtgccgccagtccctgctcggcctccgccgccttccccaccggcgctg
cccctgatgttgctggggttctcgagggctgggtggtgcttgggcacagaggtctcagca
gccgccttggtctcggccccggccctaagtctgagccccaggcaaagggccggactccca
gcgtggcccaacctctgctcccctctattctcctcttgcgttatctccaatagaatttgc
ttgaggtcatacgttttagggtgctccctgggccgcggccaccggcatatgctctatacc
cgcccctccggggggcccaggatctataggcatgggctgcatagccgcagcagactcctg
gaccccagaggcctctctgatcagatgcccgtctgtcagagcccttttggccccctcgag
agacaggtaataaatctgtagctccccaaccagccctccttcatcgtaaaatcgaagggc
ggccacgtggaaggggttgtagagctctggaaggccctcctcgcagtacactggcacact
ggtaaacgtgccccgatggctaggccgtccgggcagcatgccccgagcagcaaacacgcg
gcagaccctcgtgagacccgtccggtcactgaagagagtctggcaccaggccccctcgca
gtttggcacgcgattggggcaaagctctgccataaccgtgtcgggaacaaataggtgcac
gaggaggggggtcccgaggccactcagcacttggttgtcaatgtggacatccatagctct
ctcatgcgtttggctacagcatcatagcgcttgtttctggtggatttaaataacagggcc
ccgtagacagtcttttgtgagtaaatagagatgatgacatggatgtagagactgaggacc
acatccaccaccttctcggaggaggcccccctaaacagcatcaggcagcaagggaacaca
aaggaaaccagggccgggatgtgaggcctcagggccccatcctgatcaaagagggcctcg
ctgaccccggagatgacattctcattcagaaagtagtgatagaggtgattgaccacagtc
ttaaccaggccctggacttgttcaggctcccacttgtcccgctggtcctgtgtgtcttgt
cggatctcggtccagggcctcagcgccggctggaaatgcggccccatgtagttgcctgta
agggcgcacaccactccctcatgggtctcaatcagggtgcactcgctggatccatcacat
acgtggtactcgccacagccccagcaggcaaacacggaggccatgctctcaggtaacggg
agatggaactccagcttactatacgagcacagatggcgaggattgggctcatccgtgccc
ccctcccctcgcgggaggctcaatcggccttggtctgacattccaccccggccaggtcca
ggagggcagcccccacctcccatagcaacaccaggcaaaaaacacagagcaactgcatcc
tagtcccgattcccctctcaaaatcagagatcaccttgctcagaccagcccaatcgaaaa
actgagatcgtattgccggattcttcaatgcctgcatgtaaatctccgtccagcatccag
gtaaatcgtcctgaaactctgagaggtccacaagcacaaactgaaggtaggctagcgttc
gggtgaacgcaagacaaacttccaacaacaccgcgtcggctcggaaaggctgtatgactt
ccttaagtacactaaagatgctgttcttatacagcttctcggccacaccacttcgaatta
tgggggtgtggctttgatgacatactgtcgtgattgttgttagaccggcacataccttca
caatgtcctcgggggcaaaatactgtgttaggagccaggcacagtaaacggcgtgatatg
catcgttgacactcttcaggtagccagcatccagtcctgactcatgtttcctccctcgct
tcttcaggcggcgcatgttctcctccacgtttaacttcatccagactatggtgtcccccg
ggtctgcggtaaacgtggccaaaacttgaataaagtcactataggagagaagctggctcc
ggagcagcattagagggaaaaccacggaggccgacagcaaatggcgatcatgcaaaatcc
aacaatccaggggcgcgactgacctggcaccagactcggtaaccagcaagctccgcttcc
tagaggccaagactctgaaaggggtggtaaatttcatctggcatgctaaaacctcagccg
acgtgtcttcccttccatgcctcgcccgagtcacattcttgtgcatggccttaatggcat
tttcatacacatgagtccagtaccgcatcggttcagggactacaatggtcaggtccccaa
agacagccttcaaatgattcagcatagtagtctttcccacaccaggggcaccttccaaaa
atagggaacaggcaggtttgattactggtacatgatttgttaggtgggtcacaattggaa
cccgcatgctctccttcctctgagccttggcctggcgggtgtcttgggcatcatccagat
tcagaacattcatcacactcccacttagccgcttcagctgggcagcatgcttggataact
tactaaactcgcgcccatgggcggccaggtgttcgaagagaccagaaggcttacccttgc
caccattcttttgttttaacgcggaatgagaagagggcctgcggaaattagactcatcct
cagactcacagtcagatttgtcatcgagcccaaggccggccaggccctcctcaaagcctt
tctggtacatgaagctccggctcgtggagtccgcacctccttctgtgcacgaagttttgc
ggaaccaggagaaggggtctggcgtcttgctggggccacactcccggctacgtggcttcg
gggtaggggcagtaggcttttggtgtgcgggtgctggtggctgggctcccctgggtaggg
taaaggggcacgatgtgtgccggctacccggagagtttccagtattagatgtcacggcag
cctgggtccggcacggcaccctctccccagacagtccggtcggagccatcaaggggggcc
agtgggtgggcacctggtagagtccgtcatcatcttcctcacctgcccctgagtcactgc
cggttggggtaagaactgagggggcaaagtcatcaatctcagcgtaaaagttttcgtgtc
tttcgttttcaggggactcatcctcctgacattttcgccagccgccgggcgggccggcct
cctttcctggaaatccagccatggatcccacccgggtctgtgtgccctctccaccacgac
ctggcaaaatttcacagtctccccccggctagaaaggcggcaggtaagcgagcgcacctt
aggtgttactccaagctgctctctcttaagagctgggagcaactagcctcttttttgtct
ctgcccccgggacccacgtttacggactttagactatttttcgaagtcaccctgggtcgg
agaatcgcagattgcgttgtggtagctctgcagccttccccccggtgttatattgtagaa
tttaagacggccatgagcaacacggccaacccgcaaagcgttactcgcaaggcacagagg
ctagagggcaccgcccagttgtgtgactgtgccaattttcttcgcacgtcctgcccccgt
gctgggcagtcagggcctggaagtcttggcggcgttggtatttaaaaaccagcgatccct
gagaacgctccaggtagagtttccagccctgggccaaaagaccctccccacctccaccac
cggcctgctaaacctcctctcccgctggcaggatggcgctctccgggcacgtcttgatag
accccgcccgactgcccagggacacaggccccgaactcatgtgggccccaagccttcgca
actcactgcgcgtgtcccccgaagcgctcgagctggcagagcgggaggccgaaagggcca
ggtcggagcggtgggacaggtgtgcccaggtgctcaaaaataggctgctccgcgtggagc
tggacggcatcatgcgtgaccacctggccagggcggaggagatccgccaggacctggatg
ctgtagtggccttctctgatggcctggagagcatgcaggtcaggtccccctccacgggag
ggcgctctgcgccagccccgccctccccatccccagcccagccgttcactcggctcaccg
ggaacgcccagtatgcagtctcaatctctcccacggacccccctctgatggtggccggca
gcctggctcaaacgctgcttggtaatctgtacgggaacatcaaccagtgggtaccgtcct
tcggaccctggtacaggaccatgtcggctaatgccatgcagcggcgcgtgttccctaagc
agctgaggggcaacctgaactttaccaactccgtctccctaaagctgatgacagaagtgg
tggcggtgcttgagggcaccacccaagactttttctcagacgtcaggcacctgccagacc
tccaggctgccctgatcctctcggtggcctacctgctactccaggggggctcctcacacc
agcagcgccccctccctgcctcacgggaagagctgctggagctgggcccggagagcctag
agaaaatcatcgccgacctcaaggccaagtcacccggcggaaattttatgattttaacaa
gcggaaacaaggaagcgcgccagtcaatagcccctctcaaccgacaggcggcatatccac
ccggcacattcgcggacaataagatttacaacctgtttgtgggagcgggactactgccca
cgacggccgcgctgaacgtgcccggggcggcgggtcgggaccgagacctggtgtaccgga
tcgccaaccagatctttggggaggacgtgccccccttctcatctcaccagtggaacctgc
gcgtaggtttagccgcactcgaggccctgatgctcgtctcacccggcgtctacacctatc
gtccctgctcccccaggcaatgcagcggcgcaagcctgccatggcgtgccgggcgcctat
ccagtccagacgcttttccgccatggggagctcttccgcttcatctgggcccactacgtg
aggcccacggtggcggcagacccccaggcctccatcagctctcttttccccgggctggtt
ttgctggccctggagctgaagttgatggatgggcaggctccctcccattatgccataaac
ctgaccggacaaaagtttgacaccctctttgagattatcaaccagaagcttttatttcac
gacccggctgccatgctggcggcgcgcacacagctgcgtctagccttcgaggacggcgtc
ggtgttgccctggggcggccctcgcccacgcttgcggcgcgggagatcctggagcgtcaa
ttctccgcctcggatgactacgaccggttgtacttcctgacgctgggctacctggcctcc
cctgtggccccaagctgagccagttcctcgcactggagtgggtcattggcaaaaaggtaa
ataaagtcatcgcacgggggttttgcctccttctcgtctcttgtttcgggtaggggagta
aggccgtgccaggccgccatgctcagggccacggcgtgccagaggccctcgtagtcgtgc
gcatccgagaggatggcacggtccagaagcagatagccggccaggcagaggaaggccaca
aagagggggcgaaggcgtgcccgaacccgggtttcatgctcatctgccccccagtgaaca
aggcagtagaggacacccaccaccaggcggttagggaggacactgccaaggttgaagagc
agatttccgtcagccagggtgacctggctcaggtccggcgccctgcgcagtccaagctgc
gcccacacacatgcacagacggcccctgtgacatcaggccggtcatgcaaaaacagacaa
aggaccgtgagcggttaccggggcgcagggcctctgccgggaagcccacccgggccaggg
cccggtaaagcaggtaccagtattcatccggcaccttgcgtgccaacacacgattcgtgc
ggtttccagtatttatcacggcttcccgccacaggtaaaagttaacacttagggtcagca
gcttggtcagggataggtgcaaaaacctgagctcgtcctcgcgcagagcgcaaagcggcc
agttctttagcatcttcaggaggagcccgtgaatcccaggtgtcattcgcgcgtcatccc
cgcgaacccccagtcccattaacatagcgggcacaatggtgcaggcaccgtctgtatacg
tctgcggcttcgtggagcgcccggacgccccacccaaggacgcctgccttcacctggatc
ccctcaccgtcaagagccagctccctctgaagaagcccttgccactcacggtggaacacc
tgccggatgctccggtcggctcagtctttggcctttaccagagccgagcgggtctcttta
gcgcagcctcgattacctctggggacttcctgtccctgctggactcaatttaccacgatt
gcgatattgcacagagtcagcgcctgcccctccctcgagaacccaaggtggaggctctgc
acgcctggctcccctcactgtcactggcctccctccacccagacataccccaaaccaccg
cagatggaggcaagctgtccttctttgaccatgtgtctatctgtgccctgggtcgccggc
gcggcaccacggcagtctacggtacagaccttgcgtgggtcctgaagcactttagtgacc
tggaaccgtctatcgccgcccagattgagaatgacgccaatgccgcaaagcgtgaatccg
gatgcccggaagaccaccctctgcccctcacgaagctcatagctaaggcaatcgatgctg
gatttctgagaaaccgcgtggagactctgaggcaggacaggggtgtggccaatatcccag
ccgagtcgtatttaaaggccagcgacgccccggacctacaaaagccggacaaggcacttc
agagcccaccaccggcctccacagacccagccaccatgctatcaggtaacgcaggagaag
gagcaacagcctgcggaggttcggccgccgcgggccaggacctcatcagcgtcccccgca
acacctttatgacactgcttcagaccaacctggacaacaaaccgccgaggcagaccccgc
taccctacgcggccccgctgccccccttttcccaccaggcaatagccaccgcgccttcct
acggtcctggggccggagcggtctccccggccggcggctactttacctccccaggaggtt
actacgccgggcccgcgggcggggacccgggtgccttcttggcgatggacgctcacacct
accacccccacccacacccccctccggcctactttggcttgccgggcctctttggccccc
ctccacccgtgcctccttactacggatcccacttgcgggcagactacgtccccgctccct
cgcgatccaacaagcggaaaagagaccccgaggaggatgaagaaggcggggggctattcc
cgggggaggatgccaccctctaccgcaaggacatagcgggcctctccaagagtgtgaatg
agttacagcacacgctacaggccctgcgccgggagacgctgtcctacggccacaccggag
tcggatactgcccccagcagggcccctgctacacccacccggggccttacggatttcagc
ctcatcaaagctacgaagtgcccagatacgtccctcatccacccccaccaccaacttctc
accaggcagctcaggcgcagcctccacccccgggcacacaggcccccgaagcccactgtg
tggccgagtccacgatccctgaggcgggagcagccgggaactctggaccccgggaggacc
aaccctcagcagcccaccaccgagggccaccaccgcggaaagaaactggtgcaggcctct
gcatccggagtggctcagtctaaggagcccaccacccccaaggccaagtctgtgtcagcc
cacctcaagtccatcttttgcgaggaattgctgaataaacgcgtggcttgaaagtaaact
ttattgcgtgttagtacctgtccattcacaggggtatccagcccttgcgccgcctccccc
agcccgccagccaccccagacaggagatgataatgatgaggagcaccggagccaccacag
cacaagtgattaggagcaggcccagtgcacccaggtggtcttagggcgccagggatcgat
tggaaaagggcccagggtcactggcttatgcgtgggacgtttagaaacaggccgcctatg
gggcctgtgactggtgcttgtggtgtgggagactaatgtggtgggggctatggtagtggc
tgggaacagtaagatgcatacgctgagtgagcgtccggttggcatggtattggtcgtctt
cttcccctgcagagtaattgcagtggaccccggaggccacactgcaatttctcagtgtca
cattgcacgtgtagtaacctgcatgcgcaagggtcacattggggattatcagagagacgg
aggtgttggagtcatttacccattctagggtaaggctataattgtaacccccgttagtta
tatgagttccgttgttggaagtagctacggccaagggcagttgtccatccccgggagtgt
atccccggcccaactcgatccgagagaccgactcattgctaggaacgctgcaggtgagat
tcactctagcacctgcatgggcggtgacattttcaaatttaaccagatctgagaaaaatg
cacaaacagaccccacacagcagcacaatagaagcactaaatgagtcattcctaaactgt
cagttttaaaactccctgcttctcaggcctaaatacgtggtggggtgtgcttaggatcac
tttcatattctgcaacagccatacccggaagaggagctgccggttgccatttttcaagct
gctaaaccacgagtggcagcaggcctaagaagctcctcagcaacatggagacctcgaagg
gaaactggcaggagcagggagtcacgtaggcactagcctcttcatgtgaggtaagagatc
gctaaaaatgggatcagggtatgtaaaccgagttttgcgggggatggtgagccagacacg
gcggggggaaggagctgacacgagtgcgtagaaagggccaaaaatacaccagctataagg
aattgctcggccaaagttgttctcaggtggctttaggcctaatgtaggcaattgcgtgcc
tagaacattgctaatgtgccctgtgtttcctgccttcatgcaaatatcctacctcccccg
gcctggtgcaaaatgtctgcctcagaatactaacagctaatccaagctaacattctatca
gtaaacgggcagaaaacggataaggaccgcggagtttggccctccgcggtgtccggtggt
cctcacacgtgcccccgggccgatggctgaggcccggaatatgcaagtgcatctttctaa
ccagtaggggcctccacctaggtgctttgttaatctttagtgggaactgtgggagtgctg
tgcctagggtacccctatcctagaggtcctaccggagctccttgtcttgataatccctgt
aaacacacaccacctaagaacaaggcatcgttaacctttggtggaacctagtgttagtgt
tgtgctgtaaataagtgtccagcgcaccactagtcaccaggtgtcaccggaggctacttg
cctcagtgccacttttaccttctcaaatctatactctgtaacatttggtgggacctgatg
ctgctggtgtgctgtaaataagtgcctagcacatcacgtaggcaccaggtgtcaccaggg
ctacttgcctcggcatctcaccggagaaggggttaacaaacccgtggggggtcttagtgg
aagtgacgtgctgtgaatacaggtccatagcaccgctatccactatgtctcgcccgggct
atatgtcgccttacctcccctatatagtcacgaccccaccgaaccaggcatgatgtagaa
taaaattttatgcatcatcttctaatctgtgccgcttggagggaaacatggttaaccagg
tcagtggttttgtttccttgatagagacacaaggactgccagccccgttggggagggggg
tgggtacgggagaatttgggctcgtttaaacaaagcctccgatgctctgtggcacctcaa
ggtgaatatagctgcccatcgacgtatcgctggaaaccggtgggcccgtaggccgagacg
ggcagccggagcttgtggtactgtccctccggcaggtggagtgggacacagttagagaac
attagtcctctggtccctatctccacccgccaggcctgtgtgtcagtttgcagggccatc
ctcgcgctcaggtggactggctaggcacccttctgaagtatctggcggtgactgtcacct
ggttcttgagagagtccataaaatggctgaagctccaggcgtatagtataatgagcaaca
gggccaaacaggcggcggggcctgggtagtagcgggcaacgagagactctgtgcaatcaa
accccaggctcccggcctcacccaggaagagcagcggcagggacagcataaaccaggaga
aggcgcaaatgagtccggtgaaggtgacgttgcatatcaggcgcggcttccttccgaatt
ttgtgcgcaaaagtttccagatgatgataactgtgaggaggacgatcaggactgccgcca
gtaggtagcagccggctttcagtccttggacggccgtgtgcatgcctttggtggggcctt
ccctgcacatgttggggcctctgttgagattggcgtcggggcccatggtaatgaggagga
tgataatcagcaggagtaccagacaaaacacgcccatcaggtacaggcacacatttctgt
gggaggttctcttgggcgttcggctgaacaatgctagggtcttctccaacgccataccca
agtgagtccatacggagcacatcaggcccaagaacatcatgttctgggtcaaaaggcaga
gaccggtagacgagaactcctgaatcatttttcccagcacccagagcagcagttctatga
gaagagctatcagccagacatccattcggtgaaccaattttcttacaaagatgataaaca
agatgccagccagtgttagcagaatcagcaggacgagcagcaggcttgtcatgccgctga
ggaaggcgctgtaggatttagtgcacgcatcttccgttgcattgacggaagtcatgttgg
ccaccagggtccccacggtggacccgggggccatggtggagagcatcttgctggtcagag
ccagactgggtggtgtctgcagcaaaagaggaacttgcccaggcagtcagttattttgca
tgccacctccctgcctggtggacttccagactattttctgcattcgcccttgcgtgtcca
ttgttgcaaggagcgatttggagaaaataaactgtgagtttcacagatccacgggccacg
ctcccctgggggcttcatgatcccaccgcctttcccgatgatgatgacaaccgcggctgt
ctgaagcggctgacgaaatcggttgagattctgatgagaggctggggggtctttgccctc
aaggcgaggctccttctaggaatgccgagccccctgcactagcttcgctccactggggat
ctttgccagccttcatactagattcagcgatcccccggttgggaatcttcgccagccccc
gtcctgctatcccgctcgtcgccgcgcctcccatgctaagggcccccttcctttcccttg
actttggggatattcggagtctgctctcgccgctctcttctctcgtttaaacgagagaat
agtagtagggtccagtctcaggccccctcactttgggtcttagaatggtggccgggctgt
aaaattctggaggacggagagggcggccccggagttgttatcaaagaggcactggaggat
gatccacggccacgggaacgccgtgccgctcggcgtaggccgggtcctcggccatctccg
tctttctcgcccccttcactccccccttgggctccacaaagacgtactggatgcggtcgt
ggatctggggcagttcctcgttgcgctcgacgaacttctggtagacggccaggtgaggca
tctgggtgctcttgtaggctgagagcttgcggctgagctccgttgaaaagcagagctccc
ccatggggaccctgccttcacggaggtctgtgtaggcctggtttaggatgtcaatgacgg
gcaaaaagcccacaggtagcccttgtgtaaatgactcttggaagggccggtgggagagga
ggctggccgcctcctttacccgggcatccgccagcaccaggtcgagcacgcgccggcagc
gtgtctgcacaaacttgcaggccgtcttccggacgagctccacccccttcatcagggtct
tgccgtccgtcagcacccccacatatctcttctttgtaatcagcatcaggcaggagaagg
tcttctcggcctccagggagatgggggccacaaacaggctccgggtggtgtgggcggcca
gggcatcggcaaagcgcagggtctcgctctctgaaaacccccggcactcgataaacagcg
agtccgtgtccccgtagatgactcgaagctggccctcggggttgaggggcgcccaggcgt
ccggggagggggccagggcctgcaggttggcggggcacatcgtgcggccctgcagcgtca
ccgtctcggcgatggagaggcagggaaagaggccgttggccaccccggtgaagccgtata
cggcgttgcacgtgcacttgatggccagctgctgcttgtcgaggatggtcctttggcgcg
gatcctcgcaggccgccagcagcttcttgatggccttgcgcttggccagccaggaggtca
acagactagccaagaaggactcgtgcacgtgcttctttacaaagtggtagacgccccccg
tgagcctgaaggactcatagtcttctcccgggcgcaggccggctagcctgtgctcttctc
ccggcgttatcatggtagaataacagagattatgagcctgaatgatgctcgggtagaggc
tggcaaagtccaccaccagaaccggggagttgtagaatccggacaggggctggatgacgg
tggccccctggtagccgtcccggtcagaggccgagggcatgggcaggataaagttttcct
tttgggcggccgccaggaggcaggagaacacgcggatctgctgcccatcgtccagcaccc
gcctgcaggggatgtgagcgatcttggcaatctctgccacctccacgtggatcacgaaat
ggtttagcagatccatgaccagggccgagtcctgcacgcagtacatgccgagccgcctgc
gcccctcggggcccgctgcaaagaggcgaggaatctccttgtaatgcacatcctccttct
tggcccccagtaggtgcctggctactgtgtccagcttgtagtctgagaggctgagcttgt
cccggcacacggcgtacatgtcgatggggatgaggccggtgatgcggaccttggtgttgg
cccgcaagaagcccttgcccgcatcatggggtcgcctgacctcgcagacgcccccagccc
taattttgcccagagaggctgggttgatgctgtagatgtgcctggctctgtccagaatgt
agggccagtcaaagttggccacgttgtagccggtcacaatctccacgctgaggtctctga
tgagctggaagaaggcgtagagcatgtccagctccgatgggaactcgtagacctcaaccc
cctctatgtcttcgcaggtgcccagcgtcagcaggatgcgcctatagcgcccggcctcct
cccctgtcgaccagaggacgcaggatatctgcaggatcaggtcagcctcgttggtggccg
tggggaagccctcctcccccagacactcgatatcgaaggccagggcctggtaggagggcc
aggagctgtcttcacgcaggaccgagaggtcgcccacctcacagtcgtactcgagctcgg
cgtacgagtcccggtgctggaggcgggggatggcgcggcggcagctgtaccagccaaagg
tgacaaagtcattgtccaggacaaagcggcgcgtggcatccacgttggcctcaaagatcc
gacacccgtgcttgtcttgcagccacgtggccacgtgacacacactgttgggatgggaga
gggtgatcttgtggtagtcgcggcatggttgccgtagcccataatggaacggcgcgtgac
cttctccaccgagacccggcagggggtcctgcggtcgaaggtgctggccttgagggcgct
gaggactgcaaactccacgtccagaccctgaggcgcgctggcgtagaagtaggcctgctg
cccaaacacgttcacacacacgctggccccatcggccttgcgccggcccagtagcttgat
gacgatgccacatggcaccacatacccctgtttatccgatggaatgacggcgcatttctc
gtgcgtgtacaccgtctcgagtatgtcgtagacatggaagtccagagggcttccgtgggt
gtctgcctccggccttgccgtgccctcttgggcacgcacatgccctttccatcctcgtca
ccccccaccaccgtcagggagtcttggtagaagcacagggggggctgaggcccccgcaca
tccaccacccctgcggcgcctggtgtctggaaacacttgggaatgagacgcaggtactcc
ttgtcaggctttttcagaaggcctttattaggtcttaggaaagggttatagaagagtccc
ccggacatggttaaaactcagtctctgcctccccaagcagtgcggcggcggtctctggat
cgtgatagcgtcttctgcgtaggcctggaaaacggtccctgctgagggtccggccgccct
ctgagctgctctcttttgctcctggttttgctcatgcagcgctaacatgatggcttgtaa
ttctgtcttactaatgggattaatgcctggaccctcaccagaggcatgttgctgagcgag
ctcgtcgatcccggggtagagcatctgcaccggctgctgcgacatctggcgcgtgcgcct
cgtgagggaaataaccaggatcaccacccccgccaccaggaccagaatgagcatgccgcc
gaaggggtttttgaagaaggagatgaaacccgagaccaggctgctaaacaaaccccccac
cgtgctgactaggttggtgatggactgacccacgctacccagactgtccataagttcccc
caggccgtccacaaattgatttctgccgtttgacactgcattgtccaaatccttccgcag
gccggcgatgttttgcgcctggaagttgtactcccggaagatgccctccaggtcaaagac
gttggaggcacgctgttcgtcccgtgagtacagctccagggaggcaaagtcaatgttctc
gatgagggaggtgtttagtgagatgaaggtctgcagggtggcaatgccgtccagctcgat
ggttttaaagtggtggtagtcgttgtagacgtggatctcgttgccggactggaagtagta
ctggctggtcgcctggcacacctccgtcatcttttttgtgaggaagatctcgttgtcggt
gcccagctgtccctcgtaggtcttggtgtcgttgataaagctgaaggacaccagggggcg
cgagtagcacatggtctcggagccagggaccctcatgctcttgcgcagggtgacggtggc
ctggttaacgggcacgcactgggagactgagatgacatcccccaggcgcttggccgccac
cgccttaccgtagatgctggacatgacggtggtgggattaatcttggttagttctctcag
caccatgttctgcctcttctgctccaggcaccaggcccgcgcaaggtctcccagcatgcg
gttgatctggcggcgcagggagtcgtaggcaaattggatctggacggtggcgggattgtt
gagggtgcccagggacttcccgggggccgcggggggcaccggtgtggtggcattccccgc
atcccgcctccggcgcctcagaacggcggcggaggtgggtggggcggggggcgatggact
gctggggggtgaggaagtcggagtggtaagctccgtcaggttcttgacggtggccaacga
gcgcggggtcagaggtagccaagctaataacaatcctccgctcgttataaaatatgtaat
ggcttcctggcccttcgtgtaacgatcctggacggcctcgtacttctcatgcatggtctt
gttcacctgctcttcgatgcacttgaaggcgtccgggagctctatgcccacggttgtgtt
ggtcacgaagctagaggtgccctcgtcagtcacaaaatgtattgacttccctgtttctgt
ggcgatggtcgagtcaaaggtttgccagtgttgaagcgggcagtaggctgtcctgttctc
gagcttccaagatagggtgtaagtgcccttgtccaggaaggctcggcgttcgccttgcgg
gttcgtccctcggttgtcgtagtccactatcttgtagttagttctcacgtggaaggagtc
tgcccgctcatggaaggtttcctcatttttcccgtcatagaaaggggacatttccacagt
ctgcccggtggtggtcacaaagaagtcgaaggggctgttggacttggccatcatgtcagt
tatcaggcagttgacggtagttcttgttctgtaagtccatatcaaccacccgggggcgtc
atagagctccgtctggctggcgtagcggcgcaccccgttggccaggcccccggtgggctt
taggttgacggtgatgttaactccgtcgcggtctacatacacgcgcgtcagcccatcttt
tgtcatcttgaccgcgttgtagcactggtagatggtatccatctggtcagtttcgtagct
gtcaacggagaacttctcctcgtgccggttggtcacggagtccgcgtaccagccattgta
gatgagaatgttggtcactatcttggtgtaggagcggaccttaaacgagtagggaataat
gttgtctttaaacaccatcaacaggccctccgtgtgattctcccgcgtgccaaacgaggg
acactggatgtccgaggagaagcggaacaggtcgccgtggctggagagctcgcagactcg
gaaaggaaagctggtttgctgacgcgtggcggtaggctgcaccgtggtggcggggggtgc
gggctgctctggggtctgcgcaccgaggcggcacgccagggcggctagcagcacgaccac
gcttagcaccctacgccgagtcatctctcatttggaggtgcaggtagagaagggcatata
gatccttaaatacccaccccctgcccttatacagaagaattagggggcggtcagagtcgt
acgtgaggtaaagcccatccgggggcagggcctggccggggctgaccgcgtccgcccggc
gcaggatcaaggaccgcccccaggtcttgttgtagagggacacggttaggacggcctcgc
gcagcgcccggcacagaatttgctggctagatgccagtgagcccccgggtacgctgtaga
agctgttgaaggaggtctctatccagtcgctcggctcgatgcctggccatatcagggaag
tcaggaacgccttctggtggggcagcgtacctgcggcgtcacagcagcgagccagggcca
cgttgctgggtgggggaaagagcccgctctcctccgccaggggccccgtgatgaaggtgt
acaggctgtgcgtcagcgcgtgcaggtgctccgagctcagggtctgggtaaacaggtgtg
ttttgatgtacttggaattctcaaaggcggcaccctcgccggcgcgcctgtcctcccagg
gacccgagacgaaggcccgtctgtagaggaagtggttgcgcatgcgggccagctcccagt
agaccacgtccccccagacgcgcaggcacagggtctcggtcagggtctcgctctgttgcc
caggcaggactgcagcttggccagaccctcggtggccacctggcgcaggtactgctcctt
gcgcttgagcgcgtccgagagggcgccggacgggccgggctctcgtgccccagccggccg
gggcacctccgggctctcccgggacgcctcctcctcgcctcggcccaaccgctgcatggc
tcggttgagccgcgtgtagagctcgttcctcttttgcaggatggcccggtactgggggtg
cgccgtgaaggcggcggcgcagtccgccttcagcgcctccaccgcgtcgcccgaggagct
gtagaccccgccgcagaagagccgctctgtggccccgggagccacggcatcaaacaggtg
agtcagccttgcccccgccagcgcctcctcgcacaccagggccaggcgacgctcccgggc
aaagcagagaggcgggaatggccgccaccctccccctgccccgttgcaccgatagcatgg
ccgccagagttccaatagaggagctccgagagttccgccacctccgggggcactgtcgag
aagacgttgtaggtgtccagcgctctggtcgccccctctgcctccggccgccccgggacc
gcgccctcctctgggccgcccggcctcgccttctcagcctccaacaggtgcccgagcccg
gacttcattctcaaacagtcccgagaccggctccggattcaccggcaccgccaggtggtt
acaggagacgtgggtcccctctgccgtggaagggttgccgtggttgggcagaaccatcag
ctcgcccacacagcgccagcagggcacagaggtgatgtagaggcgcgggtctgggatggg
acttacgccccgaaagcggcccagcagatccagggcccgttccaggctctccagccccat
ggtgtgagacatgcaataaaacacgctattgattctcttcattaaaatctctatgtcatt
tattaggcacaaacttacatcgactttatgccccccgtaaaactccacagagtacgcgac
tgagggggtgcggagaggcgggacccgggtaccctttctaccaggggcgagcagcgcggc
agaggcctctctcgagttctctagcaggtgcaccagctccagggacagggcgctgcatgc
acggtcattctgccgtctctgcgcactaccgcagccacgtccagactccgggggtccagc
cgggcgcacacgctcagctcaaccgccagggcgtacacctggctgtacgccgccgccagc
agccccgacatcgccgccccaggggtctctagacctcgagtccggggagaacggtggcca
gacggcgcttgcgtctgcccccggagccctgccctcctccacccagcagcagcccggccg
ctgcgacgcggtgctgaccggctcggccacgctgataaagttgtcctgggctgccccggg
cccaccccacactccctccagaaagtcccgagcggcccccgccgtccactctatcccgct
ggaggcaatggtcgccagggtttctaggacgctgtccgccaggacggagaagcggcccaa
taagtactccgcgtcgtccctagtcagcgaggcgcatgcctcgcccatggcatccacaag
gttgcacaccacatcaaacacacagtcttcctcctgtttttgtgatataatggcctccag
gccagccctgatgttctcaatctcatatgtggtcgcggcttgggtccggcgcttcacggt
caaccctagggtgggggtggcaaagacaaacttcttccgcatggaagagcccccggcctg
cttgcgcaggcaggttcctgtccacgccccggcccataaagtatcccaggttcccggcct
ggaatatctggttgttgccgttgacccccgtgtacttgttgatggtcactggcagcgtga
caaccggacgggccttgcagacctggctaagacagtctgtggccgcgcagaccaccgtgg
tcgcagtaagggaggaggtggcctccgcgtaggccgctgccgactccaccgcccgcgtgc
ccagtacgtgggggtagtcacgggcgggcaccgactgcgtcctcggcaccagtccctgaa
tcaggctgatgtagaactgggtctggccgcacgccttcaggatggcgttgttgagcctct
gcttggcgtaagtgaccaggttgccaggcaccacatctatgacgttgctctcttcgtggg
cccgggagcccccgtccacaaagagggccaggtcagagtactcctccgcgctggccccgc
tggggacagggaccgagcgccgcctggaaaagttgtgccacaggtacaggcttgagagct
tagtgtccgggaatagggtcttgtggtaggtgttgaggaatttcatgtagggcccgttga
tgatgtagttctccctcctggtagtggacttgatgaagctgttctggagggcggcattct
cccccgtgaagaccaccctgttcttgatcttgatgttcctggggcacagcatcagcacct
tggacatgcgcacaggcagccgccggccgtacacccggccctgcagggccgcgtccaggt
ctggcaggtcgcaggtgggctccccatgcactaccttggcctccttggccgtgaggaccc
ccttgtcgatggccaggctcctaaagttggtgcacagcgtctggtagtgaccctttagcc
actctggggggctctggccaagcccggggttgtcattctcatagcacatacagatgggca
gggagatgtcctgcaggatggtcagcagtgagcggtaaaacagctgggtgaagatggggc
aggcgggctgcgcaaaggggttgcacgagtactgcatcacgtggtagcagctcttgacca
ggtccttgtaggtgatgttgttcttggccatgctgttcataaactggaccacttcggcgt
ccaccgccgcatccacgtccttgaacatcttgacaaagtcacgcgggccatggggctcct
tctctagctttccctcagcgtctatgcccagccgagacagccgctccagcaggttctggt
tcagctgccagtaggtgtagcggggctcgtcgtccggccgctgcccgtcgtcctccttat
cgatgaagttgagaaagttgcccaaaaagtccgtctcgttgtaggagcccgaggcccccg
agatcacataggggtccctccgctgcgtggacatgacggggggaaagcggtccctcagcc
taaagaagagcgtgttcaggcacacgagctcttctgtccctggcaaaactgcaggtagta
ggcatagcgggcaagaaggttgggcgagaaggaggccgcatagaccaggtgctccacagc
gtagtttcccggaccgttggttccggtcacgtctggcccaccccagcccgagaagcaggg
tcggcggcaggggtcccaggtcccctcctgcagggtccccaggccgtgggtcatgtagaa
actgttaaagagactctccttgccctgaccggttgacttcgagacccccgagacgtagag
gacggaattggtggcaaagatctgcgtggacacgtggggggccaggctggcattatatcg
gtgtaacgcagccacacgggcctctggaccctcacagtcggcaaacaggggccacgagtc
gtagttgaggctggccggggtctcgtgcgaggcctccagcatggcgggtgcgtagctcac
cgccagctcgcatgccgcgctgtccacaatcattaaggctcccgagtccgggaaacaact
cccaatatccatctgcttctggctctgatgggaacacccccaccccaccgaacgatgagg
aacgtgaatctaatgaagagcccccaccgccttatgaggacctagattggggcaatggcg
accgtcactcggactatcaaccactaggaaaccaagatccaagtttgtacttgggattgc
aacacgacgggaatgacgggctccctccccctccctactctccacgggatgactcatctc
aacacatatatgaagaagcgggcagaggaaggtaagagtgccatctatctgtacttttat
ttattgcatcacaagtcacatcaataataagggcgccatctagcgggagatgttatccac
accatcccaattcacatctcagggacaacaggtcaaagttctttgttgacacccccagcg
ctggctccagggggtggcagcgttggatgcagtcctccgcatcggggcggacgcctcctc
ccaacgcgtttctgcggatcagtcgctggctggtgggcatcggagtcggtgggcggtcct
ccacggggacacgctccttcttggccttgttctttgaccttttggacattcttctgaagg
aacggcggagagtagcgtagaatccagccagtggtctacccgatcgcatggtggcttctt
agatgaggagcaggcataaaagtccaaacaggacacagagtaccaccaggagtagtctta
gtctgctgacgtctgggtcctcggggcaggggtggctaggcctggtctccgtagaagagc
cgggcaggccgcaggcagaggactgctgctctagcaaagcacgctccaggacgtgtacca
tctcgagagtgaggcacagctgttttcgtggacttttatacagtaaggacaaggaaagaa
ggccagaggaatgtggaaagatgagcgaggacaggtgtggaggttttgggctagctctta
gtttctgggtgtgagagagggattaaagtgcttatgcgcaaagaatgtgtcaacaacagg
tgttcctgcctctgctggcatgagttaggtgtggcttgggctgaatccaaatgtgtattg
gcacaagatggaaagcaaagttgctggagttactgggtgggagacagggatgtatgtggt
cccccgctggtatgccagtaccctgtggaagtaaggggcctcatctgcccggtagttgtg
ttgtgcagaggtctgatgtgtgtaggaggggtgggttcaacgcaggggcgttggtggcgg
agtctggcaacgcccgggtccttgctacctgtgtggtgtgtgaagggctgggtaaaggtg
tctgccaattctcgcatgtcctcctttccccttgttttgaaacatggtaatgcctagaag
taaagaaaggttagtcatagtagcttagctgaactgggccgtgggggtcgtcatcatctc
caccggaaccagaagtacccaaaagcagcgtaggaaggtgtgggtctgtcatcgaaggcg
ggccccggtcacctccttccgtcaaatttggagggcctccatcatttccagcagagtcgc
tagggttatgaggcagcgggtcaggaccacctccaggtgcgcctaggttttgagagcaga
gtgggggtccgtcgccggccccactcacgagcaggtggtgtctgccctcgttggagttag
agtcagattcatggctagaatcgtcggtagcttgttgagggtgcgggagggagtcatcgt
ggtggtgttcatcagtgtgtcgtggtccatgataatacatccagattaaaatggccagaa
acaggaggagccaaaggagatcaaccaatagagtccaccagttttgttgtagatagagag
caataataagcaggatgatggctaggaagaaggctaggatgaaggccaaaagctgccaga
tggtggcaccaagccgccagagaatctccaagaagtagatccagagacctaagactgcgt
tgaaaaagagtgttagggctggaaaggtgagggtgtggtaaataagtcctagggaatgtt
agatcttaccaagtaagcagccaaagatgaacagcacaattccaaggtacaatgcctgtc
cgtgcaaattccagagagcgatgagtaggagggtgactggggaaagaggagaaagtgcgt
tagagaaggaagcgtaagggaaagggggtggggcaaagggtgtaatacttactcatcagt
aggagtagaccaaggcctccaagtggacagagaaggtctcttctgaagataaagatgatg
agaatgataataataagcatgagagcaaaggaatagaggacaaggagcgctcctccagtc
cagttactcataacgatatacagccagaacagtagcgccaagagcaggagaaggagagca
aggcctatggaagaggagagggggggtcctagggggccgtggcgggcccggtgggcccct
ctcaaggtcgcgttccatgctcagggtagtgtggcaggagcaaggcaactgaggagagag
agtaacgcgtgtttctggggatggaggccctgccggaggcagtacgggcgccgctttccc
gaaagcggcgtagtgtgtgtgcatgtaagcgttaaaagaggaagtagaaagcgtgtgttt
gtgttagaaaagcgagtccccaggggcaagctgtgggaatgcggtggtaaagcgtagcag
gaaatggaa
>KF373730_M81_NPC_China_1970
ttcttgcccgttctctttcttagtatgaatccagtatgcctgcctgtaattgttgcgccc
tacctgttttggctggcggctattgccgcctcgtgtttcacggcctcagttagtaccgtt
gtcagcgccaccggcttggccctctcacttctactcttggcagcagtggccaactcatct
gccgctgcacaaaggaaactgctgacaccggttacagttcttactgcggttgtcacttgt
gagtacacacgcaccatttacaatgcataatgttcgtgagattgatctgtctctaacagt
tcacttcctctgcttttctcctcagtctttgcaatttgcctaacatggaggattgaagac
ccaccttttaattctattctgtttgcattgctggccgcagctggcggactacaaggcatt
tacggttagtgtgcctctgttctggaatgcaggtttgacttcatatgtatggcttggcat
gacgtcaactttacttttatttcagttctggtgatgcttgtgctcctgatactagcatac
agaaggagatggcgccgtttgactgtttgtggcggcatgatgtttttggcatgtctagtt
gtcctcatcgtcgacgctgttttgcagctgagtcccctccttggagctgtaactgtggtt
tccatgacgctgctgctactggctttcgtcctctggctctcttcgccagggggcctaggt
actcttggtgcagcccttttaacattggcagcaggtaagccacacgtgtgacattgcttg
cctttttgccacatgttttctggacacaggactaaccatgccatctctgattatagctct
ggcactgctagcgtcactgattttgggcacacttaacttgactacaatgttccttctcat
gctcctatggacacttggtaagttttcccttcctttaactcattacttgttcttttgatc
gcagctctaacttggcatctcttttacagtggttctcctgatttgctcttcgtgctcttc
atgtccactgagcaaggttcttctggcacgactgttcctatatgctctagcactcttgtt
gctagcctccgcgctaaccgccggtggcagtattttgcaaacaaacttcaagagtttaag
tagcactgaatttatacctcgtgagtatctatttgttactcctgtttagttgaagaaaac
aagctattggattgtaacacacattttacgctttgttccttagatttgttctgcatgtta
ttactgattgtcgctggcatactctttattcttgctatcctgaccgaatggggaagtgga
aatagaacatacggtcccgtttttatgtccctcggcggcctgctcaccatggtagccggc
gctgtgtggctgacggtgatgactaacacgcttttgtctgcctggattcttacagcagga
ttcctgattttcctcattggtaagtgtgacaccaacaggtgttgccttgttatgtcactg
ttctgacacatgacttacatgggtttggcttttgtaggctttgccctctttggggtcatt
agacgctgccgttactgctgctactactgccttacactggaaagtgaggagcgcccaccg
accccatatcgcaacactgtataaaggtaagtattattaaattttagagacactatcacg
tgtaacttgacgtgcaaggatggaggagaggggcagggaaacgcaaatgccggttgcccg
gtatgggggcccgtttattatggtaaggctcttcgggcaagatggagaggcaaacataca
ggagcaaaggctatatgagctactctctgacccacgctctgcgctcggcctagacccggg
gcccctgattgctgagaacctgctgctagtggcgctgcgtggcaccaacaacgatcccag
gcctcagcgtcaggagagggccagagaactggccctcgttggcattctactaggaaacgg
cgagcagggtgaacacttgggcacggagagtgccctggaggcctcaggcaacaactatgt
gtatgcctacggaccaaggccttccacatggtccgcggaaatccagcaattcctgcgact
cctgggcgccacgtacgtgcttcgcgtggagatgggcaggcagtttggcttcgaggtgca
tagaagccggccctccttccgtcagttccaggccatcaatcaccttgtcctgtttgacaa
cgcccttcgcaagtacgattccggccaggtggcggcgggcttccagagggcccttctggt
ggccgggccagagaccgctgacacgaggtggtggcagacagctggccgacgagctaaaga
tcgtgtccgcgctgcgagacacttactcgggccacttggtccttcagcccacggagaccc
ttgacacatggaaggtgttgagcagggacacacgaaccgctcatagtttggagcacggat
tcattcatgccgcggggaccatccaggccaactgcccacagctgtttatgagacgccagc
accccggcctctttcccttcgttaatgcaatagcatcatcgctgggctggtactaccaga
ccgccaccggccccggagcagatgccagggcggcggcccggcgccaacaggcctttcaga
ccagggcggcggctgaatgccatgccaaaagcggggtgccggtcgtggccggcttctaca
ggaccatcaacgccacgctcaagggaggagagggcctacagcccactatgtttaacgggg
agctgggggccatcaagcaccaggcacttgacactgtgaggtatgactacggccactatc
tcataatgttggggccattccagccatggagcggactgacggcccctccgtgcccctacg
ccgaaagttcatgggcacaggcggccgtgcagacggccctcgagctgttctcggccctgt
acccggccccgtgcatctcgggctacgcgcgccccccgggccccagtgctgtgatcgagc
atctggggtccctagtcccaaaggggggtctgctgttgtttctgtctcacctaccggatg
gagaaatggggccggccagggccacgggacctggaatgcagcagtttgtcagcagctact
tcctcaaccccgcctgttccaacgtcttcattacagtgaggcagcgaggcgtcctccaag
cgctcggacgcgcatgcgatatggcaggctgccagcactatgtgctgggctccacggttc
ccctcggtggactcaactttgtcaacgacctggcgtccccggtttccaccgccgagatga
tggatgatttctctcccttcttcaccgtggagtttcccccgattcaagaggagggcgcaa
gttctccggtacccttagatgtggacgagagcatggacatctctccgtcttacgagttgc
cctggctctcgctggagtcatgcctcacaagcatcctgtcacaccccaccgtgggaagca
aggagcacttggtcaggcacacggacagggtcagcggaggacgcgtggcacagcagcccg
gggtaggtcccctggacctgccgctggcggactacgccttcgttgcccacagtcaggtct
ggaccaggcccggtggggctcctcccttgccctatcgtacctgggatcgaatgacagaga
agctgcttgtctccgcaaaacccggcagagagaacgttaaggtttcaggtaccgtgatta
cattgggagaacaggggtacaaagtgtcgttggatctgagggagggaaccaggctggcaa
tggctgaggcgctgctgaacgcagcatgtgccccaatcttggatccggaagacgtcttgc
tcaccctgcatctacacctggatccgcgccgggcagacaactcggccgtgatggaggcta
tgacggcggcgagtgactacgcgcgtggcctgggcgtgaagctgacctttggctcggcct
cctgccccgagaccggctcgtccgcctccagcttcatgaccgtggtggcctctgtctccg
ccccaggggaattctcgggtcctctgatcacgccagtgcttcagaagacgggcagtctcc
tgattgcggtgcgttgcggggatggcaagatccagggagggtcgctgtttgagcagctct
ttagcgacgtggccacgaccccacgggcgcccgaggcgttgtctctgaagaatctcttcc
gggcagtccagcagctggtcaagagcggcatcgtgctgtcagggcatgacatcagcgacg
ggggcctgggagatggccctggccgggcagcggggagtgaccatcactatgccggtggcc
tccgactacctcccggagatgtttgcagagcaccccggcctggtgtttgaggtggaggag
cgcagcgtgggtgaggtgctgcagaccctgcgctccatgaacatgtacccggcagtcctc
ggtcgagtgggcgagcaaggtccagatcaaatgtttgaggtgcagcacggcccagagacg
gtgttgcgccagtcgctgcgcctgctactgggaacctggtcctcctttgccagcgagcag
tacgagtgcctgcgaccagatcggattaaccggtccatgcacgtgtccgactacggctat
aacgaagcactggcagtctccccgttgacaggaaagaatctcagcccacgccggctggtg
acagagcctgacccacgatgtcaggtggccgtgctctgcgccccgggcaccaggggccat
gaaagcctcctggcggccttcacgaatgccggatgcctgtgccgacgggtgttctttcgc
gaggttagggacaacacgttcctcgacaagtacgtgggtctggccatcggaggagttcat
ggggccagggactctgccctggcaggccgtgccaccgtggcgctgattaatcgttccccc
gccctgcgtgacgctattctaaagttcctcaacaggccagatacgttctcggtggccttg
ggggagctgggggtgcaagttttggctggcctgggggccgtggggtcaacagataatcca
cccgcccctggcgtggaagttaatgtccagagatcacctctgattctggcccccaacgcc
tctggcatgtttgagtcccgctggctgaacattagcatcccggcgaccaccagctctgtc
atgctgcgtggcctccggggctgcgtcctgccttgttgggtgcaaggctcgtgcctgggc
ctgcaatttactaacctcgggatgccatatattttgcagaatgcccaccagatcgcctgc
cacttccacagcaatggcacggacgcctggcgctttgctatgaattatccaagaaacccc
acggagcagggcaacattgcagggctctgttcacgcgatggtcgtcatctggctctcctg
tgtgacccctcactttgtacagacttttggcaatgggagcacattccccccgcctttggg
caccccacggggtgctccccctggacacttatgtttcaagcagctcacctatggtcactc
aggcacggtcgcccctccgagtgaccagtcaccttccagactatgcatacactgaattta
gcctgatattgtcccccgagccccggcccagccctcctcagaaaactctgcatggagaag
ctggacgtgaaacctgtgtgctgtttacaaacactacaataaaccctatgtgcaaattgg
tttgtatggctactttgtgttcctaaaaaatgcaacaatagaagtggaaaccctcagtca
cgggacattaacctcaaccacaaaatggggttggagaaagtaaccacatatactggagat
gattcatgggctgggggttcccggacaatacacccatctggagttcaacctaattacatg
gtagataaattaagagtccctcctcaccactcgaaactatggcagacattctataagata
acgaggagagatgaggtgagggcagaggacattgggcaggtgtgggccaggggcagctgg
ccatatcccccgcaccacagaagtgtaagcaaagtgaagggctcggaaggcaggcggggc
ctagcaatgtcacagctaaatgcccaccggggcacacactcaagcggggtctcggagctc
ccaggtcagaccacgaaaggtcagcctgcaaggtggatggcgtgttttctgaggttatcc
ccgctacgtgcagtgctgggtgagagagaccctggaatgtgtcgaaatgaccaagcgtcc
ccgcagcggggctcccaacacgggttcccagagagggtaaaagagggggccataaagccc
agggtgtaaaacaccgatcgcgccaccagatggcacacgtggggaaatgagggttagcat
aggcaacccccgcctacacaccaactatagcaaaccccgccccgtcacggtgacgtggtc
tgtcttgaggagatgtagacttgtagacactgcaaaacctcaggacctacgctgccctag
aggttttgctagggaggagacgtgtgtggctgtagccacccgtcccgggtacaagtcccg
ggtggtgaggacggtgtctgtggttgtcttcccagactctgctttctgccgtcttcggtc
aagtaccagctggtggtccgcatgttttgatccaaactttagttttaggatttatgcatc
cattatcccgcagttccacctaaacggggcttaacgttacatcccagaagatgcacgctt
aaccccgcctacaaccgtgacgtagctgtttaccagcatgtatagagttacggttcgcta
catcaaatgtgcctagttttgcacccacatgtaagggcccgctacccctacaacacaaaa
caatctcctctaaccaaccttttcccaatcaattctgtgacagagtttcctggacaccca
gtcttagttcagatagacacccagttatgcagtgccaccaattccaatcatttttaaacc
tcctggaatctatcatcaaacggcatgcaggaaaaggacaagcaggtgattttctatgtg
ggggtggaaatatgagcaagaataaggacggctccttattaacctgatcagccccggagt
tgcctgtttcatcactaaccccgggcctgaagaggttgacaagaagggtcaaggtttcgt
ctgtgttgaagggcaggggctgttgggtgcatctggaacggcttacctcgggtaactgtt
tgccattaaaaggttggggattaggtttagcccctttagctgccatttcgaaccggggtg
tgcagatgcaggtctccgggtgggcaggcagtacgagatgtcacgttgtgttgtctttcc
tcccacccctgtcctggctgtggcaaatgcgaccctcatagagttgtgtttcaggtctgt
gtcctgttttgcggtgggttatttcccccctcactggggcctgtggacacctgagggagc
ggccgttggtgggcattgttggaattgctcccaccctcaattttcgcttgccttcttccc
ttgttaacctgatagcatagcctctaggtttccttgtaggtctgtttgggtttgttggtt
cacgtggtgctaacttgaattttttggttttctagttccctcttaattacatttgtgcca
gatcttgtagagcaagatggcctattcaacaagggagatactgttagccctgtgtatacg
ggacagtcgtgtgcatggaaatggtaccctgcatcctgtgttggagctagcagcaagaga
aacacctctccgcctttcaccagaggacactgtagttctgcgttatcatgtgttgcttga
ggagataattgaacgaaattcagagacatttacagaaacttggaacagatttataacaca
caccgaacatttggacctggattttaactcagtatttttagagatatttcaccgtggaga
cccaagccttgggcgcgcgttggcctggatggcctggtgcatgcatgcctgtaggacatt
gtgttgtaaccagtctactccttactatgttgtggacctgtcagttcgtgggatgttaga
agccagcgaaggcctggatggttggattcatcaacagggcggctggtctacattaattga
agacaacattcctggatccagaaggtttagctggactttgtttcttgctggactgacttt
gagtctgttagttatatgtagttatttatttatctccagaggaagacactaatctataca
ttttctcagcactttatatgaatcagggtcattgggcctgcagggaactgagccagtagg
atattaggcaagggtgacacagtgcccatgcattataattaaccaaacagtggtcgtgag
ttttaggccggccatgggggcttacaagaataacatgccaatgacccggcccccactttt
aaattctgttgcagcagatagctgatacccaatgttatcttttgcggcagaaattgaaag
tgctggccatatctacaattgggtgtcctaggtgggttatacgcctgtggtgttctaacg
ggaagtgtgtaagcacacacataatttgcaagcggtgcttcacgctcttcgttaaaataa
cacaaggacaagatactaaagaaataactgaggtgagtgtgggaagatgggactacgatg
tgttatgttaacgggtgagagcctatactgcagcccagactcggggaggaggaaatggta
agagttatactctacttatcgacactacagttaactgttatgtaacaatgtttgcttatt
ttcatgttcaataaacgctatgttaatgatgaagaacctgctttggaagtgggcccgatg
gggtagtaggttttgggagggtgccgtgctatttcaactgccacagaccccattttgtcc
cacctgttaccacattctaggtcctgcatccagtgggccaggtgtctccccatggctctt
tctaggtggatcccacagtccaggcccccaaggctaccgtgctaattacctcctcatgtc
caccccaccctgtgttactgtcgcctgattatcctggcttagcagcctccaagttttaca
agacgtcccattgccctgcccttggtccaagtctcgccggttttcagcagcctgttgtag
cctgcccccaagtttcgcaggtttcccccatgcttccacccgttaacccaatagcatgac
agccaatccaacacgaggcaagtttcaagagttaaaagcaactactgtttattttccaaa
atgagctgggtatagttgatgatctgtaggcgcagctcatccccacattccaggtccttg
atggcctcgtagatggcatcttcgtcgacattgacagtcttctcatataccgtgtctctg
gggctgacctttatgcagaaggcgtcccctactaggtccacggccagctcgtaggtgggg
cctatgttttcacataacagtttcaagcaggtctctgggatgtgaagggaggtgccctgg
agcaggagatgcatgattaggcgcccttttccatttgtgctgaagatggggcagatggtg
ccacaaaagtgtccggtgaccaggtaagcgtagagaaggctgggttgggaaagtccagcc
tttactgcactgggagagctgctgagcagagacacatagaaggtcttgttgggtattatc
ttgtggacattgttgaagaaggagagctgggtggagctaaactcctgaggcacatgaacc
tgggacctattgatgcagatctcgcagtgagaccccagagtcaggctgtggccgaaggga
gacaggcgaaggcagcgcccgggggagagagtgcacagtgacagtgggagaaacacggcc
tctgagacatgtatgggggtgttcatctcacgcagaaaatctttgcccagctcaaagttg
gcagagattcccctgaagaagtcccgtagtgaaaaatgggatctgtctacaccatgtctg
gtgtgccgggaacatattgagcgggccacactgccaaccctttccattcttcccagctct
gagcgagattttccacacctggacaccgacttcacgctatgtgccgaggcttttgaggcc
gtatagtttctgtggtgcggatgcattaggcggcgcaatgtgggatctgccggccgctgt
cggcgtgcatccacggcctctggggtgaccggggccatcggttttacttttcacacgtag
acctgggaagtttgataggactgtaccaggtcaaggccgtggatgcgcaggaccacgtcc
agttccttagtgacatccacgaggattgttttgcccactctggccacttgtgtggattta
aatatgtacacaagcgtaattaacgagtcacagaccccctgttccagattctgaccggct
gcaagcgctgccttaaaggcctggaagctgggtgggtaaatctgaccaaacagcacgctc
ggattcgtgatgctgtggttgaaggcacacagggggtcgcagaacaggtgcttgtggaag
tcttgcggggtgcacatctgcagccaggcccttagcctggggcatggcacatccagcagc
gtgttttgggtcttgatgaggaacacgatcctgtctaggattttgatgttgttgccgaat
gagtccagaattaggctcttgaagcggtcaagggtgtccttggcgtccgggtgggccccg
aggctctcgcagagtgggcagatggtccgtgaggcattcttgtgccttagtccaaacatg
ggggccaggaggcaagggccctgcgaatggtcgccagcctccggtctggtgatggccagg
gccaactccgccagctcatcgccgctgtattccgcgtttaaaccgatagcatggtggcct
ggccccccgagcaggtccgtcccctgccacgtacctaatagtagtccacagtagtcggcc
ttggttgtaatttcaggagagagtcctcccttttcggccctgagaaatggatgctgaact
cggtttctggtaggcaggtggcagcacagggcggtgtactggcccctgccgacgtcccct
gggacatcctgggaatctttgcaggttctgggtccagggagggtaagaaaagtgggggtg
gttctgggccacatggacttgaagcagaagttggccggggactggccagtgaggatggat
ttcagaaactccaatttgtagtagccgaggttggcatttctaatcatgtcagaagaggac
acggggaggaagcaccggcaaatgtaaaagtgaagctggatgtcaatggccagaatcctg
gagggcatgaagagggaatccaaccccccggccatggggaagtattttatcaggatgtgt
aaaaagtccatgcccgtgatgaggctagagatccaggctcgtggggcatttagacagtag
tagcagagcagggcatagtcctcaaagaaggccacgggggcatctgagtgattgaccagg
gtgtcgagcagatcacaaactcggcaggtgctggctggagagagggactcgtaggtgtgg
acgagtggtgggtaggctatgccttcttccgcgttggctggaagataggagtggccatca
aaaggccgactgcctcgaactggcttttcagattgtccacggtccagggcacaaactcct
ccatctttggagttctgcccgcggtctgtgccacctctgttacgccactcctcgtgaggg
ggcagctggacagtctttttccggtcagggggtttggctcgtttgcgctcgtgactttgt
gagccatgacacatctgggtggcaaggtgaggtcttctgggtttttaataccggggtcgg
caccagtttctgggacaccgccacaaggacaaggtgggctagcaagttctcgagtctatg
actccgggggcagttttttgagtttctcgcctatgatccaccccaatctcgcccccataa
ttgcgccatctgcctacgcgaggctgaacctcctgaatcactgcatctttctcgaggcaa
agaagagaatagtggccagtgaggtcttaaaaagggatattataaaacaggtcattgctc
ggattgtggcagccgatagcaccctagatctagtgaatcatggcgagcccggaagagagg
ctcctagacgagctcaataacgtaattgtgtcatttctgtgtgactctgggtctctggaa
gtggagagatgctccggggcgcatgtgttctccaggggcagctcccaacccctctgcacc
gtgaagctgcgccacggacagatttaccacctggagtttgtctacaagttcctggccttt
aagctgaagaactgcaactacccctcctcgcctgtgtttgtgatatccaacaacggcctg
gccaccaccctgaggtgctttttgcacgagccgtcgggtctcagatcgggccagagcggc
ccttgcctgggtctctcaacggatgttgacctaccaaagaactccatcattatgctgggc
caggatgacttcattaagttcaaaagccccctggtcttccctgctgagcttgatctcctg
aaatctatggtggtctgccgggcctacatcacggaacaccggacgacgatgcagtttctg
gtgtttcaggccgccaacgcccagaaggcctcgcgggtcatggatatgattagtgatatg
tctcagcaactgtctcggtctggtcaagtcgaggatacgggcgccagagtcacaggtgga
ggaggtcccaggcctagcgtcacgcactcggggtgtcttggggactcacacgttaggggg
cgcggtggttgggacttggataacttttcagaagctgagaccgaagacgaggcgagttac
gctccttggagggacaaagactcgtggtcggaatccgaggcggcgccgtggaagaaggaa
ctcgtgaggcaccccatccgcaggcaccggacacgcgagactcgccgtatgcgcgggagc
cattcacgggtggaacacgtgccccctgagacccgggagacggtggtggggggagcatgg
cgttattcttggcgcgccacaccttatctggcatcacggccgtggccctgctcctgatgt
ttctgaggtggacctgacgttgccggcccttgaggagcggggttctccaggctcctggat
ctggggctggcctgcctggatctgagctatgtggaaatgagggaatttgtggtttggggc
aggcccccagcttctgaggcggctgtggcctctacgccaggctcgcttttccgaagccac
tcgtccgcctactggttgtcggaggtggagaggcccgggggccttgtccgctgggccagg
tcacagaccagcccctcatccctgaccctcgcgccccatcttggcccgtccctcttgtcc
ctttcagcgttcaccggtggtgggtgtggagccgtggccttttgcaacgcctttttccta
gcttattttttggttgtgcggtctgttttccccgcgttttccgatagaatagctgcctgg
atctgcgcccggtcccctttctgcgaaaacacccgggccgtggccaggggttaccgaggc
ctcgtgaagaggttcttggcattcgtgtttgagcgtagtagctatgacccccccttgttg
aggcaaaactctaggcctgtggagcgctgctttgccatcaagaattatgtcccgggcctg
gactcacaaagctgtgtgacggtcccgagcttctcccgctgggcccagtctcacgccagc
gagctcgatccccgggagattcgcgacagagttacaccagcgactgcaccttcgttcgtg
gctgatcatgcctcggctctattggcctccctccagaagaaggcctccgacaccccctgt
gggaatcccattcagtggatgtggtaccgcctgttggtaaactcgtgcctgaggagcgcc
cactgtcttttgcctatacctgccgtctctgagggggggagaaagacgggcgggggcgta
ggggaggattttcgtggcgatcgtaagccgcaatgttctctcgtgtctgctgaactgcct
gccgcgggtccctgggcctacaagtgtttcagatcccccgccgcccccacacccggtggg
cagcagtcggaaaaagtgcagggcaaagcccgatagactctctaggagggcggcggtggc
ctcgagccacctccaccgcgagcgggacacccggggcacagaggccagcatcatgggtag
tcccccgccacggtctcgttgagcccggccgagagcagaaccgtggccacctgctcgatg
gcggctggagagaaggatgcccggctccccgccgcctcctgcacacgagcggccagggcc
tccatctctgccgccatcccggccaggaaggcctcgatgaccgagtctgggacgccgtaa
gtctggtcccagagccccgctggcctccgcgtacacgcccaggatctctaccgcccgccg
ccgggccaggggcagcgaggccaccacgctggaaagtgactcggggcggtgaaagagccg
ctttcttcaccctctcccccgccggccccacccccactgtgctccaccagctccacggcc
atggccttgatgtccgcggccgtgggctgaccctgccctgcagccgcccaggggtagcgg
ttggtctccgcgtatacggtgaccagccatctccccagcgtcgttttcgccgcgttaaaa
gcgtagaatgacagcccctcccgcgggaaggcgtcccaccgggccagataagtgtcggcc
accagctcttccacgaaggcaaaggtggccgttgggccagagaccgcgagcacctccccg
ctgccctcttcgatgatgcgccggtacgcggccgccagggcccgggtctctgcgatgagc
cgagagccgtccagcggatcgtcggtggccggccgcctccagatggccgaggccgaagct
gcgcctggaaaaggaggccgcccggagtaggtagtaggcgtggtggcggaccgccgccgg
gtaagcgtggccgctcatgagggtgagagtatttaaaaaatcgcgcaccagcaccggctg
ggccaaatcccccagtccaaagatccccagctccagaggcatcagcgcgcgcaggcgggc
agcggggtcgtccccagacagcagcaactgacgcgtcacgcgggcgagccccccgtccac
ctctgccaggggcggctgggcgtctgcccctccgctaccgccgctgctgtcactctccat
agcggacgccatgaaggtccaggggtccgtcgatcgccgccgtctgcaacgccgaatcgc
ggccccctccggcccggcgtcaaatatttcccgggggtccgaattcacgcgggacgttcg
tgggctggttgaggaacacgcgcaggcctcctcgctgagtgcggcggccgtctggcgcgc
agggctgctggccccgggggaggtggcggtcgccggggtggcagtggaggggggagcttc
agctggtctgggtggcggccgccagtctttggggactttctgatacacgccagctccttc
aacaacgccgaggccactggaacgccccttttccaattcaagcagagtgacccgttctcg
ggcgtcgacgcggtattcactcctctctccctgtttatcctaatgaatcacggccggggt
gtagccgcccgggtcgaggcaggtgggggcctgacgcggatggccaacctgctgtacgac
agccccgcaaccctggctgacctggttttgggcggctggtggccgaccgccgcttccaca
acttcatcacccctgtgggccccctggtggagaatataaagagcacctatctgaataaaa
tcaccacggtggtccacgggcctgtggtcagcaaggccatccccgtcaaggtgacggtgc
cccaggaggcctttgtggatctggacgcgtggctctccggcggcgccgggggtggcggtg
gaggatgcttcgtcggggggctggcagccgtgccccgccgatgcgcgcctctatgtcgct
ctgacctatgaggaagccgggccgcggtttacgtttttccagtcgtcccgcggccactgt
cagatcatgaatatcttaagaatttattactcaccatccatcatgcaccgctatgctgtg
gtccagcccctacatatagaggagctaaccttcggggcggttgcctgtctggggacattt
agtgctactgacggttggaggaggtctgccttcaattaccgtggctctagcctccccgtg
gtggagattgacagcttttattccaacgtctctgactgggaggtgattctctagacttaa
cgggaggaaacaggaggaggacaagagcacaaaagtggttcagtggacacccaccacaca
gcatggcaacgaccagtcatgtcgagcatgagctcctctccaaattgattgatgagttaa
aggtcaaggccaactcagaccccgaggctgatgtcctggccgggcgcctgctccaccgcc
ttaaggccgagtcagttacacacacagtagccgaatatctggaggtcttctctgacaaat
tctacgatgaggaattcttccagatgcaccgggatgagctggagacccgagtctctgctt
tcgcgcagagcccggcctacgagcgcatcgtctccagcggctacctgtcggccctgcgct
actatgacacctatctgtatgtggggcgcagcgggaagcaggagagtgtgcagcactttt
acatgcggttagccggcttctgtgcctcaaccacctgcctctacgcgggtctcagggcag
ccctgcagcgggccaggccggagattgagagtgacatggaggtgtttgattactactttg
agcacctaacctcccagacggtgtgctgctccacgccctttatgcgctttgccggggtgg
aaaactccactctggccagctgcatcctcaccacccccgacctcagctccgagtgggacg
tgacccaggccctctataggcacctggggcgctacctctttcagcgagccggggtgggtg
taggggtgacgggggctggccaggatgggaaacacatcagcctcctgatgaggatgatca
acagccacgtggagtaccacaactagcaagaggccggtcagtggcggcctacatggagcc
ctggcacagccagattttcaagtttttggaaacgaagctgccggagaaccacgagaggtg
cccgggcatctttacggggctctttgtccccgagctcttcttcaagctttttagggacac
gccctggtcggactggtacctgtttgaccccaaggacgccggggacctggagaggctcta
cggggaggagtttgagcgcgagtactatcggctggtgacagcgggcaagttttgtgggcg
ggtctccatcaagtccctgatgttctctatcgtcaactgcgccgtcaaggccggcagccc
cttcatccttttgaaggaggcctgcaacgcccacttttggcgcgacctgcagggcgaggc
catgaacgccgccaacctgtgcgccgaggtgctgcagccctcgaggaagtctgtggccac
ctgcaatctggccaacatctgcctcccgcgctgcctggtgaatgcgcctctggcggtgcg
ggcacagcgggccgacacgcagggggatgaactcctgctggccctccctcgactctcagt
caccctacctggagagggggcagtcggtgatggattctcgctagcccgcctcagagatgc
cacccagtgtgccacctttgtggtggcctgctccattcttcagggatcccccacttatga
ttccagggatatggcctccatgggcctcggggtgcagggcctggccgatgtctttgcgga
cctgggctggcagtacactgaccctccctctcgctcgttaaacaaggaaatattcgaaca
tatgtactttacggccctctgcaccagtagtctgattggacttcacaccaggaagatttt
tccgggtttcaaacagagcaagtatgctggggggtggtttcactggcacgattgggcagg
aacagacctttctattcccagggaaatttggtctcgcctctctgaacgcattgtgaggga
tgggcttttcaattcacagtttatcgccctgatgcccacctcaggctgtgcccaggtgac
gggctgttcggacgccttctaccccttctatgccaatgcgtccaccaaggtcaccaacaa
ggaggaggcccttaggccaaaccggtctttttggcgtcatgtgcgtctggatgacaggga
agctttgaatcttgtcgggggccgtgtctcctgcctcccggaggctctgcggcagcgcta
cctgcgtttccaaacggcctttgattacaaccaggaggacctgattcagatgtccagcct
gtttttgcgtgaggaagatgccgcgcgggccagcacgctagccaacctactggtgcgcag
ctacgagctgggcctgaagactatcatgtactattgtcgcattgagaaggccgccgatct
gggggtggccagcgcggctctgtcggtgccacgggaggaacagaatgagcggagtcccgc
tgagcagatgccgcctcgtcccatggaaccggcgcaggttgcggggccggttgacatcat
gagcaagggcccaggggagggaccaggtgggtggtgtgtgcccgggggattggaagtgtg
ctataagtaccgtcagctcttctcagaggatgatctgttggagactgacggttttactga
acgagcctgtgaatcttgccaataaacgtttattgccatgtccaagttgttgtacgtgcg
tgatcatgagggctttgcctgcctaacggtcgaaacccaccgcaaccgctggttcgcggc
tcacattgtcctcaccaaggactgcgggtgtctcaagctactcaatgagagggacttgga
gttttacaagttcctctttacgttcctggccatggccgagaagcttgtgaactttaacat
tgatgacgagagccacgacattgatcactactacaccgagcagaaggccatggagaacgt
ccacggggagacttatgctaacattttaaacatgctctttgatggggacagggcggcgat
gaacgcctacgcagaggccatcatggccgacgaggccctgcaagccaagatttcctggct
ccgtgacaaggtggcggccgccgtcaccctgccggagaagattcttgtgttcctgctgat
tgaaggcatcttcttcattagctccttctacagcatagccctgctggggtccggggccta
atgcctggcatctgcctggccaataactacataagtagggatgagctgctccacacccgc
gctgcctccctgttatacaatagcatgacagccaaggctgaccgaccaagggccacctgg
atccaggagctgtttcgcactgcggtggaggtagagactgccttcatcgaggctcgtgga
gagggggttaccttggtggatgtgcgagccataaagcagtttctggaggccacggccgat
cgcatcctgggtgacattggtcaggctcccttgtatggcacaccaccccccaaggactgc
ccgctcacctacatgactagcatcaagcaaactaatttctttgagcaagagagttccgat
tacaccatgctggtggtagatgacctttgagtcagggtggctacttgctcaggtttctgg
gcataaattctcctgcctgcctctgctctggtacgttggcttctgctgctgcttgtgatc
atggaaaccactcagactctccgctttaagaccaaggccctagccgtcctgtccaagtgc
tatgaccatgcccagactcatctcaagggaggagtgctgcaggtaaaccttctgtctgta
aactatggaggcccccggctggccgccgtggccaacgcaggcacggccgggctaatcagc
ttcgaggtctcccctgacgctgtggccgagtggcagaatcaccagagcccagaggaggcc
ccggccgccgtgtcatttagaaaccttgcctacgggcgcacctgtgtcctgggcaaggag
ctgtttggctcggctgtggagcaggcttccctgcaattttacaagcggccacaagggggt
tcccggcctgaatttgttaagctcactatggaatatgatgataaggtgtccaagagccac
cacacctgcgccctgatgccctatatgcccccggccagcgacaggctgaggaacgagcag
atgattgggcaggtgctgttgatgcccaagacggcttcctcgttgcagaagtgggcacgc
cagcaaggctcaggcggcgttaaggtgacactcaatccggatctctacgtcaccacgtat
acttctggggaggcctgcctcaccctagactacaagcctctgagtgtggggccatacgag
gccttcactggccctgtggccaaggctcaggacgtgggggccgttgaggcccacgttgtc
tgctcggtagcagcggactcgctggcggcggcgcttagcctctgccgcattccggccgtt
agcgtgccaatcttgaggttttacaggtctggcatcatagctgtggtggccggcctgctg
acgtcagcgggggacctgccgttggatcttagtgttattttatttaaccacgcctccgaa
gaggcggccgccagtacggcctctgagccagaagataaaagtccccgggtgcaaccactg
ggcacaggactccaacaacgccccagacatacggtcagtccatctccttcacctccgcca
cctcctaggacccctacttgggagagtccggcaaggccagagacaccctcgcctgccatt
cccagccactccagcaacaccgcactggagaggcctctggctgttcagctcgcgaggaaa
aggacatcgtcggaggccaggcagaagcagaagcaccccaagaaagtgaagcaggccttt
aaccccctcatttaacaccatgttctcgtgcaagcagcacctgtccctgggggcctgtgt
cttctgtctcggcctcctggccagcacccccttcatttggtgctttgtctttgccaacct
gctctctctggagatcttctcaccgtggcagacacacgtgtacaggcttggattcccgac
ggcatgcctaatggccgtcctctggacgctggtacccgccaagcacgcggtgagggccgt
cactccagccatcatgctgaatattgccagcgccttgatcttcttctccctcagagtcta
ctcgaccagcacgtgggtttctgccccctgtctctttctggccaacctgcctctcttatg
cctgtggccccggctggccatcgagattgtttacatctgcccggctatacaccaaaggtt
ctttgaacttgggttgctcttggcctgcaccatctttgccctgtccgtggtctccagggc
cctggaggtgtcggctgtcttcatgtctccatttttcatctttctggctttgggctctgg
aagcctggccggtgctcggcgtaaccagatttacacctcgggtctcgagcggagacgcag
cattttctgcgcccggggagatcattcggtggcatccctgaaggagaccctccataaatg
cccgtgggatctgctggccatctctgccttgaccgttcttgtcgtctgtgtgatgattgt
gttgcatgtgcacgcagaggtgttctttggactctctagatacctgcccctctttctctg
tggggcgatggcctccggggggctgtacctgggccattccagcatcattgcatgtgtcat
ggccaccctctgcaccctgacatctgttgtggtatatttcctccatgaaacccttggacc
cctgggcaagaccgtgctgtttatctcaatctttgtctattactttagcggggtagcggc
cctgagcgcagctatgcgctacaagcttaagaagtttgtgaacggacccctggtccatct
ccgtgtggtatacatgtgctgttttgtctttactttttgtgaatatctgttggtgacatt
cattaaatcctaacgaccggagtcctgtctctgtgttcttgggggattgagttagctgtc
tttcctcttattacattgggctaacgggaggaaatgaacccaggggtggcagtggatggg
gtcatttatgggcaaaactcacaggacatgggggagttagcattggcgtcgggagacacg
gctctgtcagttatcaccgtaccatgagtgccatgtgtgtccagtgcctaatcaccgttc
ctcattttgtgtgcctcctcaaatgttccagaagtcggccacaggggaggtggctgaatt
agggccttttccctcattcccccatgagacccacgtggcaggcctaggggctacattcgc
ctcccgtttcccttcgcgtgaggcatccgatgactgaattttcgcagtctcttttccctc
ttcccttgttattcccatagaattagtgaggttacacaggtggagattcagtttaaccat
ttattgatttaatccaggaacaaaaaacagtcctagtgacccagtggccggagagagaat
ggccctgacaagtcggctgcatgatgcacttcggcagtcacgtgtgtgagtctccacggc
ctctgtcaaaagggagcttagcgtgccagggttgtaattcttgatgtagtggcccaggaa
ttcaacttcatcgtgtctccgtctgcagttggcgttaatgtaggctggggctactgccgc
atatgctgccaagagacagaggggctgcttcacatatgagctgctcagggtctccaccac
cttgttttgacgggccgtggcacaggtgatgtagaagagttgcttcacaaagttgtagtc
tcgcgtgttaggaaggaagcagggtgccagctctttgagcttggtcaggatcaccttgct
aagactcatggcgcaggccaggaggatgtcttccgcgggagctaggggcaggtcgccgtg
gtaggtgatctcctggagccaaaagatggtctcttctagcatggccaccagggtgcagag
ccccgcgttctggatcgcctgcatgcgtgcatccagccatgtgtccttgttggttgactt
ggtgaaaaactcacgtagtgtcttgtagctcctgcgcagctcgtgtctgggttgcacttt
ctgccaggctccaatctctggatgggcggccaccgccagcatcgactgtaggaacgggtc
ttggatgggctctagggtcagagaggccagggggctgggcaaggtgacaaatgtaatctt
ggagacaggcttaaccagactcatgtcaaaccacggtttgttgggcaggggcctctggct
gcgttcttgcctcgcctgcttccttgtgctcctgccggcccctcgagattctgaccgggg
acctctggttgctctgttgcttcggggagctcttggagacctcggtgctctaggcaccct
gggggcccttggggctctgggcgctcttgctcccgggggcaggtgtcggcgcttgccata
actttcatcggtgcagccatggacctctccgcgtcgccttttgtggcctctggtgtaaga
gttgccagtctcctccttctcgtcctcgtccctgcacaggggtgagcgatgcagcgtgac
cgtcttgtcctgtaggtcccacttctttctgggaatcacaaacgatgccgaggtaggggt
tatgaccacgctggagggctgtgcaggtatggcgtgggccggagttggatcttcatcctc
ctcctctgaggatgaaatctctccatctgtggagtgttcttcgctgccgtccatagggtc
catatcgcagtctgtgttggtgtctgagaccgcttcgagttccagaatgtggctctctgc
agaggggagacaaaaggtggagactgccttgagcacctctatctcaggcaccggatgccc
ccggctccacggccccggcccctggccggtgtagcttcttacctgcgggatcctcgttgg
aggaaatgctgctagttcgggagagtctctgagaaggaaccatcttgtctgtctctacga
cgggctagctgggatgtagtgctgtcttgactggcctcagccctatttatgattctggag
gcgggcacgctgatggagaaatgggcggtcggttgattggccccacagcgaccggcgaag
cactgactcatgaaggtgaccgtgatggcctgtgatgtgtagtagagtaccagaaacacc
ctcacattcttggagctggccctgtgggtatgcctcaggcacgcaaagttcctgccccgg
gcatggcacacctgaactaagtttggcccggtttgctcaaacgtgacatggagaaactgg
gggaatttgtcttctggcacagctgttgccagggtgctcatgagcgagggccagatgcag
gagctgacccaggcgacgagatccaggcccagatgtccctctatcatggcgcagacattc
tccacggtggggggcagggtctcgcgggtcctctggattagatagtcacgcccatcatcc
gcgatgtggtagcagaaggttttgggggccggccagcccacgtgcagtgagtgatgtaag
aggttttgaatgttgagggcattcttaacatagctgtgcttgtcttcctcttccggatga
cagacaaagaggcgcagctgccggctaagaccaccgcccctgtccaccttgtaggtatgc
ggcagccggatgcaccgcccggcgtgatacacgccgctgtcaaaaagcggggccccaatc
tctttgatcttgtgacgcatgcggcgcaggcaggccgttaggcccatgagcttctgcagc
acagacacaaacccttgtactgcgcttgttcccacaatagcatggcctctaggtagggtg
tgatgacgcgaaagcccagttttcccgtgcatatgcaaaaggggagcacatcttccatat
tatccgggtcggcgggtggacaagctgatttgaaaaaatagactgggtgggccctggaca
ctggacccaggcggcgcatgaggcgcagtacctcacgccgcacggtccggcacaggtcat
agatttcctccagcgaccaggggggcccttgatctttagatccaggtccaggaccaggtt
gcagaccggaagccggggattaaagtattcatgccgggagacaaagagctgctcgctcag
gctgttctgtgaatagtacactggggtgtaggagagggccctggtgagacacgtgtctgg
gaggcggcagttggtcggggtggagacgacctccgccaggtgggacgagaaggggtcagc
ggctgtcattacaaagtagtgcctgtctgcaaaatggcagaggaagaccggtagccgctg
cacccttcgaaggacggtgggtgggaggaattgttccttgggattccactggccccggca
ggtggcctggccggccaagcatagaaacccttgaagcgtgggggggtatgtgggaccctc
atccgcgtgccagcgcgcgagctccaccagctcccgggccacgtccacactgagcccggc
ccaggcccgcatgagtccgtcatcggggtcggggtcccacgtgtatggggccgggggctc
catgcggattttcagctgctggacacgcacatgctcagccaggtaagtctcccgggtgaa
gtaggtgcgcatgtgctccgcaaagcccctgtccaggagcgaggggagcacgagcccccc
gaaggcagacacccaatttctcccacgctcgttaactgagagtatcgcttaaaggttccc
tcgttgaagcactgtgcgtgggccaaatagacgtagcgcacgagatcggccgaggccagg
cgccccctgtaggcgtctatcgtccttgccacagtgcggatctctcgcgagtcccgccgc
agcttctcgtgtgcaaagtgggcaaaagcctctgtctgctccgcccatgccgaggagcca
aagacctcccccagctcggccagggacgtgacggcggccaggctctgaccagactcggaa
gtaaatagctccgtgaggtgcgccagggtctcaatcgtacaaggaatgccccaaaaatag
taagcagccgtgactagcacgaactgggcctcgtgggagccaaaggtgctaatgaaccac
ctggccgagatgttaacgcggtagatgcggcgcagacagcccacgatcttgggacgcagc
cacgccacgcggcctctggcatccccctgtggctgcttcttggcgctcagtgtgagcagt
tccacgaggggcgtgagcgagcgcagggcccccgcgcgatctaggtaggtggatagacgg
tccgcggtgagcggcgtgaggccgcgcaggaaggggaaggcctcctccgccggcaggcgc
agcgtcagaaccaggccgcagcggctctgtgaggtcagccgcttcttgggcaggtgaagc
tgcagttccacgagagaacccgccacgtggtggaggggcgaggcgttgtggcacaaacaa
aacaggcggaagccctcgtcaggccgcgagaggatggcatccaggatggcctccgcaatg
tcagtgtttgaggccacaagggccttgatgacgacgggggtggacattatttaagaccgg
gaggccccaacggcgggctaaacagaacgatggccttctatctcccagactggtcgtgct
gcgggctctggctctttggccggcccaggaatagatacagccagctccctgaggagccgg
agacctttgagtgcccggaccgctggcgagccgagatagatctgggcctgccccctggtg
tgcaggtgggagatttgctaagaaatgagcagacgatgggctcactgagacaggtttatt
tgctcgccgttcaagccaatagcatcacggatcacctgaagcgctttgacgccgtccgcg
tccctgagagctgtcgtggggtggtggaggcccaggtggccaagcttgaggccgtgcgct
cagtcatctggaataccatgatctctctggctgtaagcggcatcgagatggacgagaatg
ggctcaaggccctgctggacaaacaggctggcgacagcctgcggcgctcaagatggacga
gaccggtgcctgggcgcaagagatctcggccgttgtctcatcggtgaccgccccctcagc
ctcggcccctttcatcaactccgcctttgagcccgaggtgcccacccccgtccttgcacc
gcccgtggtgcggcagccggagcactctgggcccacggagctcgcgttaacgtagcaacc
agactccacaccaaataaacattttattgataaaacaagggatatgaaggtgtcattgac
ccgaggatccaaaccccctcccctgtctcccctcgagcgcctcgctcagcccactatcac
ccatggccaggcccggcacctcctcgaaggcgcagctggcccacctaaagagagatctgg
ggccaaggacccccgcgtcactgtgggggctgtagaaggaggtgaggtggtgcttgtgaa
ggtaaacaagctgacagaagcgccggtacttgttaaggaacacggtctggtcactaaagt
tggtcaggctgacgtccaccccaccccggcgccacctgcagggcttcactagaataccct
gcatggccaggcccgacctgccaaagattgtcggcctgtggtgagggatagaaggggggg
gcacggtgagtgtcactgagacggtctgatgggggaagagggccaggtcctttggcaaag
agacgtccaggcccacgtccccggggtactgggggtggttgatgggacccttgtcctcct
ccatctggggggtggcatatctgaaggcagccaggtggattttgagctccgatggacgca
gcgtggagttgtagcgccgctgattctggaggattagccggagttcccccgtgtagccgg
gatcgatgatgccaacatgagacgtgaccggacgggaggtgctgccccacagcatgagcc
catgaccctcgggtgggcgggcatagaggcctaggtccacagttgtggtcttcatcgggc
gcagcaggatggtggtcttgttgaccaaggtgagccgccctacactagcctgctggagca
acagcttgtcattctggaaggcgtagcgtatgtgtggacaggcctccatggtgatgatct
aacagacagggacggcggcgctatatataagagcccaagacccggctctttactgcgaaa
tggggaaggtcctaagaaagccgtttgcaaaggctgtgccactgctcttcctcgccgcca
cctggcttctgaccggggtgctgccggccggcgcttccagtcccacaaacgcggcggcgg
cttccctgactgaagcccaggaccagttctactcctacacatgtaatgcggacacattct
cgccttctttgaccagctttgcctccatctgggcacttctgacgcttgtcttagtcatta
tagcctcagccatctacctgatgtacgtctgctttaacaagtttgtgaacacgctgctga
cggattagatggggatatttaaaaggggcagcaatctcggctgtctgtacttcttctctg
ctcgttaaaccaatagcatgtcagctccacgcaaagtcagattgccttctgttaaggctg
ttgacatgagcatggaagacatggccgcccgcctggctcgcctggagtctgagaataagg
ctctgaagcaacaggtcctcagggggggtgcctgtgcctcgtctacctctgttccttctg
ctccagtgcctccgcctgagccgcttacagctcgacagcgagaggtaatgattacgcagg
ccacgggccgtttggcgtctcaggctatgaagaagattgaagacaaggtgcggaaatcag
ttgacggtgtaactacccgcaatgaaatggaaaatatattgcaaaatctgaccctccgca
ttcaagtatctatgttgggtgcaaaaggccaacccagccctggtgagggaacacgacaaa
cgaccctaacgccacccgacgtgcccgctcccggggacgtgaagcaaagaaagtgcaaat
ttctgattaataaatttttattgactttatacataggtctcggcgtcatcatatggtggg
gtggtgtaggtatgggatgtcgacaagttacgcctgaaggcgcagtccgccatgaccagc
agcagcagaagggtcagcacagccagagatgcccactgcagtactagcatggagaggttt
gagaatctgggctgggacgttggcgggacaggcacggtggcttgggctgtggtaaccggt
gggctcgtaaaagtccagcggggccgcagtttgctagaagtgctgggaggtagataggtg
gtcgcattgtatctcggtcttggcgtagttgaatcatcgccgtaatctgtggtgggctct
gtacttgtccgggctccatgtcctgtggtgtgctttccaccggtggtagaattggccttt
ccacctgttgaggtgaccgtgggaaccgccgtcttttggccactgggggcctggggcgac
gttgcatttttggggggcgtgcctttggtgacattaacctcccccggttttgtggatgtg
gaactgtttccagggcctgacgcttggctggtggtgcctgggcggggcgctggcgaactg
gtggacacatgatgtgtgctgatagaggctggtgtcacctgtgttatattttcaccacct
gttgggtgagcggaggttagtaaaggcatatgtgacgtctctgggattgaactgggtctc
agtgacatggaagaggttgaacttcgggggccttactttctgtgccgttgtcccgtggag
atggacttggtgtcaccggtgatgcgcctgacgttgtgccggctggtgttgggctggtga
catccgctgtggatacagtggggcctgtgcttgcaggtgcggtgaggttggtaggcacgt
gagtagagctgggtagacctgtcgttgtattgggatcagcaaatccagttgtattcaagg
taggggaggtggtggtgctctcgggtgccttggagaatataaccttgtgggttgttgtgg
tggcattggtagccgttcgtgtgataatgagtgttttgggggccgtgccaagacccgaga
cagtaatgtcaaatgtccgattgctcgcaaatgcaccagaaatattttcacaacccgaag
gtgtccccgaggtgagagtccatttgcacttaaagtcagtttcagtgttgtttggccagg
cccaaaaggcagtcactgtaacatttggcgagtttgcgtcctcagaagtgaccattggca
ctgaataggtagcattgtcacccacatatgtgatgtctgtggtgtttgtcggcatgtcct
gtgaagctggaatctcatcagagaacacaatgttggactgaatgcagtaatctcccccgc
tcgccttcggtccattcccagagtaaaacacgtacaggatactgttattgccaagaaatc
gtgacactggacgtggtgtcagacgcaggctgtatgcataccctgtaccaggtattgggg
tggccacgggactcgttgatgtgagaattccgccgctgggaacatggctctcgtatccac
tgcaggtgatgttaaatttgttgtctccgggcagaacttgtgaaatttcgccatcctcca
taatacactcaatatctatctcattaccgagcatttgtgtttttacgctgaaattcgagt
cttgagctgacgttggcaaacttaagggtaacgtgacatccagcccctgtgccctcacta
ctgccgttatattggtagaattacagttatcccactttatgtatggcactgtttctggta
tcaggtacacggggttttgcatttctgcatggtggcaccacatggttccaaacacatctt
gaaagtagacatctacagattccaggcttacttgttgctcctctccggtggtgacgttaa
ttggaagcttcttagaccgcatagttagagccaattctcctgcaccaaggagctccagta
gaaagagattggtggcattttctgagccaccaaatgcacctcgaggttggtagacagcct
tcgtatggggtgtcagctggccaaagtcaagatcaagttgatgctttttgcccccgacat
cgaaattgatagttacattgacatctgccgtacaaacattgcatgtggggtaaaatggga
attccggaatctcaacattgaaaaaaccaggatcttcacccgtgagatggatcaggctct
ggatggtgtactgacacacaagcaaggctgcctccattgtctcggcaccgatttctaggc
agcatcctctttaataggtacaaggggggtgcggtgttggtgagtcacacttttgttgca
gacaaaatggacaaggacaggccgggtcccccggccctggatgacaacatagaagaagtc
ccatctacctcggttgtgcaggaacaggtatcggcgggagattgggaaaacgtcctcata
gagttatcagatagcagctcagaaaaggaagcagaagatgcccacctggagccagcccag
aagggtacgaagagaaagcgggtcgatcatgatgccggtgggtcagctccagcacgaccc
atgctcccaccccagccggatctccctgggcgagaagccattctccgcaggtttccacta
gatctaagaacacttcttcaagcgattggagccgcggctacggtgagcatccctatggcc
taggtgtgtgatgtgtgtttttacccatcacacaagaaggtaagtaatttgttgccgttg
gtttcagcgcatcgacacacgagccatagaccagtttttcggatcccagatttcaaatac
cgagatgtacataatgtatgccatggccattcgacaggccattagagatcgtcggagaaa
tccagcttctcgtagagatcaggccaaatggagactgcaaaccctggccgccggatggcc
tatgggttaccaggcatacagcagctggatgtacagctacaccgatcaccagacgactcc
cacattcgtacatctccaggcaacacttgggtgcacaggtggccgtaggtgtcacgtgac
cttttccgccggcacctttaagccgccgcgatgtacccccggggatcgccagtggttgta
tgttcagagctccgtgggtaacattgtacagagctgtaatccccgctacagtattttctt
tgactatatggctatacacaggagcctcacgaaaatctgggaggaaattttaacacctga
ccagcgtgtttcatttatggaattcctaggatttttgcagagaacggatttgtcctatat
caagaactttgtcagcgatgccctgggcaccactagtatccaaacaccgtggatcgatga
caatcctagcacggagacggcacaggcttggaatgccggctttctccggggtcgtgcgta
tgggctagacttgcttagaactgaaggggaacatgtcgaaggtgctaccggtgaaacgcg
ggaagaaagtgaggacgcggagagcgatggagatgatgaagatcttccttgtatagtgtc
cagaggtggacctaaggtcaaacgaccccctatatttataagacgtctgcacaggttgtt
gctgatgagagcgggcaaacgaacggaacagggcaaggaggtactggaaaaggcccgtgg
gagcacttatggcacacctaggccacctgttccgaaaccaagaccagaggtcccacaaag
cgacgagacagctaccagtcacgggtcggcgcaagtcccagaacccccaaccatcccatt
acatgaacaacacggcatggccccgtgtccggtagcccaggccccacctacgcccttagg
ggaccaactcccaggtgtttctagcgacgggcgagtggcgtgtgcaccagtacccgcccc
ggctgggcctattgtccggccctgggagccatccctgacacaggctgcggggcaggcctt
tgcacccgttagaccacaacacatgccagtagaacccgtccctgtcccgacagtggcact
tgagcgaccagtttaccccgcacctcctaagtttgctatgcagggccccggggaaacttc
tggcattagacgcgcgcgggagcgttggaggcccgcaccttggacgccaaatccaccccg
ttctcccagtcagatgtccgtgcgtgaccgtctggctcgtttgcgtgctgaggcacaggt
caaacaggctagtgttgaggtgcagcccacccagttgacccaagtatcccctcagcaacc
aatggaggggcaggttgctgatgtggtccgggcacctggggtaccggcgatgcacacagt
actttgacctccccttaattcaacccattagccagggggcacccgtggcccgcccggtac
ctccggtaccggcaacacagccacagtattttgacatccccttaactgaacccattaacc
agggggcatccgcggcccaatggaggggccgttggtacccgagcggtggatgttcccagg
tgccgccctgagccagagtgttaggccaggggtagcgcagtcacaatattttgacctccc
cttaactcaacccattaaccatggggcacccgcagcccatttcctccatcagccgccaat
ggaggggccgtgggtacccgagcagtggatgttccaaggtgccccccctagccaaggcac
tgacgtggtccaacatcagctggatgctttggggtatgcactccatggtcttaaccatcc
cggggttcccgtgtctcctgccgttaaccaatatcatctcagccaggctgcctttgatga
ggatgagagtgccgagccgtgtgaagctcttgatttgtcaatccatggcaggccctgccc
tcaggcccccgagtggcctgttcaagaggagggtggccaggatgccaccgaggttcttga
tttgtcaatccatggcaggccccgccctcggacccccgagtggcctgttcaaggggaagg
tggccaaaatgtcacaggccctgaaactagaagggtggtggtgtcagctgttgttcacat
gtgtcaggatgacgagtttccggatctaagatcctccagatgaggcctaagcaaaggtgt
agaagtgtgtccccctccattccacccactgattacgcccgacaataaagttgatgatat
tgaattccacacctgcttgtgtttgattttatttcatattccatgagagagacctcgcat
atttgcagagggtcactgaaacatcttatcttaaaacagttacacctgaataatgaagaa
agcgtggctcagcagagcacagcaagccgatgccgggggggcatctggctccgaggaccc
accagattatggagatcaaggtaatgtgacacaggtggaatctgagcctatttcacctga
gattggcccctttgaactctctgcggccagtgaggatgatcctcaatctgggccagtgga
agagaatttagatgccgctgcaagagaggaagaggaacctcatgagcaggagcacaatgg
tggtgacgatcccttggatgtccatactcgccagcctagatttgtggatgtgaacccaac
gcaggctccagtgatccaactagtccacgctgtctatgattccatgttggtaagaggcac
ctagaacatttccagatgtttcgcttggattttttggccagtcttaattaattgtcattg
gtttcagcaatcggacctccggcccctaggcagtttattccttgagcaaaacctgaacat
cgaagaatttatatggatgtgcatgaccgtgcgtcacagatgtcaggccatcagaaaaaa
accattaccaattgttaagcagaggcgttggaagctcctgtcatcttgcagatcctggcg
ttgggttaccgcacgcataacctcaaagtaaacagttttgagtcacaatgtccacccggt
ccttgtgactgctacgctaggatgtgatgagggcacgcggcatgcaacaacgtacagtgc
tggcattgtacagataccacgaatatcagaccaaaaccaaaagatcgaaacagccttcct
gatggcacgtcgtgctaggtcactttcggcagaaagatatactttgttctttgatttagt
atcctccggaaacaccctgtatgctatatggattgggctgggcacgaaaaaccgagtttc
atttattgagtttgtaggatggttatgcaagaaggaccacactcatatacgcgaatggtt
ccgccagtgcaccgggagacccaaagcagccaagccatggttaagagcgcatcctgtcgc
cattccttatgatgatccgttaacaaacgaggagattgatctggcctatgcccgtgggca
ggccatgaatattgaggctcctagactgccagatgatcctataattgttgaggatgacga
cgaaagtgaggaaatcccaggcccccacagtggtcctccagcgaccacccacgcagcaag
agcctggccccgccggcccactgagtgtcctggagccatggcaacctttgcctgggcccc
aagtgacaacagttctacttcacgaagaatccatgcagggtgtccaagtacatggttatg
gcaaccctactgccaccagtaccacaacagccccgggctggcagaagaggcccttgtgtc
ttcaccggtgacctaggcatagagagtgatgagcccgcttcgacagagccggttcatgat
cagctactgcctgccccaggacctgaccctcttgaaatccaaccactaacgtcccccaac
acgtctcaacttagcagttcggcaccaagctgcgcacaaactccatggccggtggttcag
ccaagtcagactccagatgacccaacgaaacagtcccggccaccggaaacagctgcccca
cgccagtggccaatgccactgcgacctatccctatgcgccccttgcggatgcagccaatc
ccatttaatcatccagtgggacccactccccatcagacacctcaagtggaaataagcact
aagggctcctgctggtcagcaggggccgacaaagcaaattttgcgccaattgttaacggg
gggcgtcaagaaagggagaccatcacttaagttacaggccgcccttgagcgtcaagccgc
tgcgggctggcagccttcaccagggtccggcaccagtgacaagattgtgcgggcgcctat
tttctacccacccgttttgcagcccatacaggttatggggcaagggggttccccaacggc
catggccgcctcagcggtgacacaggcacccacggaatataccagggaaaggaggggagt
ggggcctatgcctcccaccgatattccgccgtctaaacgagcgaagatcgaggcctatac
agagcccgagatgccgcacggggggggctcgcactctcccgtcgttatcttggagcagcc
gggggcaacagcagactctggagtgcggaggaactgctaaacaggaaagggcatgttggg
gctgggggacattgcagtttcttccccttcctcttctgaaacatcgaacgatgagtgatt
tcgcccatgtaacaagaactgggatgaaccctggggcaacagactgcggggaggggcagt
gataagtcatgacaattttagatgaggtagaaattttgcatattttcagacccaccatgg
aatcatttgaaggacagggggacaatgagcggggagatgatgtacagactaccggtgagc
atgatcaggaccctgggccggggcctccatccagtggggcttctgagggattggtaccag
aagagtcagactcaagagatcagcaaccttgggggcaaagcaggggtgatgaaaacagag
gctggatgcagcgcatcaggcgaaggcggagaagacgggctgccttgtccggccatcttt
tagacacggaagacaatgtgccgccatggttgcctccacacgacatcacaccatatatcg
caaggaatatcagggatgccgcctgccgggctgtcaaggtgagtatgcctctaactgggt
tcatgggggccatctaaggcccacgtgtgacccatgtttccattaattttagcaatcgca
cctgcaagcgctatcaaacctgatactcgatagtgggttagacacacaacacgtcttgtg
cttcgtgatggcagccaggcagcgtcttcaggacattcgacgtggacccttggttgcgga
gggcggtgtgggttggcgacattggcttctgacatctcccagccaatcctggcccatggg
atatcgtacagcaacactacgcacattaactcccgtgcctaacagggttggggctgacag
catcatgttaactgctacatttggatgccacaatgcggcacgaactctaaacaccttctc
tgccaccgtgtggcacttcaaagagagccaacaggaagatatttattaatattccattag
taaacgaggcgtgaagcaggcgtggtttcaataacgggagttagaaatttaagagatcct
cgtgtaaaacatctggtgtccgggggataatggagtcaacatccaggcttgggcacatct
gcttcaacaggaggcgcagcctgtcattttcagatgatttggcagaagccacctgcggac
aaaaatcaggcgtttagatggggcatttatgtttgggccattagccaccttcgtgttact
gtatactgacctcacggtagtgctgcagcagatgcttaaacttggcccggcattttctgg
aagccacccgattcttgtatcgctttatttctagttcagaatcgcattcctccagctgcg
agcaagggaatgcgttactacaagtggtgcctagtcagttgaaaaccgattctggctgta
gtggtttccttgtacgtcgtgccggggcagccgctggtgcaggctgtggagcaccaatgt
ctgctagctgttgttcttggttagccccggggcaagccaacaccattgaacagtagaatt
gtctccaggttgaggtgcttctcccccggcttggttagtcagttgattctgggttatgtc
tgagactgggaacagctgaggtgctgcataagcttgataagcattctcaggagcaggctg
aggggcaggaaaccacgacccagttggtgcggctgaaacatgataggcagtgagctggcc
ttgtggcagaggctctggcagcaccggccacagcacacaaggcaaaggagcttgtgatgg
ccctcccaggtcctgatagactctggtagcttggtcaaaagcttgtacaaaaggcacctg
gtatggggtgtaaattttacatcttcagaagtcgagtttgggtccatcatcttcagcaaa
gatagcaaaggtggccggcaaggtgcaatgtttagtgagttacctgtctaacatctcccc
tttaaagccaaggcaccagcctcctctgtgatgtcatggtttgggacgtgctaaatttag
gtgtgtctctgaggcacattagcaatgcctgtggctcatgcatagtttccaaaagaggag
gaggcagttttcagaagtgtctaaaataagctggtgtcaaaaatagacagcccagtgaaa
tatgcatggcatgcagcagacattcatcatttagaaatgtatccaagatttcattaagtt
ctggggtcaggggggagtccagattcaaatcctctgtcatggactctagtgttgtggtca
gttcgtccaaatggccacgagggggcgggtggttcaggtccatctgtccacatatggctg
cttcctcctggggaataacagtgtcagccatctcccttagggccttcacggcctgactgg
tttcctcatcagggtcctccaacagatgacttgcctcgggggttactgcgggggccgggt
caagtggcttgggcaccggggctggcgttagggatccgaccggttcatggacaggtcctg
tgggggtgggagccaaagaggcaggcaggggccggttggcccacggggatccgggtggat
ggaagggcctgatcctctttggctgacacacctctcgcccctcgaacacgtcagatatgg
cactgcccgcttccggctttggcaggaacataccttcccggctatccctgaggcccttct
tccttttaacgggaggaagaaaggtgggctttgaggggtgggggaatatgggtctctcat
cgctctcttggtggaccgctgctatccaaggctgttcaggttcctccgcgttggaaggac
atggagtttgaccacggttgggcctggatgtccggcgcgactttggggcccgcaggcgcg
gggcctcggccctggcctcttcccgctcgctctgctcggtgtcactgttgcccgagtcac
tgctgctggaactgctgtcaccgcagtcggcgctttgggcaccgggcttcaggggcatgg
tcgggctcgggagactttcgagttcatctgtaaaagcatgaaactgtccggactccgagt
agcgggcctcggtgtgagaggcacccccatcattccccatgagctcctcgtccatcctgt
cggctccggacacgaggataggagtttccactgccttggacttggttgacagcaggcacg
cgggaagcacgccgctcacgtagctcctctgtccggcgtggctggagtaggaggcccggg
gcagtgtcttaatcagagccctgacatccttaacatcgtccgtcagatggcctgtcttgg
acgagaccatagtctggaacatctcctcgaggacgggataggtgaacacccacttgcaaa
aggccttgaacttggagcttaggaggccttccttctccatcctgttcaggtgttccacta
cctgcttgccggaggccatgatggccgcgcggtccacgcccagcaccttgctgtaggtgt
aggcccgcacccgactgtgttttaggagcttgtacatagcggtgcctatggtggcaggaa
tcatcacccggttgctgggggcctggatgaagaatctgtcagtgaccactatcaggtggt
ctaacacgtagcgcatcactatagggcacgcgatggaacatgcgtcgttgccggcattct
cagcccgtcttcttaccctgttgtttcggagaatggcccaaaaattgcagatgttgagcg
tggccattagcccgccccattctcgcccgtgggccttggcctcatttataaatgccttgc
atattttgtaggatctcagagtaatctccacactcccggctgtaaattccttgttgagga
cgttgcagtagtcagagaccagagagcccagctgctttttgatttcaggagttagcctca
gaaagtcttccaagccatcctttttaggcctcatggctagtagtaacagaggaaatgccc
gaccattaaaatctttcctccatgagctttacctgaaacactatcccgaagtgggggatg
tggtgcatctactgaacaccatcggggtcgactgcgacctcccacctagccacccactcc
tgacagcccagagggggctgttcctggcaagagtcttgcaggctgtacagcagcacaagc
tgctggaagacaccatcgtccccaagatcttaaagaagctggcttatttcttagagctgc
taagctactactcccccaaggatgaacagcgtgacatcgccgaggttcttgaccacctca
agacgaatcgggacctggggctggacgacagactctgggccctgattaggaaactgcgcc
aagacagacaccatgcctctgtaaatgtcctcatgccaggaagcgactacacagccgtgt
cgctgcagtactacgacggcatctccataggtatgaggaaggtaatcgcggatgtctgcc
gcagtggctatgcctccatgccctccatgacggccacgcacaacctctcccaccagctct
tgatggctccgggcccagtgaggaaccgtgcgcctggcgcgggttctttaaccaggtcct
cctctggactgtggccctctgcaagtttcgcagatgcatttactataactacattcaggg
atctatagccaccatctcccagcttctgcacctcgagatcaaggccctctgcagctggat
aatatcccaggatggcatgcgcctctttcaacacagcaggcctctcctcaccctctggga
gagcgtggccgcaaatcaggaggtcacggatgccattaccctgcctgactgcgctgaata
catagacctactaaagcacacaaaacatgtcttagaaaactgttctgccatgcaatacaa
ataaatttctcttacctgcgtctgtttgtgtagtgaggtgttgtgtcctgtatggtattc
tactttaaaaatgccggctgacatggattactggtcttttatgagccattggcatgggcg
ggacaatcgcaatataaaaccctgaccatcacatggggcattaggcgactctgcatcagc
atcgcttaagtatgagtgggcagcagagaggctcggttattttggttcctgaacatctgg
ctggggcattaactaagcttatgagcgattttatcacaggacaagatgtcactctttctg
gaggaaatattgcagtcaaaattcgcgatgctataaaccagacccccgggggtggtgatg
tagctatactttcttccctgtttgctttatggaatgccctcccaacatctggtagacaat
cctccagggacgatttaatcccagccgccgtgcaggccttaaccacggcccacaacttat
gtctgggtgttattccaggtgagacctcacacaaggacacgcccgagtcattgctccggg
ctatcgtgacgggtctccaaaaattgtgggtggattcgtgcggatgtccagagtgcctac
aatgtcttaagggattgaaggcaattaagcccggcctttatgaaatccctaggataatac
cacacactaagcagtgtagtcctgtcaatctcctgaacatgttggtccacaagcttgtgg
ctttacgtggtcatgtgcagcttgcatacgacgcccgtgtcctgacgcctgactttcatg
aaatccctgacctcgatgactccgatgctgttttcgcacgcaccttattggcagccttat
ttcacctcaatatgttctttattctcaaagattacataacacaagactccatgagcttga
agcaggcccttagtggtcattggatgtctgccacgggcaaccccctgcctgcagcaccgg
agaccctgcgaaactacttggaagctttccgaaattcggataatcacttttatctcccaa
cgacagggcctttaaacaccttcaaatttcccgaagagcttctggggcgcgttgttgtga
ttgattcctctttgtgtgccgccagtcacgttcaggacgttatcacccgtggtggtgggg
cgggtgttcctcgtcctaggtttttggccctgcccccggccccatcccgtgagccccagc
agacatgctctcagttaacgagcagagggaatgaaagctcacggcgaaacttgggccagc
ccggggggacctcccccgctgttcccccagtttgccccatcgtttccctggcagcctccc
gggccaagcaaaaccgcgggggcacgggatccttgcacttagcccagcctgagggaacct
cccccgccgtctccccagtatgccccatcgcttccccagcggcctccaggtccaagcagc
accgcggggtcactggatcctcacaggcctcacccagctcttcttccgttgccccagtag
catctctgtctggtgaccttgaagaggaagaggaggggtcccgagaatccccatccctac
cgtccagcaaaaagggggccgaggaatttgaggcctggcttgaggctcaggatgcaaatc
ttgaggatgttcagcgagagttttccgggctgcgagtaattggtgatgaggacgaggatg
gttcggaggatggggaattttcagacctggatctgtctgacagcgaccatgaaggggatg
agggtggggggttggagggggcaggagtctgcactccctgtattcactgagcgtcgtcta
ataaagatgtctattgatctcttttagtgtgaatcatgtctgacgaggggccaggtacag
gacctggaaatggcctaggacagaaggaagactcatctggaccagaaggctccggcggca
gtggacctcaaagaagagggggggataaccatggacgaggacggggaagaggacgaggac
gaggaggcggaagaccaggagctccgggcggctcaggatcagggccaagacatagagatg
gtagtcgtgaaagagccagggggagaggtcgtggacgtggtgaaaagaggcccaggagtc
ccagtagtcagtcatcatcatccgggtctccaccgcgcaggccccctccaggtagaaggc
catttttccaccctgtaggggatgccgattattttgaatacctccaagaaggtggcccag
atggtgagcctgacgtgcccccgggagcgatagagcagggccccacagatgacccaggag
aaggcccaagcactggaccccggggtcagggtgatggaggcaggcgcaaaaaaggagggt
ggtttggaaagcatcgtggtcaaggaggttccaacccgaaatttgagaacattgcagaag
gtttaagagttctcctggctaggagtcacgtagaaaggactaccgaggaaggaaattggg
tcgccggtgtgttcgtatatggaggtagtaagacctccctttacaacctcaggcgaggaa
ttgcccttgctgttccacaatgtcgtattacaccattgagtcgtctcccctttggaatgg
cccctggacccggcccacaacctggcccactaagggagtccattgtctgttatttcatgg
tctttttacaaactcatatatttgctgaggttttgaaggatgcgattaaggaccttgtta
tgacaaagcccgctcctacctgcaatatcaaggtgactgtgtgcagctttgacgatggag
tagatttgcctccctggtttccacctatggtggaaggggctgccgcggagggtaaggagg
tgatggagatgagggtgaggaagggcaggagtgatgtaacttgttaggagacgccctcaa
tcgtattaaaagccgtgtattcccccgcactaaagaataaatccccagtagacatcatgc
gtgctgttggtgtatttctggccacctgtcttgtcaccattttcgtcctcccaacatggg
gcaattgggcatacccatgttgtcacgtcactcagctccgcgctcaacaccttctcgcgt
tggaaaacattagcgacatttacctggtgagcaatcagacatgcgacggctttagtctgg
cctccttaaattcacctaagaatgggagcaaccagctggtcatcagccgctgcgcaaacg
gactcaacgtggtctccttctttatctccatcctgaagcgaagcagctccgccctcacga
gccatctccgtgagttgttaaccaccctggagtctctttacggttcattctcagtggaag
acctgtttggtgccaacttaaacagatacgcatggcatcgcgggggctagacctctggct
ggatgagcacgtgtggaagaggaaacaggagattggtgtgaaaggagaaaatctgcttct
ccccgacttatggctagatttcctacaactcagccccatcttccagcgcaagcttgctgc
cattattgcctgtgtccgacgcctgcggactcaggccaccgtctacccggaggaggacat
gtgcatggcctgggcccgcttttgcgacccctctgatattaaggtggttattttgggcca
ggacccctatcacgggggtcaagcaaacggcctggcattcagcgtcgcatacggctttcc
agtcccccccagcctgaggaacatctacgcggagctgcaccggagtctgccggagttttc
tcccccagatcacggctgtctagacgcgtgggcctcccagggggtgttgctactcaacac
catcctgaccgtgcaaaagggcaagcccggctcgcacgcagacattggctgggcgtggtt
tactgaccacgtaatttcattgctctctgagcggttaaaagcgtgcgtgtttatgctgtg
gggtgcgaaggcgggagacaaagcttcactaatcaactccaagaagcatctggttctgac
ctctcagcatccctctcccctggcccagaacagcacccgaaagagtgcccagcagaagtt
cctgggcaacaaccactttgtcctcgctaacaactttttgcgtgagaaggggctcggtga
gatagattggaggctgtagaggggtcataactatggccatgtttctgaagtcgcgtgggg
tccggtcttgcagggaccggcgcctcttgtcggacgaggaggaagagacttcacagagca
gcagctacactctggggtctcaggcctcccagtctatccaggaggaggacgtgagtgaca
ctgatgagtctgactactcagatgaagacttgatttggaggaagagtaccccagtgatga
agacccatccgagggcagtgatagcgacccctcgtggcatccttcagattcagacgagtc
tgactacagcgagagcgacgaggatgaagcaacccccggctctcaggcctcacgatcttc
aagagtctcgccatctacccaacagtcttcaggtctgacacccacgccttcgttctcccg
accacgcacccgggcacctccgaggccgccggctcccgcgccggtcaggggacgggcctc
agcacctcccaggccaccagccccagttccgcaatccaccaaagacaaggttcccaatag
acctacgcgacctgtacttagaggcccagctcacgccgcccccctccaccttcaagtccc
aatacatacaataaacacatgatggaaaccccccccccattaagggcaataacaactaca
attggccatggctgtaaataaaatgtcataacctggagtctgcatgtctgttgttttatt
cagtaaaccagtagtgcgcgtgagttctttagggcatccacgatgtagccgctcgcgggg
ttcccctccccagtgatcatctcggataggggattcctgtccatgaccacgcaattagag
tgccgggcccgggacagcgccacatacacatggccgggtttgatgtttctgtggctgccg
aagcagatggcgactttgtttagggacagaccctgggctttggctatggtcatggccagc
tttgagctaatgccatagtcacggatgctgcagaggttcagggacttgtcctctatagtc
tcatacagcttgttagtattgtgttccaggcagcacacgaagcctgcctcatccttgacc
attagcctgggcatgcgtgaactgccagcgtcctgaggctgctgctttcctcggatgcca
aagaagacgttgagatgcgtgtagcccagaagcgtgtagttctcggtggtggaggcgtag
tccaggaggccgtgaaggagaggctcgtctgaggtgaactctatgttgtcgcgaatcagc
atgttgttggtaaatgtgcagaaggggaggtccctgaactcccttccgccatagcggacg
gccacatccaggcattgcctgaaataggccctgaggtcattatatatgtttaacagggag
cagaggggggcagaatttgcggccgggggctccgctccccatcccaggcaacctccagcg
gcagttcgcccagctccatcccagcagtcacctccggatcccacgtacgcccgggcaggg
gcacagcaccaagctccgccacgtattccccgttttcacagagagaatgtcctccgtggc
taaaagcgtagatgccgccgtaaatgagtcgggccaggaagctgtagacatactcgggct
gctcatgcccgtgggcctccacgaagctgtccgcctcgagcgtgtccataaagtccccga
aggtgccggtatagccacagatggactttttggtcttgcagttgaccgacactgagctgt
gcttcacgtaggtgacattgtaggtgaccttgacccgttcttcatcctgctcggttccca
ccgggaccatgtcttggtcggcgaactgcgagtagttaccgaggcgtgcataattctttt
ggagccaggtgtgggccgtgaggcccggaagaccgaccagggtcttgtactgggccaggg
gatcgaggaagacctcgcactccaccgggcaggtaaacatggtcaccccgcccccatctc
ccccagttccccgcgcggcgcgcccctgcccggcagtcttgagcgtggcgtggagggtgg
tgaggaaggtcttgacctcggcgtgggagaggaagagccgggtccagcccacgtactgcg
tggggtccattatggccgccctggggacgacgaagcggtcgacgtaggccaggatgtccg
gcgagagctcgaggccgtactcgagggtcttcatgaggtgtccaaactggacgtcggtgc
agcgcttgttgttgatgaagagggcccagttgcgggccacgtccacgtaggtcgcggccc
tggggttgcccaccaggaaggtgaggatgttgtcgcactcgcgaatcttgtttacctggg
tctcgtggctaaaggaggactgaaaggcgtctgtctgggtgggagagcccacgcagacga
tgcagggaatgcggccccggcggtagagtggggtgcgcagccaggcgttgaagaaccagt
agcaaaagaccacggctgttagaatgtgcacggaaagcgttccagcttcgtccaccacga
tcacattggtggtccatagctgcccctgtgcatgtctctcaggacctcaaaggcggggcc
agagactcccgagtagagccccctgggcttggttcgcctgaactcggcggcaatgtcgga
gagtaccggccagtatttggccaggtcccgccgctggagttcctctagggcggcgtccgt
agagcgaccatgactgctgacccgctgcgtcatatttatgtggcggctcttgaacccaaa
ggcgctatagacggttgggcagtaggctcggagtgtctgggagaggttctgtgcggccac
ggttgtggctcccgagaccaggcagtccatcgtgtggtggaggcagctaacgctggtgct
cttgccagcccccgccgttcccgtaattacataggctgaaaagggcaggaaggggggctc
cgagagctccgggtcaaactcgggggagaacgtctccatatccgggacgcggcgcttagc
cagggtccctatcctcctgactatacgcctcacggaggcgtctgaggtcatgtttaacat
gaacgtggacgagagcgcctctggcgccctcggctcctcggccattcctgtgcaccccac
accggcctcggtccgactttttgagatcctgcagggaaagtacgcctacgtccagggaca
gaccatctacgccaacctccgtaaccccggagtcttctcgaggcaggtgtttacccattt
gtttaaacgagccatctctcattgcacgtacgatgacgtgctacatgactggaacaagtt
cgaggcctgcatccagaagcgatggccgagcgatgactcgtgtgcgagccggtttcgtga
gtccaccttcgagtcgtggtccacgaccatgaagctgaccgtgcgtgacctgctgaccac
caacatctaccgagtgctacacagccgctccgtgctctcctatgagcgttatgtggactg
gatctgcgccaccggcatggtgcccgccgttaagaagcccataacccaagagctccactc
caagataaagagcctgagggacaggtgcgtctgtcgggaattggggcacgagaggaccat
taggagtatcgggacggaattatatgaggcaacgagggaaataatagagtcgctcaactc
cacgttcatcccccagtttacggaggtgaccatcgagtaccttccgaggagcgacgagta
cgtggcctactacggtggccgccgcatcaggctgcatgtgctcttccccccggccatctt
tgccggaacggtgaccttcgacagcccggtgcagcgcctctaccagaacattttcatgtg
ctaccgcacgctggagcatgccaagatctgccagctcctgaacacggcccctctcaaggc
catcgtgggccacggggggcgagacatgtacaaggacatcctggcccatctggagcagaa
ctcgcagcgcaaggaccccaagaaggagctgctgaacctgctggtcaagctctcggagaa
caagaccatcagcggggtcacggacgtggtggaggaattcataacggatgcctccaacaa
cctggtggaccgcaaccgtctatttggccagcccggggagacggctgcgcagggcctaaa
gaaaaaggtctccaacacggtggtcaagtgtctgactgatcagataaacgagcaatttga
ccagattaatggcctagagaaggagagggagctctatctaaagaagatccgctccatgga
gtctcagctgcaggcctccctgggtcccggcggcaacaacccagcggcgtcagcccccgc
cgcagttgcggcagaagccgcgtctgtagatatactgacgggcagcaccgcctccgcaat
cgaaaagctgttcaactccccgtccgccagcctgggtgccagggtgtctggtcacaatga
aagcatcctaaacagtttcgtttctcagtacatccccccttcgcgggaaatgactaagga
tctgactgaactttgggaaagcgagctgtttaacaccttcaagttaacacccgtggttga
taatcaggggcagcgtctctacgtcagatactcgtcagacacgatctctatattattggg
ccccttcacctatctggtggcagagctttcaccggtggaactcgtgacagatgtctacgc
caccctaggcatcgtggagatcatcgacgagctctaccggagcagtcgcctggccatcta
catcgaggacctcggtcgaaaatactgccccgcaagcgcgaccgggggagatcatggcat
ccggcaagcaccatcagcccggggggacgcggagcctgaccatgcaaaaagtaagcctgc
gcgtgaccccccgcctggtgctggaagttaaccgccataacgccatctgcgtggccacca
acgtccctgagttctacaatgccaggggggaccttaacgtccgagacctccgggcccacg
tcaaggcccggatgatctcgtcccagttttgcggctacatcctcgtgagtctgctggact
ccgaggaccaggtcgaccacctcaacatattcccccacgtgttctccgagaggatgatcc
tgtacaaacccaacaatgtgaaccttatggagatgtgcgccctgctctcgatgattgaga
atgccaagagcccctccataggcctctgccgggaggtgctgggtcgcctgaccctcttgc
actccaagtgcaacaatctggactctctgtttctgtacaacggggcgacgctgctgtcca
ccctggtcaagtaccacgacctggaggagggggctgccacccccgggccgtggaatgagg
gcctgagtctctttaagctgcacaaggagctgaagcgcgccccatccgaagcccgggacc
tcatgcagagcctctttttgactcggggaagatggggtgcctggccaggtcacccaagga
ttactgcgcggatctaaacaaggaggaagatgccaactcgggcttcacatttaacctgtt
ttatcaagattctttattgaccaagcatttccagtgccagactgtcctccagaccttgag
acgcaagtgcctcgggagtgacacggtctcaaaaataattccctagaataaactgagaac
agtcatcagtaaatctgtctctcgagtgatttccataggcatggctagccggggtggagg
gccgatatcacatcaagcagaaaggccataatctctcgaaagtaggcggtggggctgaga
ccatgctcagtggccgtctggcagggggccgggcgcgctccatccttgtccaggagacac
acgtggcttccagagaggcgcagcccagccctccgcagccgctgaagccaggctcgcgga
agagcccaaaacctgtttcggcgccgcccaggggccagtctccgggtcaggtcgcggacc
agggtcaacaggtggtcgtgggatggcggggccttgtctgcctcgggtctcgccgctagt
tggtccagggtccaggagaaggcttcgtgccagaccaaaaagggccccgagtgctcccta
catccacccacgtaaagatccccctgaaagatggccatcagtaggcacgcgggcccgcgt
cgagccttcacccgaatgtgtctgcgggccacggtggcctctccgcccataacatcccgg
tcgagccggctggcatcctccgagtctttcacaccttgcaggaaagcctaggtgatacag
caacagaaagctattagctggtggttcccccaccatcattcttcctgttaacgggaagaa
taaagttgggcaaaccccgggccgcgctctcccacccagccccgctcctcacctgtgcta
gtggctcctctgaaggatgggcggaggttgttgccacaaagcccaggatgaactcgtctg
cataagcccaggtcagtcctaggtcagcggccgcgtggaggagaacccgggtgacggcgg
tgtagaggcccccgagtgcccgtcgcgtgtctgaggtgccatagcggtgaagggcccgca
gccaggtttgcgcgtcccgcgcctgccctccgccatcaggcgttcccacaggggcgcccc
tggcagagaggtggcagcgggccaattcgtagagccaccaagtggcatcagcctcaagga
tggctgtggcctccgcgcgcccaaccaccgtcgtctcgtcctcccccctccctcgccgcc
ctcccgcgtgcaaacgtggcgagggttaatctcctttcgggtcgggggccagatttgttg
taggagcagcgagccgcgtcgttgccctgaccgcgcgtcgaggcccaggagggcgtctgc
caggggcgtcccagagactcccaggttcaggtccagtagcaggagaccctcgctgtgtgg
cgcccggtgccagaaggccggcctcgcccgtcccacataatggatgggcaggaagggaaa
gcccgggacatagggctggaaatctgagccccctgggcagagttcggggtccaggaggta
gaagatgggcttggtgcctctgtggttggcgtagcaggaggcatagatactgcggaggaa
ggcgtagagcccgcccccggccatactccaagagttgacaagccaggactcgaatccccc
agccggctcgagaattttcaggctgacgcggtgccgtcgggcgtccccaccacggccggt
ggccccgtcggacgacaccagatctacttcataagtgaccggtcgcaggatgtccctaaa
ggggacgggagaggggtcgtcgggagtctcggtggaataggtgaaaacatccccacgcgg
tgtcctgatgtatacgtccaactgtccgggagactcagagtgcctctgagcatgggggca
tgtctgttccccctccacctcggacccgaagccatcaccaggtgggggttgttggtcccg
cccatcatcccccgagcagctttggcagaccacctgtgctggaaagagaggctggaagat
gaggccctgctcatcctccacccgggcagcggacaagagtctgcggtctcgggttctaaa
tgaaaggtcaaataggtccttctcggcggcatcggcgagcatagcaatgagccccccgct
gcgcctgagctcccgctcccatcgcaaaaagttgagttcggtagtcgagggcgcgttgac
cacggggggctccagggagcctccaagcggcggctggcaggcctgcaccacgatcagagt
ctcaacgtcctcccttttgatgggcacgatgcccacgacccaaatcgcccaccaccgccc
tgcggtctgggtgacattataaaaggtaaccgagctgacccgggccctgacgctctccgc
gggtgtttccatcattgtttgagatctgaggaggactggaccctttaaaacatccggtca
cgccctttgcaaattatttaaaaggtgaatgctcaactgagaccatcgcaatcatgaagt
cctccaagaatgacacgttcgtctatagaacgtgggtcaaaacgcttgttgtgtactttg
tgatgtttgtcatgtcggcggtggtccccatcaccgccatgttccccaacctggggtacc
cctgctactttaacgcactggttgattacggggcacttaacctgaccaattacaacctgg
cccaccacctgacccccacgctctatctggagccgccggagatgtttgtctacatcacac
tggtctttatcgcggactgcgtggctttcatctactacgcctgcggcgaggtggcgctaa
tcaaggcccgaaaaaaggtctcgggtcttacagacctctcggcctgggtctcggcagtgg
gctccccaaccgtgctgtttttggccatcctcaagctctggtccatacaggtcttcatcc
aggtcctttcctacaagcacgtctttctctcggcctttgtgtactttttgcactttctgg
cctcagttctacatgcctgcgcatgtgtgacccgcttctccccggtctgggtggtcaagg
cccaggacaactctattccccaggacaccttcttgtggtgggtggtcttctacctgaagc
ccgtagttacaaacctgtacctggggtgccttgccctggagacgctggtcttctcgctca
gcgtgttcctggccctgggcaacagcttttactttatggtgggggacatggtgctgggag
ccgtgaacctcttcctcatcctgcccatcttctggtacattctgacggaggtgtggctgg
cctccttcatgcggcacaactttggcttctactgcggcatgttcatcgcctccatcatcc
tgatcctgcccttggtcaggtacgaggccgtctttgtctcagccaagctgcacaccactg
tggccatcaatgtggccatcatacctatcctgtgctcggtggccatgctcatcaggatat
gccggattttcaaaagcatgcgccagggcactgactatgtccctgtctcggagacggtgg
aactggagctagagtcagagccgaggcctaggccctcgcgcacgccatcacccgggcgca
accgccgccgctcttctacgtcctcatcttcctccaggtcaaccaggagacagaggcccg
tctctacccaagccctcgtctcctccgttttaccgatgacaacagacagcgaggaggaga
tcttcccctaatgcaaaggttactttcccgtcattctttcgggggaacgaggggaggcgg
gaattgggttaagataggggcgaagggtggtgggtgcgagaattggggctggggagggag
aggggagtggcctcggtgccgacgccggggtaccaagataatggattgagtaagcatggt
gctctgatcgggtccgccgggttctcgggggtgtagtgggtgggcattgcatatttttgc
cgcggtgctgttgggccttggacccgcaccccagtccacagccaccggccaaggtcctgg
gcctcccaccaccgttatgcctccccctttacccattaattacaagagatgttagtttgg
ttttttatttggcaaaaacagcaattcatcattttcagagtcctcatcatattcgagccc
ctcgttggtttccccgcaggccctcccttcttcgaccgctattagcttagtagtctccag
gttaaactcctcatagtcattatacaggttgattattcccccgtccacgtcgcctatgga
gttgactcgtcgtcggcaaagagaccagagggcacccatggcgcggtgtcaaaagtattg
tctgcgtacgctttccaggagccagccgcggtgctcaaggtcttacggatgacagagtcc
ggcaggaccacgggtgtcaccagcaccgccacgggaatctccaccgaggcgtccagaagc
aggtctgagccgagcgtgcaggtcgccgggtctagaggcgaccgttttcgaaagaaggcc
gtcacaatgttcacccggggtgagcagtctctcccgggcttgccacccccactgtggcgg
acgtagtctccaacaattttgtattggaggagcacctggtagaagtagttgtgccgtgga
ttgatgaagatgttgactgggacccggtctttaataccaatgcgccccgcattttcgctt
gggtccgtcattacgtagagcatagactccacccccctgttggcagctaggctgtctgcc
accaggtcatgaccggggcccagtttgcgcttacggacatctttaagattccaggcctca
tcctgcgtcaacagatagtcaccctccgagggcaaccgcccatccgggacgtactccacg
gtaggacgagctatagaattgataaatctgataaatgacctcttgcatggcctcttgtaa
agcgcagtgtaggatgggtagatggggtcaaactctgacttggaaaagaggtacttgaag
cggcacttaatctcataaatgcagctccggtcggtgaacagtataaagtctccctgtgac
tccacattgacgcaaagatccagagacaccccaaaaatgccatccgtgggactaatcata
aagccaaattgacggttggcggatgcgtccccgcagatgagcttacagacaatgtccttg
accgtgtcctcacaccgcaggccaaaggcaacaggtcccccaaagtagtgatttgtggag
atgggagctggctcaaacaccttggtgggtccattcttaatggtggagagcagcttggaa
gaggaaattatgccatttcgcaatatgtcccacatcaggttctcagactgccccctggtc
atggactccacgtacgagcagagaacagtcctctgctcgtcggtggcctcctgtagcccc
cagtaaatggatttcagggagggaccgtcctggctgtcattctcttggactaacgaggag
acaaagtcacagaagccagtttcaccagagaactcttgtatttgtttacagaggcaatag
agatagacatagcgcatggccggcatctgaggtggacggtcaaggttacggacaaaggcc
tcagtctccggactgcggaggaagcgggcaaacgtgtaggaggtcatctcctccatggga
tcctcgagctcatccacgtcggccatctggaccaaagaagtcgtctgccaagagttcagc
taccagacctggaagatgagggtgctcaaaccgtgggcgacagttgaagaagtagctctc
cttgaacctctttttaaggctccggcaccactgcaagaattgactcatatgctccgccgt
gacatccacgcacggactctcgccacacgaggtcaggcccatgtctaagttcaggttcca
catctgcgacagcacctccaacagcaccacctttggggctgcaaattgcaaaaagtagag
cgggtcggatcggtcaaatcccatgtcagggttggggtaggggattttgtgggtggagtc
agcgaggtgcatgataccatagagcagcgagtagccgagcgactgcagatccaggcgaag
ggccgtctgcgcccccacggggccacacgccgaggggtcagggatgtgcccagcccccct
caagatgtagcacttgctcaaaaggcagaggggcttataggtgtccttggctatagaaaa
tggttccctctggcaatagaggcgatagagctgccggcccttagaagactttagccgcac
atccagcatcttgttgcggtcgtggagggaagcagtcccataatcagtcaggaccagcct
ccccatgccccacatggtgtctgtgaaatccaccaggatgttgctggggctaatgtccga
atggaagaggccgcagtgccgattcaaaaagtaaacggcatctttgaggccctgaaagcc
ccgcaccaggggctcaatactaccatcatgccagtggccataatcctggagactgcatct
gaactgaggcataaacagggcgtggcaggacgtgcaggccgacaggtagtccaccagggc
cttgtcctgcccgtcctcggccgtggccttcccaatctgaatcatgtcacacaccatgag
ctcgtgctcaactcgccactgctggaggagttcgtcgggctcaactccgcattcacatcc
atgttcctcaaatggctcgagggcctgtcgctccacccgctctagctgcttgtagttgat
ttttggaaattgagtcttggtcgcggtgaccaccctctgataggtagaaattagctgttt
ggccaccagatctcgcttagaactactcatcttcataagtcaccatgtccgcaactatgg
agccgagatcatacgtggggtagagtacggatacgtgtccaccggccttttatactgagc
gtttaggttttgtttatgtagcaagcacaaaaggcacacacgagtgatgcaaaagggttc
gagtgggccaatatttgcaaggcctgacctataacctcatctttgttccaggccagcgca
attcgcataaggtccccatcaaacacctcaaaacacagacccatgcccatttcaggctga
gagggctccatccggctcgaccacccttgtccaccaaactgccattcttctggtaaacgg
gggttgaggggcaagatccaccagcttaaattgctcgggcgtgccagttccagacactgc
ccatacctgcgggcgagcatcgggtcatcgggcatatcggccttgaccgcgttgaacatg
ctgtatgcctcgcagcgcggccgtctgaccgagaacctaagaaacgcccttcagcaggac
agcaccacgcaaggctgcctggccccgagtattatgtacacgggggccaagtcagacagg
tgggctcaccctctggtgggcacaattcacgccagtaatttatattgcccaatgcttcga
gcatactgccgccactatggccccaggcccgtgtttgtagcttctgatgaatcattaccc
atgttcggtgcgagccccgcccttcacaccccagtccaggtccagatgtgcctactacca
gagctacgcgacacgttactgcgcctgctgcccccacccaatcttgaagactccgaggcc
ttgacggaattcaagaccaggtcagtacaagcacaagcccgcccgcctagaagcattcca
gaaacaagtagtgttacattctttttattttctgatctcaatcaaatctttagagattac
agacaccatgtttgacatctttcaaagtgctttcgggttggaagaaatgacgctggagaa
gctgcacatttttaagcaaaaagccagcgtgtttcttatccccaggcgccacggcaagac
ctggatagtcgtggccatcatcagcctcagtggctcaccagaaacatgtcgcgtccgccg
ttttcactgaaattattgacaccttgaccaagagcttcgactccaagcgtgtagaggtca
acaaggagaccagcaccatcacgtttaggcacagtgggaaaatctccagcaccgtaatgt
gtgccacctgcttcaataagaatgtaagacctgacgtttcagtacttggcaattgtagag
catagcccggctgtaaaggtcagaaaatcgcagcagggtccaaggttgtgctgtacatgg
gacctctttcccattagcaagaaccccctgcaggacgcgtgacatgtccgggtgcatttt
gggtgggttaaatctcagtcccaccacaaagggggcatcctccggtttgaacatcagacc
caacaaagcccgatgcccagttatgggtacgtagtcgttgttcagggccgtgcatggcag
cagacaaggacaggtgccagatgtgcctgggctatcgtcctccgtccagccacgcaggat
gttcacgtgggccccggcaccatagcatgtcacacattccccgttatcacatctggttag
caggttgataaaatgggtcagtgatggaaaggttggcatattggggcagcacatcagcat
gtccatgttaacgaaaaacatgtacagggccccttctgcataccaggcaccaccccgtcc
cagtgggatgatctccgagggtgtgatatcttgcagttcttctactgttttaacggcggt
tgaggtggtaaagacgtgggccgtggtcagatctgtgcaggtgactacagggttacccct
aatctccacaggcaccgcctcacccactgcatctgagaataccccaaagtacatgagagt
caggctgtgtggcccctggactgccttagtgaagagaacctcgggcctggccacggtggc
tagggttccattgatgtagacggtcacataggtgggcttcttcttgggcttcagcacaat
gagggtaacattcatgtaggttttaggaggtccggctatctgaggcacgtacacagctga
cacggcggttgtggccgtatagactttcatctggggcgtagaggcatcgctcagcaccca
gaggcactccttgttgaggaacttgcgaagctgttcccggctactgttcgcggcggatgc
catgacgtgccagaatatatcccctctcctcgggggtgagtgccaattggcctttaataa
caaagcccccaggcagcaccaaaaatgcctgcccgtccgatgtggtggccaggtggacgc
agtgcccgtcagttccaagggctactagctgggaagcagccccaaccagcccaccggggg
acctggagtcgatcaccttaccccaggccgaggccccttcctcatacagcgggtggctat
ctatccataggcaggcatccggcgtctttggtgcattggatagctttcacccaacaactt
tcccaactaacccgtgtctggacagtgaagaacgcttccctgatcaggtctgaattttta
tagatacgggagtaggaggtgggaataacaactgggatttcttgttgtgctgtccaggcc
tgcatggccagtttttccctgaagctagcagaaattctgagggccactgaaatgaggaag
cgaaactccctctctggagctcccaaaattgaaacctcagcaagatctgttgctggggag
gcatgggtgacagctgtcatcctgtgcagtctgccctgggcactcagctctggatatgtg
acaacatagagagcgtgggggctaaaaatatgagcaattcccctgaccagggccctggac
tcacgaatggcccgacgggtcttagagaaagaaacaggcaccctcgagggtgcccccgac
ccgacacccacagtgccgccagtccctgctcggcctccgccgccttccccaccggcgctg
ccccggatgttgctggggttctcgagggctgggtggtgcttgggcacagaggtctcagca
gccgccttggtctcggccccggccctaagtctgagtcccaggcaaagggccggactccca
gcgtggcccaacctctgctcccctctattctcctcttgcgttatctccaatagaatttgc
ttgaggtcatacgttttagggtgctccctgggccgcggccaccggcatatgctctatacc
cgcccctccggggggcccaggatctataggtatgggctgcatagccgcagcagactcctg
gaccccagaggcctctctgatcagatgcccgtcggtcagagcgcttttggccccctcaag
agacaggtaataaatctgtagctccccaaccagccctccttcatcgtaaaatcgaagggc
ggccacgtggaaggggttgtagagctctggaaggccctcctcgcagtacactggcacact
ggtaaacgtgccccgatggctaggccgtccgggcagcatgccccgagcagcaaacacgcg
gcagaccctcgtgagacccgtccggtcactgaagagagtctggcaccaggccccctcgca
gtttggcacgcgattggggcaaagctctgccataaccgtgtcgggaacaaataggtgcac
gaggaggggggtcccgaggccactcaacacttggttgtcaatgtggacatccatagctct
ctcatgcgtttggctacagcatcatagcgcttgtttctggtggatttaaataacagggcc
ccgtagacagtcttttgtgagtaaatagagatgatgacatggatgtagagactgaggacc
acatccaccaccttctcggaggaggcccccctaaacagcatcaggcagcaagggaacaca
aaggaaaccagggccgggatgtgaggcctcagggccccctcctgatcaaagagggcctcg
ctgaccccggagatgacattctcattcagaaagtagtgatagaggtgattgaccacagtc
ttaaccaggccctggacttgttcaggctcccacttgtcccgctggtcctgtgtgtcttgt
cggatctcggtccagggcctcagcgccggctggaaatgcggccccatgtagttgcctgta
agggcgcacaccactccctcatgggtctcaatcagggtgcactcgctggatccatcacat
acgtggtactcgccacagccccagcaggcaaacacggaggccatgctctcaggtaacggg
agatggaactccagcttactatacgagcacaggtggcgaggattgggctcatccgtgccc
ccctccccccgcgggaggctcaatcggccttggtctgacattccaccccggccaggtcca
ggagggcagcccccacctcccatagcaacaccaggcaaaaaacacagagcaactgcatcc
tagtcccgattcccctctcaaaatcagagatcaccttgctcagaccagcccaatcgaaaa
actgagatcgtattgccggattcttcaatgcctgcatgtaaatctccgtccagcatccag
gtaaatcgtcctgaaactctgagaggtccacaagcacaaactgaaggtaggctagcgttc
gggtgaacgcaagacaaacttccaacaacaccgcgtcggctcggaaaggctgtatgactt
ccttaagtacactaaagatgctgttcttatacagcttctcggccacaccacttcgaatta
tgggggtgtggctttgatgacatactgtcgtgattgttgttagaccggcacataccttca
caatgtcctcgggggcaaaatactgtgttaggagccaggcacagtaaacggcgtgatatg
catcgttgacactcttcaggtagccagcatccagtcctgactcatgtttcctccctcgct
tcttcaggcggcgcatgttctcctccacgtttaacttcatccagactatggtgtcccccg
ggtctgcggtaaacgtggccaaaacttgaataaagtcactataggagagaagctggctcc
ggagcagcattagagggaaaaccacggaggccgacagcaaatggcgatcatgcaaaatcc
aacaatccaggggcgcgactgacctggcaccagactcggtaaccagcaagctccgcttcc
tagaggccaagactctgaaaggggtagtaaatttcatctggcatgctaaaacctcagccg
acgtgtcttcccttccatgcctcgcccgagtcacattcttgtgcatggccttaatggcat
tttcatacacatgagtccagtaccgcatcggttcagggactacaatggtcaggtccccaa
agacagccttcaaatgattcagcatagtagtctttcccacaccaggggcaccttccaaaa
atagggaacaggcaggtttgattactggtacatgatttgtcaggtgggtcacaattggaa
cccgcgtgctctccttcctctgagccttggcctggcgggtgtcttgggcatcatccagat
tcagaacattcatcacactcccacttagccgcttcagctgggcagcatgcttggataact
tactaaactcacgcccatgggcggccaggtgttcgaagagaccagaaggcttacccttgc
caccattcttttgttttaacgcggaatgagaagagggcctgcggaaattagactcatcct
cagactcacagtcagatttgtcatcgagcccaaggccagccaggccctcctcaaagcctt
tctggtacatgaagctccggctcgtggagtccgcacctccttctgtgcacgaagttttgc
ggaaccaggagaaggggtctggcgtcttgctggggccacactcccggctacggggcttcg
gggtaggggcagtaggcttttggtgtgcgggtgccggtggctgggctcccctgggtaggg
taaaggggcacgatgtgtgccggctacccggagagtttccagtattagatgtcacggcag
cctgggtccggcacggcaccctctccccagacagtccggtcggagccatcaaggggggcc
agtgggtgggcacctggtagagtccgtcatcatcttcctcacctgcccctgagtcactgc
cggttggggtaagaactgagggggcaaagtcatcaatctcagcgtaaaagttttcgtgtc
tttcgttttcaggggactcatcctcctgacattttcgccagccgccgggcgggccggcct
cctttcctggaaatccagccatggatcccacccgggtctgtgtgccctctccaccacgac
ctggcaaaatttcacagtctccccccggctagaaaggcggcaggtaagcgagcgcacctt
aggtgttactccaagctgctctctcttaagagctgggagcaactagcctcttttttgtct
ctgcccccgggacccacgtttacggactttagactatttttcgaagtcaccctgggtcgg
agaatcgcagattgcgttgtggtagctctgcagccttccccccggtgttatattgtagaa
tttaagacggccatgagcaacacggccaacccgcaaagcgttactcgcaaggcacagagg
ctagagggcaccgcccagttgtgtgactgtgccaattttcttcgcacgtcctgcccccgt
gctgggcagtcagggcctggaagtcttggcggcgttggtatttaaaaaccagcgatccct
gagaacgctccaggtagagtttccagccctgggccaaaagaccctccccacctccaccac
cggcctgctaaacctcctctcccgctggcaggatggcgctctccgggcacgtcttgatag
accccgcccgactgcccagggacacaggccccgaactcatgtgggccccaagccttcgca
actcactgcgcgtgtcccccgaagcgctcgagctggcagagcgggaggccgaaagggcca
ggtcggagcggtgggacaggtgtgcccaggtgctcaaaaataggctgctcggcgtggagc
tggacggcatcatgcgtgaccacctggccagggcggaggagatccgccaggacctggatg
ctgtagtggccttctctgatggcctggagagcatgcaggtcaggtccccctccacgggag
ggcgctctgcgccagccccgccctccccatccccagcccagccgttcactcggctcaccg
ggaacgcccagtatgcagtctcaatctctcccacggacccccctctgatggtggccggca
gcctggctcaaacgctgcttggtaatctgtacgggaacatcaaccagtgggtaccgtcct
tcggaccctggtaccggaccatgtcggctaatgccatgcagcggcgcgtgttccctaagc
agctgaggggcaacctgaactttaccaactccgtctccctaaagctgatgacagaagtgg
tggcggtgcttgagggcaccacccaggactttttctcagacgtcaggcacctgccagacc
tccaggctgccctgatcctctcggtggcctacctgctactccaggggggctcctcacacc
agcagcgccccctccctgcctcacgggaagagctgctggagctgggcccggagagcctag
agaaaatcatcgctgacctcaaggccaagtcacccggcggaaattttatgattttaacaa
gcggaaacaaggaagcgcgccagtcaatagcccctctcaaccgacaggcggcatatccac
ccggcacattcgcggacaataagatttacaacctgtttgtgggagcgggactactgccca
cgacggccgcgctgaacgtgcccggggcggcgggtcgggaccgggacctggtgtaccgga
tcgccaaccagatctttggggaggatgtgccccccttctcatctcaccagtggaacctgc
gcgtaggtttagccgcactcgaggccctgatgctcgtctcacccggcgtctacacctatc
gtccctgctcccccaggcgatgcagcggcgcaagcctgccgtggcgtgccgggcgcctat
ccagtccagacgcttttccgccatggggagctcttccgcttcatctgggcccactacgtg
aggcccacggtggcggcagacccccaggcctccatcagctctcttttccccgggctggtt
ttgctggccctggagctgaagttgatggatgggcaggctccctcccattatgccataaac
ctgaccggacaaaagtttgacaccctctttgagattatcaaccagaagcttttatttcac
gacccggctgccatgctggcggcgcgcacacagctgcgtctagccttcgaggacggcgtc
ggtgttgccctggggcggccctcgcccacgcttgcggcgcgggagatcctggagcgtcaa
ttctccgcctcggatgactacgaccggttgtacttcctgacgctgggctacctggcctcc
cctgtggccccaagctgagccagttcctcgcactggagtgggtcattggcaaagaggtaa
ataaagtcatcgcacgggggttttgcctccttctcgtctcttgtttcgggtaggggagta
aggccgtgccaggccgccatgctcagggccacggcgtgccagaggccctcgtagtcgtgc
gcatccgagaggatggcacggtccagaagcagatagccggccaggcagaggaaggccaca
aagagggggcgaaggcgggcccgaacccgggtttcatgctcatctgccccccagtgaaca
aggcagtagaggacacccaccaccaggcggttagggaggacactgccaaggttgaagagc
agatttccgtcagccagggtgacctggctcaggtccggcgccctgcgcagtccaagctgc
gcccacacacatgcacagacggcccctgtgacatcaggccggtcatgcaaaaacagacaa
aggaccgtgagcggttaccggggcgcagggcctctgccgggaagcccacccgtgccaggg
cccggtaaagcaggtaccagtattcatccggcaccttgcgtgccaacacacgattcgtgc
ggtttccagtatttatcacggcttcccgccacaggtaaaagttaacacttagggtcagca
gcttggtcagggataggtgcaaaaacctgagctcgtcctcgcgcagagcgcaaagcggcc
agttctttagcatcttcaggaggagcccgtgaatcccaggtgtcattcgcgcgtcatccc
cgcgaacccccagtcccattaacatagcgggcacaatggtgcaggcaccgtctgtatacg
tctgcggcttcgtggagcgcccggacgccccacccaaggacgcctgccttcacctggatc
ccctcaccgtcaagagccagctccctctgaagaagcccttgccactcacggtggaacacc
tgccggatgctccggtcggctcagtctttggcctttaccagagccgagcgggtctcttta
gcgcagcctcgattacctctggggacttcctgtccctgctggactcaatttaccacgatt
gcgatattgcacagagtcagcgcctgcccctccctcgagaacccaaggtggaggctctgc
acgcctggctcccctcactgtcactggcctccctccacccagacataccccaaaccaccg
cagatggaggcaagctgtccttctttgaccatgtgtctatctgtgccctgggtcgccggc
gcggcaccacggcagtctacggtacagaccttgcgtgggtcctgaagcactttagtgacc
tggaaccgtctatcgccgcccagattgagaatgacgccaatgctgcaaagcgtgaatccg
gatgcccggaagaccaccctctgcccctcacgaagctcatagctaaggcaatcgatgctg
gatttctgagaaaccgcgtggagactctgaggcaggacaggggtgtggccaatatcccag
ccgagtcgtatttaaaggccagcgacgccccggacctacaaaagccggacaaggcacttc
agagcccaccaccggcctccacagacccagccaccatgctatcaggtaacgcaggagaag
gagcaacagcctgcggaggttcggccgccgcgggccaggacctcatcagcgtcccccgca
acacctttatgacactgcttcagaccaacctggacaacaaaccgccgaggcaaaccccgc
taccctacgcggccccgctgccccccttttcccaccaggcaatagccaccgcgccttcct
acggtcctggggccggagcggtctccccggccggcggctactttacctccccaggaggtt
actacgccgggcccgcgggcggggacccgggtgccttcttggcgatggacgctcacacct
accacccccacccacacccccctccggcctactttggcttgccgggcctctttggccccc
ctccacccgtgcctccttactacggatcccacttgcgggcagactacgtccccgctccct
cgcgatccaacaagcggaaaagagaccccgaggaggatgaagaaggcgggggactattcc
cgggggaggacgccaccctctaccgcaaggacatagcgggcctctccaagagtgtgaatg
agttacagcacacgctacaggccctgcgccgggagacgctgtcctacggccacaccggag
tcggatactgcccccagcagggcccctgctacacccactcggggccttacggatttcagc
ctcatcaaagctacgaagtgcccagatacgtccctcatccacccccaccaccaacttctc
accaggcagctcaggcgcagcctccacccccgggcacacaggcccccgaagcccactgtg
tggccgagtccacgatccctgaggcgggagcagccgggaactctggaccccgggaggacc
aaccctcagcagcccaccaccgagggccacccccgcggaaagaaactggtgcaggcctct
gcatccggagtggctcagtctaaggagcccaccacccccaaggccaagtctgtgtcagcc
cacctcaagtccatcttttgcgaggaattgctgaataaacgcgtggcttgaaagtaaact
ttattgcgtgttagtaactgtccattcacaggggtatccagcccttgcgccgcctccccc
agcccgccagccaccccagacaggagatgataatgatgaggagcaccggagccaccacag
cacaagtgattaggagcaggcccagtgcacccaggtggtcttagggcgccagggatcgat
tggaaaagggcccagggtcactggcttatgcgtgggacgtttagaaacaggccgcctatg
gggcctgtgactggtgcttgtggtgtgggagactaatgtggtgggggctatggtagtggc
tgggaacagtaagatgcatacgctgagtgagcgtccggttggcatggtattggtcgtctt
cttcccctgcagagtaattgcagtggaccccggaggccacactgcaatttctcagtgtca
cattgcacgtgtagtaacctgcatgcgcaagggtcacattggggattatcagagagacgg
aggtgttggagtcatttacccattctagggtaaggctataattgtaacccccgttagtta
tatgagttccgttgttggaagtagctacggccaagggcagttgtccatccccgggagtgt
atccccggcccaactcgatccgagagaccgactcattgctaggaacgctgcaggtgagat
tcactctagcacctgcatgggcggtgacattttcaaatttaaccagatctgagaaaaatg
cacaaacagaccccacacagcagcacaatagaagcactaaatgagtcattcctaaactgt
cagttttaaaactccctgcttctcaggcctaaatacgtggtggggtgtgcttaggatcac
tttcatattctgcaacagccatacccggaagaggagctgccggttgccatttttcaagct
gctaaaccacgagtggcagcaggcctaagaagctcctcagcaacatggagacctcgaagg
gaaactggcaggagcagggagtcacgtaggcactagcctcttcatgtgaggtaagagatc
gctaaaaatgggatcagggtatgtaaaccgagttttgcgggggatggtgagccagacacg
gcggggggaaggagctgacacgagtgcgtagaaagggccaaaaatacaccagctataagg
aattgctcggccaaagttgttctcaggtggctttaggcctaatgtaggcaattgcgtgcc
tagaacattgctaatgtgccctgtgtttcctgccttcatgcaaatatcctacctcccccg
gcctggtgcaaaatgtctgcctcagaatactaacagctaatccaagctaacattctatca
gtaaacgggcagaaaacggataaggaccgcggagtttggccctccgcggtgtccggtggt
cctcacacgtgcccccgggccgatggctgaggcccggaatatgcaagtgcatctttctaa
ccagtaggggcctccacctaggtgctttgttaatctttagtgggaactgtgggagtgctg
tgcctagggtacccctatcctagaggtcctaccggagctccttgtcttgataatccctgt
aaacacacaccacctaagaacaaggcatcgttaacctttggtggaacctagtgttagtgt
tgtgctgtaaataagtgtccagcgcaccactagtcaccaggtgtcaccggaggctacttg
cctcagtgccacttttaccttctcaaatctatactctgtaacatttggtgggacctgatg
ctgctggtgtgctgtaaataagtgcctagcacatcacgtaggcaccaggtgtcaccaggg
ctacttgcctcggcatctcaccggagaaggggttaacaaacccgtggggggtcttagtgg
aagtgacgtgctgtgaatacaggtccatagcaccgctatccactatgtctcgcccgggct
atatgtcgccttacctcccctgtatagtcacgaccccaccgaaccaggcatgatgtagaa
taaaattttatgcatcgtcttctaatctgtgccgcttggagggaaacatggttaaccagg
tcagtggttttgtttccttgatagagacacaaggactgccagccccgttggggagggggg
tgggtacgggagaatttgggctcgtttaaacaaagcctccgatgctctgtggcacctcaa
ggtgaatatagctgcccatcgacgtatcgctggaaaccggtgggcccgtaggccgagacg
ggcagccggagcttgtggtactgtccctccggcaggtggagtgggacacagttagagaac
attagtcctctggtccctatctccacccgccaggcctgtgtgtcagtttgcagggccatc
ctcgcactcaggtggactggctaggcacccttctgaagtatctggcggtgactgtcacct
ggttcttgagagagtccataaaatggctgaagctccaggcgtatagtataatgagcaaca
gggccaaacaggcggcggggcctgggtagtagcgggcaacgagagactctgtgcaatcaa
accccaggctcccggcctcacccaggaagagcagcggcagggacagcataaaccaggaga
aggcgcaaatgagtccggtgaaggtgacgttgcatatcaggcgcggcttccttccgaatt
ttgtgcgcaaaagtttccagatgatgataactgtgaggaggacgatcaggactgccgcca
gtaggtagcagccggctttcagtccttggacggccgtgtgcatgcctttggtggggcctt
ccctgcacatgttggggcctctgttgagattggcgtcggggcccatggtaatgaggagga
tgataatcagcaggagtaccagacaaaacacgcccatcaggtacaggcacacatttctgt
gggaggttctcttgggcgttcggctgaacaatgctagggtcttctccaacgccataccca
agtgagtccatacggagcacatcaggcccaagaacatcatgttctgggtcaaaaggcaga
gaccggtagacgagaactcctgaatcatttttcccagcacccagagcagcagttctatga
gaagagctatcagccagacatccattcggtgaaccaattttcttacaaagatgataaaca
agatgccagccagtgttagcagaatcagcaggacgagcagcaggcttgtcatgccgctga
ggaaggcgctgtaggatttagtgcacgcatcttccgttgcattgacggaagtcatgttgg
ccaccagggtccccacggtggacccgggggccatggtggagagcatcttgctggtcagag
ccagactgggtggtgtctgcagcaaaagaggaacttgcccaggcagtcagttattttgca
tgccacctccctgcctggtggacttccagactattttctgcattcgcccttgcgtgtcca
ttgttgcaaggagcgatttggagaaaataaactgtgagtttcacagatccacgggccacg
ctcccctgggggcttcatgatcccaccgcctttcccgatgatgatgacaaccgcggctgt
ctgaagcggctgacgaaatcggttgagattctgatgagaggctggggggtctttgccctc
aaggtgaggctccttctaggaatgccgagccccctgcactagcttcgctccgctggggat
ctttgccagccttcatactagattcagcgatcccccggttgggaatcttcgccagccccc
gtcctgctatcctgctcgtcgccgcgcctcccatgctaagggcccccttcctttcccttg
actttggggatattcggagtctgctctcgccgctctcttctctcgtttaaacgagagaat
agtagtagggtccagtctcaggccccctcactttgggtcttagaatggtggccgggctgt
aaaattctggaggacggagagggcggccccggagttgttatcaaagaggcactggaggat
gatccacggccacgggaacgccgtgccgctcggcgtaggccgggtcctcggccatctccg
tctttctcgcccccttcactccccccttgggctccacaaagacgtactggatgcggtcgt
ggatctggggcagttcctcgttgcgctcgacgaacttctggtagacggccaggtgaggca
tctgggtgctcttgtaggctgagagcttgcggctgagctccgttgaaaagcagagctccc
ccatggggaccctgccttcacggaggtctgtgtaggcctggtttaggatgtcaatgacgg
gcaaaaagcccacaggtagcccttgtgtaaatgactcttggaagggccggtgggagagga
ggctggccgcctcctttacccgggcatccgccagcaccaggtcgagcacgcgccggcagc
gtgtctgcacaaacttgcaggccgtcttccggacgagctccacccccttcatcagggtct
tgccgtccgtcagcacccccacatatctcttctttgtaatcagcatcaggcaggagaagg
tcttctcggcctccagggagatgggggccacaaacaggctccgggtggtgtgggcggcca
gggcctcggcaaagcgcagggtctcgctctctgaaaacccccggcactcgataaacagcg
agtccgtgtccccgtagatgactcgaagctggccctcggggttgaggggcgcccaggcgt
ctggggacggggccagggcctgcaggttggcggggcacatcgtgcggccctgcagcgtca
ccgtctcggcgatggagaggcagggaaagaggccgttggccaccccggtgaagccgtaga
cggcgttgcacgtgcacttgatggccagctgctgcttgtcgaggatggtcctttggcgcg
gatcctcgcaggccgccagcagcttcttgatggccttgcgcttggccagccaggaggtca
acagactagccaagaaggactcgtgcacgtgcttctttacaaagtggtagacgccccccg
tgagcctgaaggactcatagtcttctcccgggcgcaggccggctagcctgtgctcttctc
ccggcgttatcatggtagaataacagagattatgagcctgaatgatgctcgggtagaggc
tggcaaagtccaccaccagaaccggggagttgtagaatccggacaggggctggatgacgg
tggccccctggtagccgtcccggtcagaggccgagggcatgggcaggataaagttttcct
tttgggcggccgccaggaggcaggagaacacgcggatctgctgcccatcgtccagcaccc
gcctgcaggggatgtgagcgatcttggcaatctctgccacctccacgtggatcacgaaat
ggtttagcagatccatgaccagggccgagtcctgcacgcagtacatgccgagccgcctgc
gcccctcggggcccgctgcaaagaggcgaggaatctccttgtaatgcacatcctccttct
tggcccccagtaggtgcctggctactgtgtccagcttgtagtctgagaggctgagcttgt
cccggcacacggcgtacatgtcgatggggatgaggccggtgatgcggaccttggtgttgg
cccgcaagaagcccttgcccgcatcatggggtcgcctgacctcgcagacgcccccagccc
taattttgcccagagaggctgggttgatgctgtagatgtgcctggctctgtccagaatgt
agggccagtcaaagttggccacgttgtagccggtcacaatctccacgctgaggtctctga
tgagctggaagaaggcgtagagcatgtccagctccgatgggaactcgtagacctcaaccc
cctctatgtcttcgcaggtgcccagcgtcagcaggatgcgcctatagcgcccggcctcct
cccctgtcgaccagaggacgcaggatatctgcaggatcaggtcagcctcgttggtggccg
tggggaagccctcctcccccaaacactcgatatcgaaggccagggcctggtaggagggcc
aggagctgtcttcacgccggaccgagaggtcgcccacctcacagtcgtactcgagctcgg
cgtacgagtcccggtgctggaggcgggggatggcgcggcggcagctgtaccagccaaagg
tgacaaagtcattgtccaggacaaagcggcgcgtggcatccacgttggcctcaaagatct
gacacccgtgcttgtcttgcagccacgtggccacgtgacacacactgttgggatgggaga
gggtgatcttgtggtagtcgcggcatggttgccgtagcccataatggaacggcgcgtgac
cttctccaccgagacccggcagggggtcctgcggtcgaaggtgctggccttgagggcgct
gaggactgcaaactccacgtccagaccctgaggcgcgctggcgtagaagtaggcctgctg
cccaaacacgttcacacacacgctggccccatcggccttgcgccggcccagtagcttgat
gacgatgccgcatggcaccacatacccctgtttatccgatggaatgacggcgcatttctc
gtgcgtgtacaccgtctcaagtatgtcgtagacatggaagtctagagggcttccgtgggt
gtctgcctccggccttgccgtgccctcttgggcacgcacatgccctttccatcctcgtca
ccccccaccaccgtcagggagtcttggtagaaacacagggggggctgaggccctcgcaca
tccaccacccctgcggcgcctggggtctggaaacacttgggaatgagacgcaggtactcc
ttgtcaggctttttcagaaggcctttattaggtcttaggaaagggttatagaagagtccc
ccagacatggttaaaactcagtctctgcctccccaagcagtgcggcggcggtctctggat
cgtgatagcgtcttctgcgtaggcctggaaaacggtccctgctgagggtccggccgccct
ctgagctgctctcttttgctcctggttttgctcatgcagcgctaacatgatggcttgtaa
ttctgtcttactaatgggattaatgcctggaccctcaccagaggcatgttgctgagcgag
ctcgtcgatcccggggtagagcatctgcaccggctgctgcgacatctggcgcgtgcgcct
cgtgagggaaataaccaggatcaccacccccaccaccaggaccagaatgagcatgccgcc
gaaggggtttttgaagaaggagatgaaacccgagaccaggctgctaaacaaaccccccac
cgtgctgactaggttggtgatggactgacccacgctacccagactgtccataagttcccc
caggccgtccacaaattgatttctgccgtttgacactgcattgtccaaatccttccgcag
gccggcgatgttttgcgcctggaagttgtactcccggaagatgccctccaggtcaaagac
gttggaggcacgctgttcgtcccgtgagtacagctccagggaggcaaagtcaatgttctc
gatgagggaggtgtttagtgagatgaaggtctgcagggtggcaatgccgtccagctcgat
ggttttaaagtggtggtagtcgttgtagacgtggatctcgttgccggactggaagtagta
ctggctggtcgcctggcacacctccgtcatcttttttgtaaggaagatctcgttgtcggt
gcccagctgtccctcgtaggtcttggtgtcgttgataaagctgaaggacaccagggggcg
cgagtagcacatggtctcggagccggggaccctcatgctcttgcgcagggtgacggtggc
ctggttaacgggcacgcactgggagactgagatgacatcccccaggcgcttggccgccac
cgccttaccgtagatgctggacatgacggtggtgggattaatcttggttagttctctcag
caccatgttctgcctcttctgctccaggcaccaggcccgcgcaaggtctcccagcatgcg
gttgatctggcggcgcagggagtcgtaggcaaattggatctggacggtggcgggattgtt
gagggtgcccagggacttcccgggggccgcggggggcaccggtgtggtggcattccccgc
attccgcctccggcgcctcagaacggcggcggaggtgggtggggcggggggcgatggact
gctggggggtgaggaagtcggagtggtaagctccgtcaggttcttgacggtggccaacga
gcgcggggtcagaggtagccaagctaataacaatcctccgctcgttataaaatatgtaat
ggcttcctggcccttcgtgtaacgatcctggacggcctcgtacttttcatgcatggtctt
gttcacctgctcttcgatgcacttgaaggcgtccgggagctctatgcccacggttgtgtt
ggtcacgaagctagaggtgccctcgtcagtcacaaaatgtattgacttccctgtttctgt
ggcgatggtcgagtcaaaggtttgccagtgttgaagcgggcagtaggctgtcctgttctc
gagcttccaagatagcgtgtaagtgcccttgtccaggaaggctcggcgttcgccttgcgg
gttcgtccctcggttgtcgtagtccactatcttgtagttagttctcacgtggaaggagtc
tgcccgctcatggaaggtttccgtatttttcccgtcatagaaaggggacatttccacagt
ctgcccggtggtggtcacaaagaagtcgaaggggctgttggacttggccatcatgtcagt
tatcaggcagttgacggtagttcttgttctgtaagtccatatcaaccacccgggggcgtc
atagagctccgtctggctggcgtagcggcgcaccccgttggccaggcccccggtgggctt
taggttgacggtgatgttaactccgtcgcggtctacatacacgcgcgtcagcccatcttt
tgtcatctttaccgcgttgtagcactggtagatggtatccatctggtcagtttcgtagct
ctcaacggagaacttctcctcgtgccggttggtcacggagtccgcgtaccagccattgta
gatgagaatgttggtcactatcttggtgtaggagcggaccttaaacgagtagggaataat
gttgtctttaaacaccatcaacaggccctccgtgtgattctcccgcgtgccaaacgaggg
acactggatgtccgaggagaagcggaacaggtcgccgtggctggagagctcgcagactcg
gaaaggaaagctggtttgctgacgcgtggcggtaggctgcaccgtggtggcggggggcgc
gggctgctctggggtctgcgcaccgaggcggcacgccagggcggctagcagcacgaccac
gcttagcaccctacgccgagtcatctctcatttggaggtgcaggtagagaagggcatata
gatccttaaatacccaccccctgcccttatacagaagaattaggggccggtcagagtcgt
acgtgaggtaaagcccatccgggggcagggcctggccggggctgaccgcgtccgcccggc
gcaggatcaaggaccgcccccaggtcttgttgtagagggacacggttaggacggcctcgc
gcagcgcccggcacagaatttgctggctagatgccagtgagcccccgggtacgctgtaga
agctgttgaaggaggtctctatccagtcgctcggctcgatgcctggccatatcagggaag
tcaggaacgccttctggtgaggcagcgtacctgcggcgtcacagcagcgagccagggcca
cgttgctgggtgggggaaagagcccgctctcctccgccaggggccccgtgatgaaggtgt
acaggctgtgcgtcagcgcgtgcaggtgctccgagctcagggtctgggtaaacaggtgtg
ttttgatgtacttggaattctcaaaggcggcaccctcgccggcgcgcctgtcctcccagg
gacccgagacgaaggcccgtctgtagaggaagtggttgcgcatgcgggccagctcccagt
agaccacgtccccccagacgcgcaggcacagggtctcggtcagggtctcgctctgttgcc
caggcaggactgcagcttggccagaccctcggtggccacctggcgcaggtactgctcctt
gcgcttgagcgcgtccgagagggcgccggacgggccgggctctcgtgccccagccggccg
gggcacctccgggctctcccgggacgcctcctcctcgcctcggcccaaccgctgcatggc
tcggttgagccgcgtgtagagctcgttcctcttttgcaggatggcccggtactgggggtg
cgccgtgaaggcggcggcgcagtccgccttcagcgcctccaccgcgtcgcccgaggagct
gtagaccccgccgcagaagagccgctctgtggccccgggagccacggcatcaaacaggtg
agtcagccttgcccccgccagcgcctcctcgcacaccagggccaggcgacgctcccgggc
aaagcagagaggcgggaatgtccgccaccctccccctgccccgttgcaccgatagcatgg
ccgccagagttccaatagaggagctccgagagttccgccacctccgggggcactgtcgag
aagacgttgtaggtgtccagcgctctggtcgccccctctgcctccggccgccccgggacc
gcgccctcctctgggccgcccggcctcgccttctcagcctccaacaggtgcccgagcccg
gacttcattctcaaacagtcccgagaccggctccggattcaccggcaccgccaggtggtt
acaggagacgtgggtcccctctgccgtggaagggttgccgtggttgggcagaaccatcag
ctcgcccacacagcgccagcagggcacagaggtgatgtagaggcgcgggtctgggatggg
acttacgccccgaaagcggcccagcagatccagggcccgttccaggctctccagccccat
ggtgtgagacatgcaataaaacacgctattgattctcttcattaaaatctctatgtcatt
tattaggcacaaacttacatcgactttatgccccccgtaaaactccacagagtacgcgac
tgagggggtgcggagaggcgggacccgggtaccctttctaccaggggcgagcagcgcggc
agaggcctctctcgagttctctagcaggtgcaccagctccagggacagggcgctgcatgc
acggtcattctgccgtctctgcgcaccaccgcagccacgtccagactcctggggtccagc
cgggcgcacacgctcagctcaaccgccagggcgtacacctggctgtacgccgccgccagc
agccccgacatcgccgccccaggggtctctagacctcgagtccggggagaacggtggcca
gacggcgcttgcgcctgcccccggagccctgccctcctccacccagcagcagcccggccg
ctgcgacgcggtgccgaccggctcggccacgctgataaagttgtcctgggctgccccggg
cccaccccacactccctccagaaagtcccgagcggcccccgccgtccactctatcccgct
ggaggcaatggtcgccagggtttctaggacgctgtccgccaggacggagaagcggcccaa
taagtactccgcgtcgtccctagtcagcgaggcgcatgcctcgcccatggcatccacaag
gttgcacaccacatcaaacacacagtcttcctcctgtttttgtgatataatggcctccag
gccagccctgatgttctcaatctcatatgtggtcgcggcttgggtccggcgcttcacggt
caaccctagggtgggggtggcaaagacaaacttcttccgcatggaagagcccccggcctg
cttgcgcaggcaggttcctgtccacgccccggcccataaagtatcccaggttcccggcct
ggaatatctggttgttgccgttgacccccgtgtacttgttgatggtcactggcagcgtga
caaccggacgggccttgcagacctggctaagacagtctgtggccgcgcagaccaccgtgg
tcgcagtaagggaggaggtggcctccgcgtaggccgctgccgactccaccgcccgcgtgc
ccagtacgtgggggtagtcacgggcgggcaccgactgcgtcctcggcaccagtccctgaa
tcaggctgatgtagaactgggtctggccgcacgccttcaggatggcgttgttgagcctct
gcttggcgtaagtgaccaggttgccaggcaccacatctatgacgttgctctcttcgtggg
cccgggagcccccgtccacaaagagggccaggtcagagtactcctccgcgctggccccgc
tggggacagggaccgagcgccgcctggaaaagttgtgccacaggtacaggcttgagagct
tagtgtccgggaatagggtcttgtggtaggtgttgaggaatttcatgtagggcccgttga
tgatgtagttctccctcctggtagtggacttgatgaagctgttctggagggcggcgttct
cccccgtgaagaccaccctgttcttgatcttgatgttcctggggcacagcatcagcacct
tggacatgcgcaccggcagccgccggccgtacacccggccctgcagggccgcgtcgaggt
ctggcaggtcgcaggtgggctccccatgcaccaccttggcctccttggccgtgaggaccc
ccttgtcgatggccaggctcctaaagttggtgcacagcgtctggtagtgaccctttagcc
actctggggggctctggccaagcccggggttgtcattctcatagcacatacagatgggca
gggagatgtcctgcaggatggtcagcagtgagcggtaaaacaactgggtgaagacggggc
aggcgggctgcgcaaaggggttgcacgagtactgcatcacgtggtagcagctcttgacca
ggtccttgtaggtgatgttgttcttggccatgctgttcataaactggaccacttcggcgt
ccaccgccgcatccacgtccttgaacatcttgacaaagtcacgcgggccatggggctcct
tctctagctttccctcagcgtctatgcccagccgagacagccgctccagcaggttctggt
tcagctgccagtaggtgtagcggggctcgtcgtccggccgctgcccgtcgtcctccttat
cgatgaagttgagaaagttgcccaaaaagtccgtctcgttgtaggagcccgaggcccccg
agatcacataggggtccctccgctgcgtggacatgacgggggggaagcggtccctcagcc
taaagaagagcgtgttcaggcacacgagctcttctgtccctggcaaaactgcaggtagta
ggcatagcgggcaagaaggttgggcgagaaggaggccgcatagaccaggtgctccaccgc
gtagtttcccggaccgttggttccggtcacgtctggcccaccccagcccgagaagcaggg
tcggcggcaggggtcccaggtcccctcctgcagggtccccaggccgtgggtcatgtagaa
actgttaaagagactctccttgccctgaccggttgacttcgagacccccgagacgtaaag
gacggaattggtggcaaagatctgcgtggacacgtggggggccaggctggcattatatcg
gtgtaacgcagccatacgggcctctgggccctcacagtcggcaaacaggggccaagagtc
gtagttgaggcttgccggggtctcgtgcgaggcctccagcatggcgggcgcgtaactcac
cgccagctcgcaggccgcgctgtccacaatcattaaggctcccgagtccgggaaacaact
cccaatatccatctgcttctggctcttctgggaacacccccaccccaccgaacgatgagg
aacgtgaatctaatgaagagcccccaccgccttatgaggacccatattggggcaatggcg
accgtcactcggactatcaaccactaggaacccaagatcaaagtctgtacttgggattgc
aacacgacgggaatgacgggctccctccccctccctactctccacgggatgactcatctc
aacacatatatgaagaagcgggcagaggaaggtaagagtgccatctatctgtacttttat
ttattgcatcacaagtcacatcaataataagggcgccatctagcgggagatgttatccac
accatcccaattcacatctcagggacaacaggtcaaagttctttgttgacacccccagcg
ctggctccagggggtggcagcgttggatgcagtcctccgcatcggggcggacgcctcctc
ccaacgcgtttctgcggatcagtcgctggctggtgggcatcggagtcggtgggcggtcct
ccacggggacacgctccttcttggccttgttctttgaccttttggacattcttctgaagg
aacggcggagagtagcgtagaatccagccagtggtctacccggtcgcatggtggcttctt
agatgaggagcaggcataaaagtccaaacaggacacagagtaccaccaggagtagtctta
gtctgctgacgtctgggtcctcggggcaggggtggctaggcctggtctccgtagaagagc
cgggcaggccgcaggcagaggactgctgctctagcaaagcacgctccaggacgtgtacca
tctcgagagtgaggcacagctgttttcgtggacttttatacagtaaggacaaggaaagaa
ggccagaggaatgtggaaagatgagcgaggacaggtgtggaggttttgggctagctctta
gtttctgggtgtgagagagggattaaagtgcttatgcgcaaagaatgtgtcaacaacagg
tgttcctgcctctgctggcatgagttaggtgtggcttgggctgaatccaaatgtgtattg
gcacaagatggaaagcaaagttgctggagttactgggtgggagacagggatgtatgtggt
cccccgctggtatgccagtaccctgtggaagtaaggggcctcatctgcccggtagttgtg
ttgtgcagaggtctgatgtgtgtaggaggggtgggttcaacgcaggggcgttggtggcgg
agtctggcaacgcccgggtccttgctacctgtgtggtgtgtgaagggctgggtaaaggtg
tctgccaattctcgcatgtcctcctttccccttgttttgaaacatggtaatgcctagaag
taaagaaaggttagtcatagtagcttagctgaactgggccgtgggggtcgtcatcatctc
caccggaaccagaagtacccaaaagcagcgtaggaaggtgtgggtctgtcatcgaaggcg
ggtcccggtcacctccttccgtcaaatttggagggcctccatcatttccagcagagtcgc
tagggttatgaggcagcgggtcaggaccacctccaggtgcgcctaggttttgagagcaga
gtgggggtccgtcgccggccccactcacgagcaggtggtgtctgccctcgttggagttag
agtcagattcatggctagaatcgtcggtagcttgttgagggtgcgggagggagtcatcgt
ggtggtgttcatcagtgtgtcgtggtccatgataatacatccagattaaaatggccataa
acaggaggagccaaaggagatcaaccaatagagtccaccagttttgttgtagatagagag
caataataagcaggatgatggctaggaagaaggctaggatgaaggccaaaagctgccaga
tggtggcaccaagccgccagagaatctccaagaagtagatccagagacctaagactgcgt
tgaaaaagagtgttagggctggaaaggtgagggtgtggtaaataagtcctagggaatgtt
agatcttaccaagtaagcagccaaagatgaacagcacaattccaaggtacaatgcctgtc
cgtgcaaattccagagagcgatgagtaggagggtgactggggaaagaggagaaagtgcgt
tagagaaggaagcgtaagggaaagggggtggggcaaagggtgtaatacttactcatcagt
aggagtagaccaaggcctccaagtggacagagaaggtctcttctgaagataaagatgatg
agaatgataataataagcatgagagcaaaggaatagaggacaaggagcgctcctccagtc
cagttactcataacgatatacagccagaacagtagcgccaagagcaggagaaggagagca
aggcctatggaagaggagagggggggtcctagggggccgtggcgggcccggtgggcccct
ctcaaggtcgcgttccatggtcagggtagtgtggcaggagcaaggcaactgaggagagag
agcaacgcgtgtttctggggatggaggccctgccggaggcagtacgggcgccgctttccc
gaaagcggcgtagtgtgtgtgcatgtaagcgttaaaagaggaagtagaaagcgtgtgttt
gtgttagaaaagcgagtccccaggggcaagctgtgggaatgcggtggtaaagcgtagcag
gaaatggaa
>LN827556_Cheptages_BL_Kenya_ND
ttcttgcccgttctctttcttagtatgaatccagtatgcctgcctgtaattgttgcgccc
tacctgttttggctggcggctattgccgcctcgtgtttcacggcctcagttagtaccgtt
gtgaccgccaccggcttggccctctcacttctactcttggcagcagtggccagctcatat
gccgctgcacaaaggaaactgctgacaccggtgacagttcttactgcggttgtcacttgt
gagtacacacgcaccatttacaatgcatgatgttcgtgagattgatctgtctctaacagt
tcacttcctctgcttttctcctcagtctttgcaatttgcctaacatggaggattgaggac
ccaccttttaattctcttctgtttgcattgctggccgcagctggcggactacaaggcatt
tacggttagtgtgcctctgtgatggaatgcaggtttgacttcatatgtatgccttggcat
gacgtcaactttacttttatttcagttctggtgatgcttgtgctcctgatactagcgtac
agaaggagatggcgccgtttgactgtttgtggcggcatcatgtttttggcatgtgtactt
gtccttatcgtcgacgctgttttgcagctgagtcccctccttggagctgtaactgtggtt
tccatgacgctgctgctactggctttcgtcctctggctctcttcgccagggggcctaggt
actcttggtgcagcccttttaacgttggcagcaggtaagccacacgtgtgacattgcttg
cctttttgccacatgttttgtggacacaggactaaccatgccatctctgattatagctct
ggcactgctagcgtcactgattttgggcacacttaacttgactacaatgttccttctcat
gctcctatggacacttggtaagttttcccttcctttaactcattacttgttcttttgatc
gcagctctaacttggcatctcttttacagtggttctcctgatttgctcttcgtgctcttc
atgtccactgagcaagatccttctggcacgactgttcctatatgctctcgcactcttgtt
gctagcctccgcgctaatcgctggtggcagtattttgcaaacaaacttcaagagtttaag
cagcactgaatttatacccagtgagtatctatttgttactcctgtttagttgaagaaaac
aagctattggattgtaacacacattttacgctttgttccttagatttgttctgcatgtta
ttactgattgtcgctggcatactcttcattcttgctatcctgaccgaatggggcagtgga
aatagaacatacggtccagtttttatgtgcctcggtggcctgctcaccatggtagccggc
gctgtgtggctgacggtgatgactaacacgcttttgtctgcctggattcttacagcagga
ttcctgattttcctcattggtaagtgtgacaccaacaggtgttgccttgttatgtcaccg
ttctgacacatgacttacatgggtttggcttttgtaggctttgccctctttggggtcatt
agatgctgccgctactgctgctactactgccttacactggaaagtgaggagcgcccaccg
accccatatcgcaacactgtataaaggtaagtattattaaattttagagacactatcacg
tgtaacttgacgtgcaaggatggaggataggggcagggaaacgcaaatgccggttgcccg
gtatgggggcccgtttattatggtaaggctcttcgggcaagatggagaggcaaacataca
ggagcaaaggctatatgagctactctctgacccccgctccgcgctcggcctagacccggg
gcccctgattgctgagaacctgctgctagtggcgctgcgtggcaccaacaacgatcccag
gcctcagcgtcaggagagggccagagaactggccctcgttggcattctactaggaaacgg
cgagcagggtgaacacttgggcacggagagtgccctggaggcctcaggcaacaactatgt
gtatgcctacggaccaaggccttccacatggtccgcggaaatccagcaattcctgcgact
cctgggcgccacgtacgtgcttcgcgtggagatgggcaggcagtttggcttcgaggtgca
tagaagccggccctccttccgtcagttccaggccatcaatcaccttgtcctgtttgacaa
cgcccttcgcaagtacgattccggccaggtggcggcgggcttccagagggcccttctggt
ggccgggccagagaccgctgacacgaggtggtggcagacagctggccgacgagctaaaga
tcgtgtccgcgctgcgagacacttactcgggccacttggtccttcagcccacggagaccc
ttgacacatggaaggtgttgagcagggacacacgaaccgctcatagtttggagcacggat
tcattcatgccgcggggaccatccaggccaactgcccacagctgtttatgagacgccagc
accccggcctctttcccttcgttagtgcaatagcatcatcgctgggctggtactaccaga
ccgccaccggccccggagcagatgccagggcggcggcccggcgccaacaggcctttcaga
ccagggcggcggctgaatgccatgccaaaagcggggtgccggtcgtggccggcttctata
ggaccatcaacgccacgctcaagggaggagagggcctacagcccactatgtttaacgggg
agctgggggccatcaagcaccaggcacttgacactgtgaggtatgactacggccactatc
tcataatgttggggccattccagccatggagcggactgacggcccctccgtgcccttacg
ccgaaagttcatgggcacaggcggccgtgcagacggccctcgagctgttctcggccctgt
acccggccccgtgcatctcgggctacgcgcgccccccgggccccagtgctgtgatcgagc
atctgaggtccctagtcccaaaggggggtctgctgttgtttctgtctcacctaccggatg
gagaaatggggccggccagggccacgggacctggaatgcagcagtttgtcagcagctact
tcctcaaccccgcctgttccaacgtcttcattacagtgaggcagcgaggcgtcctccaag
cgctcggacgcgcatgcgatatggcaggctgccagcactatgtgctgggctccacggttc
ccctcggtggactcaactttgtcaacgacctggcgtccccggtttccaccgccgagatga
tggatgatttctctcccttcttcaccgtggagtttcccccgattcaagaggagggcgcac
gttctccggtacccttagatgtggacgagagcatggacatctctccgtcttacgagttgc
cctggctctcgctggagtcatgcctcacaagcatcctgtcacaccccaccgtgggaagca
aggagcacttggtcaggcacacggacagggtcagcggaggacgcgtggcacagcagcccg
gggtaggtcccctggacctgccgctggcggactacgccttcgttgcccacagtcaggtct
ggaccaggcccggtggggctcctcccttgccctatcgtacctgggatcgaatgacagaga
agctgcttgtctccgcaaaacccggcggagagaacgttaaggtttcaggtaccgtgatta
cattgggagaacaggggtacaaagtgtcgttggatctgagggagggaaccaggctggcaa
tggctgaggcgctgctgaatgcagcatttgccccaatcttggatccggaagacgtcttgc
tcaccctgcatctacacctggatccgcgccgggcagacaactcggtcgtgatggaggcta
tgacggcggcgagtgactacgcgcgtggcctgggcgtgaagctgacctttggctcggcct
cctgccccgagaccggctcgtccgcctccagcttcatgactgtggtggcctctgtctccg
ccccaggggaattctcgggtcctctgatcacgccagtgcttcagaagacgggcagtctcc
tgattgcggtgcgttgcggggatggcaagatccagggagggtcgctgtttgagcagctct
ttagcgacgtggccacgaccccacgggcacccgaggcgttgtctctgaagaatctcttcc
gggcagtccagcagctggtcaagagcggcatcgtgctgtcagggcatgacatcagcgacg
ggggcctgggagatggccctggccgggcagcggggagtgaccatcactatgccggtggcc
tccgactacctcccggagatgtttgcagagcaccccggcctggtgtttgaggtggaggag
cgcagcgtgggtgaggtgctgcagaccctgcgctccatgaacatgtacccggcagtcctc
ggtcgagtgggcgagcaaggtccagatcaaatgtttgaggtgcagcacggcccagagacg
gtgttgcgccagtcgctgcgcctgctgctgggaacctggtcctcctttgccagcgagcag
tacgagtgcctgcgaccagatcggattaaccggtccatgcacgtgtccgactacggctat
aacgaagcactggcagtctccccgttgacaggaaagaatctcagcccacgccggctggtg
acagagcctgacccacgatgtcaggtggccgtgctatgcgccccgggcaccaggggccat
gaaagcctcctggcggccttcacgaatgccggatgcctgtgccgacgggtgttctttcgc
gaggttagggacaacacgttcctcgacaagtacgtgggtctggccatcggaggagttcat
ggggccagggactctgccctggcaggccgtgccaccgtggcgctgattaatcgttccccc
gccctgcgtgacgctattctaaagttcctcaacaggccagatacgttctcggtggccttg
ggggagctgggggtgcaagttttggctggcctgggggccgtggggtcaacagataatcca
cccgcccctggcgtggaagttaatgtccagagatcacctctgattctggcccccaacgcc
tctggcatgtttgagtcccgctggctgaacattagcatcccggcgaccaccagctctgtc
atgctgcgtggcctccggggctgcgtcctgccttgttgggtgcaaggctcgtgcctgggc
ctgcaatttactaacctcgggatgccatatgttttgcagaatgcccaccagatcgcctgc
cacttccacagcaatggcacggacgcctggcgctttgctatgaattatccaagaaacccc
acggagcagggcaacattgcagggctctgttcacgcgatggtcgtcatctggctctcctg
tgtgacccctcactttgtacagacttttggcaatgggagcacattccccccgcctttggg
caccccacggggtgctccccctggacacttatgtttcaagcagctcacctatggtcactc
aggcacggtcgcccctccgagtgaccagtcaccttccagactatgcatacactgaattta
gcctgatattgtcccccgagccccggcccagccctcctcagaaaactctgcatggagaag
ctggacgtgaaacctgtgtgctgtttacaaacactacaataaacccaatgtgcaaattgg
tttgtatggctactttgtgttcctaaaaaatgcaacaatagaagtggaaaccctcagtca
cgggacattaacctcaaccacaaaatggggttggagaaagtaaccacatatactggagat
gattcatgggctgggggttcccggacaatacacccatctggagttcaacctaattacatg
gtagataaattaagagtccctcctcaccactcgaaactatggcagacattctataagata
acgaggagagatgaggtgagggcagaggacattgggcaggtgtgggccaggggcagctgg
ccatatcccccgcaccacagaagtgtaagcaaagtgaagggctcggaaggcaggcggggc
ctagcaatgtcacagctaaatgcccaccggggcacacactcaagcggggtctcggagctc
ccaggtcagaccacgaaaggtcagcctgcaaggtggatggcgtgttttctgaggttatcc
ccgctacgtgcagtgctgggtgagagagaccctagaatgtgtcgaaatgaccaagcgtcc
ccgcagcggggctcccaacacgggttcccagagagggtaaaagagggggccataaatccc
agggtgtaaaacaccgaccgcgccaccagatggcacacgtggggaaatgagggttagcag
aggcaacccccgcctacacaccaactatagcaaaccccgccccgtcacggtgacgtggtc
tgtcttgaggagatgtagacttgtagacactgcaaaacctcaggacctacgctgccctag
aggttttgctagggaggagacgtgtgtggctgtagccacccgtcccgggtacaagtcccg
ggtggtgaggacggtgtctgtggttgtcttcccagactctgctttctgccgtcttcggtc
aagtaccagctggtggtccgcatgttttgatccaaacttttgttttaggatttatgcatc
cattatcccgcagttccacctaaacgggacttaacgttgcatcccagaagatgcacgctt
aaccccgcctacaaccgtgacgtagctgtataccagcatgtatagagttacggttcgcta
catcaaatgtggctagttttgcacccacatgtaagggcccgctacccctacaacacaaaa
caatctcccctaaccatccttttgccaatcaattctgtgacagggtttcctggacaccca
gtcttagttcaggtagacacccagttatgcagtgccaccaattccaaccatttttaaacc
tcctggaatctatcattaaacggcatgcaggaaaaggacaagcaggtgattttctatgtg
ggggtggaaatatgagcaagaataaggacggctccttattaacctgatcagccccggagt
tgcctgtttcatcactaaccccgggcctgaagaggttgacaagaagggtcaaggtttcgt
ctgtgttgaagggcaggggctgttgggtgcatctggaacggcttacctcgggtaactgtt
tgccattaaaaggttggggattaggtttagcccctttagctgccatttcgaaccggggtg
tgcagatgcaggtctccgggtgggcaggcagtacgagatgtcacgttgtgttgtctttcc
tcccacccctgtcctggctgtggcaaatgcgaccctcatagagttgtgtttcaggtctgt
gtcctgttttgcggtgggttatttcccccctcactggggcctgtggacacctgagggtgc
ggccgttggtgggcattgttggaattgctcccaccctcaattttcgcttgccttcttccc
ttgttaacctgatagcatagcctctaggtttccttgtaggtctgtttgggtttgttggtt
cacgtggtgctaacttgaattttttggttttctagttccctcttaattacatttgtgcca
gatcttgtagagcaagatggcctattcaacaagggagatactgttagccctgtgtatacg
ggacagtcgtgtgcatggaaatggtaccctgcatcctgtgttggagctagcagcaagaga
aacacatctccgcctttcgccagaggacactgtagttctgcgttatcatgtgttgcttga
ggagataattgaacgaaattcagagacatttacagaaacttggaacagatttataacaca
caccgaacatgtggacctggattttaactcagtatttttagagatatttcaccgtggaga
cccaagccttgggcgcgcgttggcctggatggcctggtgcatgcatgcctgcaggacatt
gtgttgtaaccagtctactccttactatgttgtggacctgtcagttcgtgggatgttaga
agccagcgaaggcctggatggttggattcatcaacagggcggctggtctacattaattga
agacaacattcctggatccagaaggtttagctggactttgtttctcgctggactgacttt
gagtctgttagttatatgtagttatttatttatctccagaggaagacactaatctataca
ttttctcagcactttatatgaatcagggtcattgggcctgcggggaactgagccagtagg
atattaggcaagggtgacacagtgcccatgcattataattaaccaaacagtggtcgtgag
ttttaggccggccatgggggcttacaagaataacatgccaatgacccggcccccactttt
aaattctgttgcagcagatagctgatacccaatgttatcttttgcggcagaaattgaaag
tgctggccatatctacaattgggtgtcctaggtgggatatacgcctgtggtgttctaacg
ggaagtgtgtaagcacacacgtaatttgcaagcggtgcttcacgctcttcgttaaaataa
cacaaggacaagatactaaagaaataactgaggtgagtgtgggaagatgggactactatg
tgttatgttaacgggtgagagcctatactgcagcccagactcggggaggaggaaatggta
agagttatactctacttatcgacactacagttaactgttatgtaacaatgtttgcttatt
ttcatgttcaataaacgctatgttaatgatgaagaacctgctttggaagtgggcccaatg
gggtagtaggttttgggagggtgccgtgctatttcaactgccacagaccccattttgtcc
cacctgttaccacattctaggtcctgcatccagtgggccaggtgtctcaccatggctctt
tctaggtggataccacagtccaggcccccaaggctaccgtgctaattacctcctcatgtc
caccccaccctgtgttactgtcgcctgattatcctggcttagcagcctccaagttttaca
agacgtcccattgccctgcccttggtccaagtctcgccggttttcagcagcctgttgtag
cctgcccccaagtttcgcaggtttctcccatgcttccacccgttaacccaatagcatgac
agccaatccaacacgaggcaagtttcaagagttaaaagcaactactgtttattttccaaa
atgagctgggtatagttgatgatctgtaggcgcagctcatccccacattccaggtccttg
atggcctcgtagatggcatcttcgtcgacattgacagccttctcatatactgtgtctctg
gggctgacctttatgcagaaggcgtcccctactaggtccacggccagctcgtaggtgggg
cctatgttttcacataacagtttcaagcaggtctctgggatgtgaagggaggtgccctgg
agcaggagatgcatgattaggcgcccttttccatttgtgctgaagatggggcagatggtg
ccacaaaagtgtccggtgaccaggtaagcgtagagaaggctgggttgggaaagtccagcc
tttactgcactgggagagctgctgagcagagacacatagaaggtcttgttgggtattatc
ttgtggacattgttgaagaaggagagctgggtggagctaaactcctgaggcacatgaacc
tgggacctattgatgcagatctcgcagtgagaccccagagtcaggctgtggccgaaggga
gacaggcgaaggcagcgcccgggggagagagtgcacagtgacagtgggagaaacacggcc
tctgagacatgtatgggggtgttcatctcacgcagaaaatctttgcccagctcaaagttg
gcagagattcccctgaagaagtcccgtagtgaaaaatgggatctgtctacaccatgtctg
gtgtgccgggaacatattgatcgggccacactgccaaccctttccattcttcccagctct
gagcgagattttccacacctggacaccgacttcacgctatgcgccgaggcctttgaggcc
gtgtagtttctgtggtgcggatgcattaggcggcgcaatgcgggatctgccggtcgctgt
tggcgtgcattcacggcatctggggtgaccggggccatcgggtttacttttcacacgtag
acctgggaagtttgataggactgtaccaggtcaaggccgtggatgcgcaggaccacgtcc
agttccttagtgacatccacgaggattgttttgcccactctggccacttgtgtggattta
aatatgtacacaagcgtaattaacgagtcacagaccccctgttccagattctgaccggct
gcaagcgctgccttaaaggcctggaagctgggtgggtaaatctgaccaaacagcacgctc
ggattcgtgatgctgtggttgatggcacacagggggtcgcagaacaggtgcttgtggaag
tcttgcggggtgcacatctgcagccaggcccttagcctggggcatggcacatccagcagc
gtgttttgggtcttgatgaggaacacgatcctgtctaggattttgatgttgttgccgaac
gagtcaagaatcaggctcttgaagcggtcaagggtgtccttggcgtccgggtgggccccg
aggctctcgcagagtgggcagatggtccgtgaggcattcttgtgccttagtccaaacatg
ggggccaggaggcaggggccctgcgaatggtcgccagcctccggtctggtgatggccagg
gccaactccgccagctcatcgccgctgtattccgcgtttaaaccgatagcatggtggcct
ggccccccgagcaggtccgtcccctgccacgtacctaatagtagtccacagtagtcagcc
ttggttgtaatttcaggagagagtcctcccttttcggccctgagaaatggatgctgaact
cggtttctggtaggcaggtggcagcacagggcggtgtacaggcccctgccgacgtcccct
gggacatcctgggaatctttgcaggttctgggtccagggagggtaagaaaagtgggggtg
gttctgggccacatggacttgaagcagaagttggccggggactggccggtgaggatggat
ttcagaaactccaatttgtagtagccgaggttggcatttctaatcatgtcagaagaggac
acggggaggaagcaccggcaaatgtaaaagtgaagctggatgtcaatggccagaatcctg
gagggcatgaagagggaatccaaccccccggccatggggaagtattttatcaggatgtgt
aaaaagtccatgcccgtgatgaggctagagatccaggctcgtggggcatttagacagtag
tagcagagcagggcatagtcctcaaagaaggccacgggggcatctgagtgattgaccagg
gtgtcgagcagatcacaaactcggcaggtgctggctggagagagggactcgtaggtgtgg
acgagtggtgggtaggctatgccttcttccgcgttggctggaagataggagtggccatca
aaaggccgactgcctcgaactggcttttcagattgtccacggtccagggcacaaactcct
ccatctttggagttctgcccgcggtctgtgccacctctgttacgccactcctcgtgaggg
ggcagctggacagtctttttccggtcagggggtttggctcgtttgcgctcgtgactttgt
gagccatgacacatctgggtggcaaggtgaggtcttctgggtttttaataccggggtcgg
caccagtttctgggacaccgccacaaggacaaggtgggctagcaagttctcgagtctacg
actccgggggcagtcttttgagtttctcgcctatgatccaccccaatctcgcccccataa
ttgcgccatctgcctacgcgaggctgaacctcctgaatcactgcatctttctcgaggcaa
agaagagaatagtggccagtgaggtcttaaaaagggatattataaaacaggtcattgctc
ggattgtggcagccgatagcaccctagatctagtgaatcatggcgagcccggaagagagg
ctcctagacgagctcaataacgtaattgtgtcatttctgtgtgactctgggtctctggaa
gtggagagatgctccggggcgcatgtgttctccaggggcagctcccaacccctctgcacc
gtgaagctgcgccacggacagatttaccacctggagtttgtctacaagttcctggccttt
aagctgaagaactgcaactacccctcctcgcctgtgtttgtgatatccaacaacggcctg
gccaccaccctgaggtgctttttgcacgagccgtcgggtctcagatcgggccagagcggc
ccttgcctgggtctctcaacggatgttgacctaccaaagaactccatcattatgctgggc
caggatgacttcattaagttcaaaagccccctggtcttccctgctgagcttgatctcctg
aaatctatggtggtctgccgggcctacatcacggaacaccggacgacgatgcagtttctg
gtgtttcaggccgccaacgcccagaaggcctcgcgggtcatggatatgattagtgatatg
tctcagcaactgtctcggtctggtcaagtcgaggatacgggcgccagagtcacaggtgga
ggaggtcccaggcctagcgtcacgcactcggggtgtcttggggactcacacattaggggg
cgcggtggttgggacttggataacttttcagaagctgagaccgaagacgaggcgagttac
gctccttggagggacaaagactcgtggtcggaatccgaggcggcgccgtggaagaaggaa
ctcgtgaggcaccccatccgcaggcaccggacacgcgagactcgccgtatgcgcgggagc
cattcacgggtggaacacgtgccccctgagacccgggagacggtggtggggggagcatgg
cgttattcttggcgcgccacaccttatctggcatcacggccgtggccctgctcctgatgt
ttctgaggtggacctgacgttgccggcccttggggagcggggttctccaggctcctggat
ctggggctggcctgcctggatctgagctatgtggaaatgagggaatttgtggtttggggc
aggcccccagcttctgaggcggctgtggcctctacgccaggctcgcttttccgaagccac
tcgtccgcctactggttgtcggaggtggagaggcccgggggccttgtccgctgggccagg
tcacagaccagcccctcatccctgaccctcgcgccccatcttggcccgtccctcttgtcc
ctttcagcgttcaccggtggtgggtgtggagccgtggccttttgcaacgcctttttccta
gcttattttttggttgtgcggtctgttttccccgcgttttccgatagaatagctgcctgg
atctgcgcccggtcccctttctgcgaaaacacccgggccgtggccaggggttaccgaggc
ctcgtgaagaggttcttggcattcgtgtttgagcgtagtagctatgacccccccttgttg
aggcaaaactctaggcctgtggagcgctgctttgccatcaagaattatgtcccgggcctg
gactcacaaagctgtgtgacggtcccgagcttctcccgctgggcccagtctcacgccagc
gagctcgatccccgggagattcgcgacagagttacaccagcgactgcaccttcgttcgtg
gctgatcatgcctcggctctattggcctccctccagaagaaggcctccgacaccccctgt
gggaatcccattcagtggatgtggtaccgcctgttggtaaactcgtgcctgaggagcgcc
cactgtcttttgcctatacctgccgtctctgagggggggagaaagacgggcgggggcgta
ggggaggattttcgtggcgatcgtaagccgcaatgttctctcgtgtctgctgaactgcct
gccgcgggtccctgggcctacaagtgtttcagatcccccaccgcccccacacccggtggg
cagcagtcggaaaaagtgcagggcaaagcccgatagactctctaggagggcggcggtggc
ctcgagccacctccaccgcgagcgggacacccggggcacagaggccagcatcatgggtag
tcccccgccacggtctcgttgagcccggccgagagcagaaccgtggccacctgctcgatg
gcggctggagagaaggatgcccggctccccgccgcctcctgcacacgagcggccagggcc
tccatctctgccgccatcccggccaggaaggcctcgatgaccgagtctgggacgccgtag
gtctggtcccagagccccgctggcctccgcgtacacgcccaggatctctaccgcccgccg
ccgggccaggggcagtgaggccaccacgctggaaagtgactcggggcggtgaaagagccg
ctttcttcaccctctcccccgccggccccgcccccactgtgctccaccagctccacggcc
atggccttgatgtccgcggccgtgggctgaccctgccctgcagccgcccaggggtagcgg
ttggtctccgcgtatacggtgaccagccatctccccagcgtcgttttcgccgcgttaaaa
gcgtagaatgacagcccctcccgcgggaaggcgtcccaccgggccagataagtgtcggcc
accagctcttccacgaaggcaaaggtggccgttgggccagagaccgcgagcacctccccg
ctgccctcttcgatgatgcgccggtacgtggccgccagggcccgggtctctgcgatgagc
cgagagccgtccagcggatcgtcggtggccggccgcctccagatggccgaggccgaagct
gcgcctggaaaaggaggccgcccggagtaggtagtaggcgtggtggcggaccgccgccgg
gtaagcgtggccgctcatgagggtgagagtatttaaaaaatcgcgcaccagcaccggctg
ggccaaatctcccagtccaaagatccccagctccagaggcatcagcgcgcgcaggcgggc
agcggggtcgtccccagacagcagcaactgacgcgtcacgcgggcgagccccccgtccac
ctctgccaggggcggctgggcgtctgcccctccgctaccgccgccgctgtcactctccat
agcggacgccatgaaggtccaggggtccgtcgatcgccgccgtctgcaacgccgaatcgc
ggccccctccggcccggcgtcaaatatttcccgggggtccgaattcgcgcgggacgttcg
tgggctggttgaggaacacgcgcaggcctcctcgctgagtgcggcggccgtctggcgcgc
agggctgctggccccgggggaggtggcggtcgccggggtggcagtggaggggggagcttc
agctggtctgggtggcggccgccagtctttggggactttctgatacacgccagctccttc
aacaacgccgaggccactggaacgccccttttccaattcaagcagagtgacccgttctcg
ggcgtcgacgcggtattcactcctctctccctgtttatcctaatgaatcacggccggggt
gtagccgcccgggtcgaggcaggtgggggcctgacgcggatggccaacctgctgtacgac
agccccgcaaccctggctgacctggttttgggcggctggtggccgaccgccgcttccaca
acttcatcacccctgtgggccccctggtggagaatataaagagcacctatctgaataaaa
tcaccacggtggtccacgggcctgtggtcagcaaggccatccccgtcaaggtgacggtgc
cccaggaggcctttgtggatctggacgcgtggctctccggcggcgccgggggtggcggtg
gaggatgcttcgtcggggggctggcagccgtgccccgccgatgcgcgcctctatgtcgct
ctgacctatgaggaagccgggccgcggtttacgtttttccagtcgtcccgcggccactgt
cagatcatgaatatcttaagaatttattactcaccatccatcatgcaccgctacgctgtg
gtccagcccctacatatagaggagctgaccttcggggcggttgcctgtctggggacattt
agtgctactgacggttggaggaggtctgccttcaattaccgtggctctagcctccccgtg
gtggagattgacagcttttattccaacgtctctgactgggaggtgattctctagacttaa
cgggaggaaacaggaggaggacaagagcacaaaagtggttcagtggacacccaccacaca
gcatggcaacgaccagtcgtgtcgagcatgagctcctctccaaattgattgatgagttaa
aggtcaaggccaactcagaccccgaggctgatgtcctggcagggcgcctgctccaccgcc
ttaaggccgagtcagttacacacacagtagccgaatatctggaggtcttctctgacaaat
tctacgatgaggaattcttccagatgcaccgggatgagctggagacccgagtctctgctt
tcgcgcagagcacggcctacgagcgcatcgtctccagcggctacctgtcggccctgcgct
actatgacacctatctgtatgtggggcgcagcgggaagcaggagagtgtgcagcactttt
acatgcggttagccggcttctgtgcctcaaccacctgcctctacgcgggtctcagggcag
ccctgcagcgggccaggccggagattgagagtgacatggaggtgtttgattactactttg
agcacctaacctcccagacggtgtgctgctccacgccctttatgcgctttgccggggtgg
aaaactccactctggccagctgcatcctcaccacccccgacctcagctccgagtgggacg
tgacccaggccctctataggcacctggggcgctacctctttcagcgagccggggtgggtg
taggggtgacgggggctggccaggatgggaaacacatcagcctcctgatgaggatgatca
acagccacgtggagtaccacaactagcaagcggccggtcagtggcggcctacatggagcc
ctggcacagccagattttcaagtttttggaaacgaagctgccggagaaccacgagaggtg
cccgggcatctttacggggctctttgtccccgagctcttcttcaagctttttagggacac
tccctggtcggactggtacctgtttgaccccaaggacgccggggacctggagaggctcta
cggggaggagtttgagcgcgagtactatcggctggtgacagcgggcaagttttgtgggcg
ggtctccatcaagtccctgatgttctctatcgtcaactgcgccgtcaaggccggcagccc
cttcatccttttgaaggaggcctgcaacgcccacttttggcgcgacctgcagggcgaggc
catgaacgccgccaacctgtgcgccgaggtgctgcagccctcgaggaagtctgtggccac
ctgcaatctggccaacatctgcctcccgcgctgcctggtgaatgcgcctctggcggtgcg
ggcacagcgggccgacacgcagggggatgaactcctgctggccctccctcgactctcagt
caccctacctggagagggggcagtcggtgatggattctcgctagcccgcctcagagatgc
cacccagtgtgccacctttgtggtggcctgctccattcttcagggatcccccacttatga
ttccagggacatggcctccatgggcctcggggtgcagggcctggccgatgtctttgcaga
cctgggctggcagtacactgaccctccctctcgctcgttaaacaaggaaatattcgaaca
tatgtactttacggccctctgcaccagtagtctgattggacttcacaccaggaagatttt
tccgggtttcaaacagagcaagtatgccggggggtggtttcactggcacgattgggcagg
aacagacctttctattcccagggaaatttggtctcgcctctctgaacgcattgtgaggga
tgggcttttcaattcacagtttattgccctgatgcccacctcaggctgtgcccaggtgac
gggctgttcggacgccttctaccccttctatgccaatgcgtccaccaaggtcaccaacaa
ggaggaggcccttaggccaaaccggtctttttggcgtcatgtgcgtctggatgacaggga
agctttgaatcttgtcgggggccgtgtctcctgcctcccggaggctctgcggcagcgcta
cctgcgtttccaaacggcctttgattacaaccaggaggacctgattcagatgtccagcct
gtttttgcgtgaggaagacgccgcgcgggccagcacgctagccaacctactggtgcgcag
ctacgagctgggcctgaagactatcatgtactattgtcgcattgagaaggccgccgatct
gggggtggccagcgcggctctgtcggtgccgcgggaggaacagaatgagcggagtcccgc
tgagcagatgccgcctcgtcccatggaaccggcgcaggttgcggggccggttgacatcat
gagcaagggcccaggggagggaccaggtgggtggtgtgtgcccgggggattggaagtgtg
ctataagtaccgtcagctcttctcagaggatgatctgttggagactgacggttttactga
acgagcctgtgaatcttgccaataaacgtttattgccatgtccaagttgttgtacgtgcg
tgatcatgagggctttgcctgcctaacggtcgaaacccaccgcaaccgctggttcgcggc
tcacattgtcctcaccaaggactgcgggtgtctcaagctactcaatgagagggacttgga
gttttacaagttcctctttacgttcctggccatggccgagaagcttgtgaactttaacat
tgatgacgagagccacgacattgatcactactacaccgagcagaaggccatggagaacgt
ccacggggagacttatgctaacattttaaacatgctctttgatggggacagggcggcgat
gaacgcctacgcagaggccatcatggccgacgaggccctgcaagccaagatttcctggct
ccgtgacaaggtggcggccgccgtcaccctgccggagaagattcttgtgttcctgctgat
tgaaggcatcttcttcattagctccttctacagcatagccctgctggggtccggggccta
atgcctggcatctgcctggccaataactacataagtagggatgagctgctccacacccgc
gctgcctccctgttatacaatagcatgacagccaaggctgaccgaccaagggccacctgg
atccaggagctgtttcgcactgcggtggaggtagagactgccttcatcgaggctcgtgga
gagggggttaccttggtggatgtgcgagccataaagcagtttctggaggccacggccgat
cgcatcctgggtgacattggtcaggctcccttgtatggcacaccaccccccaaggactgc
ccgctcacctacatgactagcatcaagcaaactaatttctttgagcaagagagttccgat
tacaccatgctggtggtagatgacctttgagtcagggtggctacttgctcaggtttctgg
gcataaattctcctgcctgcctctgctctggtacgttggcttctgctgctgcttgtgatc
atggaaaccactcagactctccgctttaagaccaaggccctagccgtcctgtccaagtgc
tatgaccatgcccagactcatctcaagggaggagtgctgcaggtaaaccttctgtctgta
aactatggaggcccccggctggccgccgtggccaacgcaggcacggccgggctaatcagc
ttcgaggtctcccctgacgctgtggccgagtggcagaatcaccagagcccagaggaggcc
ccggccgccgtgtcatttagaaaccttgcctacgggcgcacctgtgtcctgggcaaggag
ctgtttggctcggctgtggagcaggcttccctgcaattttacaagcggccacaagggggt
tcccggcctgaatttgttaagctcactatggaatatgatgataaggtgtccaagagccac
cacacctgcgccctgatgccctatatgcccccggccagcgacaggctgaggaacgagcag
atgattgggcaggtgctgttgatgcccaagacggcttcctcgttgcagaagtgggcacgc
cagcaaggctcaggcggcgttaaggtgacactcaatccggatctctacgtcaccacgtat
acttctggggaggcctgcctcaccctagactacaagcctctgagtgtggggccatacgag
gccttcactggccctgtggccaaggctcaggacgtgggggccgttgaggcccacgttgtc
tgctcggtagcagcggactcgctggcggcggcgcttagcctctgccgcattccggccgtt
agcgtgccaatcttgaggttttacaggtctggcatcatagctgtggtggccggcctgctg
acgtcagcgggggacctgccgttggatcttagtgttattttatttaaccacgcctccgaa
gaggcggccgccagtacggcctctgagccagaagataaaagtccccgggtgcaaccactg
ggcacaggactccaacaacgccccagacatacggtcagtccatctccttcacctccgcca
cctcctaggacccctacttgggagagtccggcaaggccagagacaccctcgcctgccatt
cccagccactccagcaacaccgcactggagaggcctctggctgttcagctcgcgaggaaa
aggacatcgtcggaggccaggcagaagcagaagcaccccaagaaagtgaagcaggccttt
aaccccctcatttaacaccatgttctcgtgcaagcagcacctgtccctgggggcctgtgt
cttctgtctcggcctcctggccagcacccccttcatttggtgctttgtctttgccaacct
gctctctctggagatcttctcaccgtggcagacacacgtgtacaggcttggattcccgac
ggcatgcctaatggccgtcctctggacgctggtacccgccaagcacgcggtgagggccgt
cactccagccatcatgctgaatattgccagcgccttgatcttcttctccctcagagtcta
ctcgaccagcacgtgggtttctgccccctgtctctttctggccaacctgcctctcttatg
cctgtggccccggctggccatcgagattgtctacatctgcccggctatacaccaaaggtt
ctttgaacttgggttgctcttggcctgcaccatctttgccctgtccgtggtctccagggc
cctggaggtgtcggctgtcttcatgtctccatttttcatctttctggctttgggctctgg
aagcctggccggtgcccggcgtaaccagatttacacctcgggtctcgagcggagacgcag
cattttctgtgcccggggggatcattcggtggcatccctgaaggagaccctccataaatg
cccgtgggatctgctggccatatctgccttgaccgttcttgtcgtctgtgtgatgattgt
gttgcatgtgcacgcggaggtgttctttggactctctagatacctgcccctctttctctg
tggggcgatggcctccggggggctgtacctgggccattccagcatcattgcatgtgtcat
ggccaccctctgcaccctgacatctgttgtggtatatttcctccatgaaacccttggacc
cctgggcaagaccgtgctgtttatctcaatctttgtctattactttagcggggtagcggc
actgagctcagctatgcgctacaagcttaagaagtttgtgaacggacccctggtccatct
ccgtgtggtatacatgtgctgttttgtctttactttttgtgaatatctgttggtgacatt
cattaaatcctaacgaccggagtcctgtctctgtgttcttgggggattgagttagctgtc
tttcctcttattacattgggctaacgggaggaaatgaacccaggggtggcagtggatggg
gtcatttatgggcaaaactcacaggacatgggggagttagcattggcgtcgggagacacg
gctctgtcagttatcaccgtaccatgagtgccatgtgtgtccagtgcctaatcaccgttc
ctcattttgtgtgcctcctcaaatgttccagaagtcggccacaggggaggtggctgaatt
agggccttttccctcattcccccatgagacccacgtggcaggcctagaggctacattcgc
ctcccgtttcccttcgcgtgaggcgtccgatgactgaattttcgcagtctctttgccctc
ttcccttgttattcccatagaattagtgaggttacacaggtggagattcagtttaaccat
ttattgatttaatccaggaacaaaaaacagtccgagtgacccagtgcccggggagagaat
ggccctgacaagtcggctgcaggatgcacttcggcagtcacgtgtgtgagtctccacggc
ctctgtcaaaagggagcttagcgtgccagggttgtaattcttgatgtagtggcccaggaa
ttcaacttcatcgtgtctccgtctgcagttggcgttaatgtaggctggggctactgccgc
atatgctgccaagagacagaggggctgcttcacatatgagctgctcagggtctccaccac
cttgttttgacgggccgtggcacaggtgatgtagaagagttgcttcacaaagttgtagtc
tcgcgtgttaggaaggaagcagggtgccagctctttgagcttggtcaggatcaccttgct
gagactcatggcgcaggccaggaggatgtcttccgcgggagctaggggcaggtcgccgtg
gtaggtgatctcctggagccaaaagatggtctcttctagcatggccaccagggtgcagag
ccccgcgttctggatcgcctgcatgcgtgcatccagccatgtgtccttgttggttgactt
ggtgaaaaactcacgtagtgtcttgtagctcctgcgcagctcgtgtctgggttgcacttt
ctgccaggctccaatctctggatgggcggccaccgccagcatcgactgtaggaacgggtc
ttggatgggctctagggtcagagaggccagggggctgggcaaggtgacaaatgtaatctt
ggagacaggcttaaccagactcatgtcaaaccacggtttgttgggcaggggcctctggct
gcgttcttgcctcgcctgcttccttgtgctcctgccggcccctcgagattctgaccgggg
acctctggttgctctgttgcttcggggagctcttggagacctcggtgctctaggcaccct
gggggccctcggggctctgggcgctcttgctcccgggggcaggtgtcggcgcttgccata
actttcatcggtgcagccatggacctctccgcgtcgccttttgtggcctctggtgtaaga
gttgccagtctcctccttctcgtcctcgtccctgcacaggggtgagcgatgcagtgtgac
tgtcttgtcctgtaggtcccacttctttctgggaatcacaaacgatgccgaggtaggggt
tatgaccacgctggagggccgtgcaggtatggcgtgggccggagttggatcttcatcctc
ctcctctgaggatgaaatctctccatctgtggagtgttcttcgctgccctccatagggtc
catatcgcagtctgtgttggtgtctgagaccgcttcgagttccagaatgtggctctctgc
agaggggagacaaaaggtggagactgccttgagcacctctgtctcaggcaccggatgccc
ccggctccacggccccggccactggccggtgtagcttcttacctgcgggatcctcgttgg
aggaaatgctgctagttcgggagagtctctgagaaggaaccatcttgtctgtctctacga
tgggctagctgggatgtagtgctgtcttgactggcctcagccctatttatgattctggag
gcgggcacgctgatggagaaatgggcggtcggttgattggccccacagcgaccggcgaag
cactgactcatgaaggtgaccgtgatggcctgtgatgtgtagtagagtaccagaaacacc
ctcacattcttggagctggccctgtgggtatgcctcaggcacgcaaagttcctgccccgg
gcatggcacacctgaactaagtttggcccggtttgctcaaatgtgacatggagaaactgg
gggaatttgtcttctggcacagctgttgccagggtgctcatgagcgagggccagatgcag
gagctgacccaggcgacgagatccaggcccagatgtccctctatcatggcgcagacattc
tccacggtggggggcagggtctcgcgggtcctctggattagatagtcacgcccatcatcc
gcgatgtggtagcagaaggttttgggggccggccagcccacgtgcagtgagtgatgtaag
aggttttgaatgttgagggcattcttaacatagctgtgcttgtcttcctcttccggatga
cagacaaagaggcgcagctgccggctaagaccaccgcccctgtccaccttgtaggtatgc
ggcagccggatgcaccgcccggcgtgatacacgccgctgtcaaaaagcggggccccaatc
tctttgatcttgtgacgcatgcggcgcaggcaggccgttaggcccatgagcttctgcagc
acagacacaaacccttgtactgcgcttgttcccacaatagcatggcctctaggtaggggg
tgatgacgcgaaagcccagttttcccgtgcatatgcaaaaggggagcacatcttccatat
tatccgggtcggcgggtggacaagctgatttgaaaaaatagactgggtgggccctggaca
ctggacccaggcggcgcatgaggcgcagtacctcacgccgcacggtccggcacaggtcat
agatttcctccagcgaccaggggcccccttgatctttagatccaggtccaagaccaggtt
gcagaccggaagccggggattaaagtattcatgccgggagacaaagagctgctcgctcag
gctgttctgtgaatagtacactggggtgtaggagagggccctggtgagacacgtgtctgg
gaggcggcagttggtcggggtggagacgacctccgccaggtgggatgagaaggggtcagc
ggctgtcattacaaagtagtgcctgtctgcaaaatggcagaggaagaccggtagccgctg
cacccttcgaaggacggtgggtgggaggaatttttccttgggattccactggccccggca
ggtggcctggccggccaagcatagaaacccttgaagcgtgggggggtatgtgggaccctc
atccgcgtgccagcgcgcgagctccaccagctcccgggccacgtccacactgagcccggc
ccaggcccgcatgagtccgtcatcggggtcggggtcccacgtgtatggggccgggggctc
catgcggattttcagctgctggacacgcacatgctcagccaggtaagtctcccgggtgaa
gtaggtgcgcatgtgctccgcaaagcccctgtccaggagcgaggggagcacgagcccccc
gaaggcagacacccaatttctcccatgctcgttaactgagagtatcgcttaaaggttccc
tcgttgaagcactgtgcgtgggccaaatagacgtagcgcacgagatcggccgaggccagg
cgccccctgtaggcgtctatcgtccttgccacagcgcggatctctcgcgagtcccgccgc
agcttctcgtgtgcaaagtgggcaaaagcctcggtctgctccgcccatgccgaggagcca
aagacctcccccagctcggccagggacgtgacggcggccaggctctgaccagactcggaa
gtaaatagctccgtgaggtgcgccagggtctcaatcgtacaaggaatgccccaaaaatag
taagcagccgtgactagcacgaactgggcctcgtgggagccaaaggtgctaatgaaccac
ctggccgagatgttaacgcggtagatgcggcgcagacagcccacgatcttgggacgcagc
cacgccacgcggcctctggcatccccctgtggctgtttcttagcgctcagtgtgagcagt
tccacgaggggcgtgagcgagcgcagggcccccgcgcgatctaggtaggtggatagacgg
tccgcggtgagcggcgtgaggccgcgcaggaaggggaaggcctcctccgccggcaggtgc
agcgtcagaaccaggccgcagcggctctgtgaggtcagccgcttcttgggcaggtgaagc
tgcagttccacgagagaacccgccacgtggtggaggggcgaggcgttgtggcacaaacaa
aacaggcggaagccctcgtcaggccgcgagaggatggcatcgaggatggcctccgcaatg
tcagtgtttgaggccacaagggccttgatgacgacgggggcggacattatttaagaccgg
gaggccccaacggcgggctaaacagaacgatggccttctatctcccagactggtcgtgct
gcgggctctggctctttggccggcccaggaatagatacagccagctccctgaggagccgg
agacctttgagtgcccggaccgctggcgagccgagatagatctgggcctgccccctggtg
tgcaggtgggagatttgctaagaaatgagcagacgatgggctcactgagacaggtttatt
tgctcgccgttcaagccaatagcatcacggatcacctgaagcgctttgacgccgtccgcg
tccctgagagctgtcgtggggtggtggaggcccaggtggccaagcttgaggccgtgcgct
cagtcatctggaataccatgatctctctggctgtaagcggcatcgagatggacgagaatg
ggctcaaggccctgctggacaaacaggctggcgacagcctgcggcgctcaagatggacga
gaccggtgcctgggcgcaagagatctcggccgttgtctcatcggtgaccgccccctcagc
ctcggcccctttcatcaactccgcctttgagcccgaggtgcccacccccgtccttgcacc
gcccgtggtgcggcagccggagcactctgggcccacggagctcgcgttaacgtagcaacc
agactccacaccaaataaacattttattggtaaaacaagggatatgaaggtgtcattgac
ccgaggatccaaaccccctcccctgtctcccctcgagcgcctcgctcagcccactatcac
ccatggccaggctcggcacctcctcgaaggcgcagctggcccacctaaagagagatctgg
ggccaaggacccccgcgtcactgtgggggctgtagaaggaggtgaggtggtgcttgtgaa
ggtaaacaagctgacagaagcgccggtacttgttaaggaacacggtctggtcactaaagt
tggtcaggctgacgtccaccccaccccggcgccacctgcagggcttcactagaataccct
gcatggccaggcccgacctgccaaagattgtcggcctgtggtgagggatagaaggggggg
gcacggtgagtgtcactgagacggtctgatgggggaagagggccaggtcctttggcaaag
agacgtccaggcccacgtccccggggtactgggggtggttgatgggacccttgtcctcct
ccatctggggggtggcatatctgaaggcagccaggtggattttgagctccgatggacgca
gcgtggagttgtagcgccgctgattctggaggattagccggagttcccccgtgtagccgg
gatcgatgatgccaacatgagacgtgaccggacgggaggtgctgccccacagcatgagcc
catgaccctcgggtgggcgggcatagaggcctaggtccacagttgtggtcttcatcgggc
gcagcaggatggtggtcttgttgaccaaggtgagccgccctacactagcctgctggagca
acagcttgtcattctggaaggcgtagcgtatgtgtggacaggcctccatggtgatgatct
aacagacagggacggcggcgctatatataagagcccaagacccggctctttactgcgaaa
tggggaaggtcctaagaaagccgtttgcaaaggctgtgccactgctcttcctcgccgcca
cctggcttctgaccggggtgctgccggccggcgcttccagtcccacaaacgcggcggcgg
cttccctgactgaagcccaggaccagttctactcctacacatgtaatgcggacacattct
cgccttctttgaccagctttgcctccatctgggcacttctgacgcttgtcttagtcatta
tagcctcagccatctacctgatgtacgtctgctttaacaagtttgtgaacacgctgctga
cggattagatggggatatttaaaaggggcagcaatctcggctgtctgtacttcttctctg
ctcgttaaaccaatagcatgtcagctccacgcaaagtcagattgccttctgttaaggctg
ttgacatgagcatggaagacatggccgcccgcctggctcgcctggagtctgagaataagg
ctctgaagcaacaggtcctcagggggggtgcctgtgcctcgtctacctctgttccttctg
ctccagtgcctccgcctgagccgcttacagctcgacagcgagaggtaatgattacgcagg
ccacgggccgtttggcgtctcaggctatgaagaagattgaagacaaggtgcggaaatcag
ttgacggtgtaactacccgcaatgaaatggaaaatatattgcaaaatctgaccctccgca
ttcaagtatctatgttgggtgcaaaaggccaacccagccctggtgagggaccacgacaaa
cgaccctaacgccacccgacgtgcccgctcccggggacgtgaagcaaagaaagtgcaaat
ttctgattaataaatctttattgactttatacataggtctcggcgtcatcatatggtggg
gtggtgtaggtatgggatgtcgacaagttacgcctgaaggcgcagtccgccatgaccagc
agcagcagaagggtcagcacagccagagaggcccactgcagtactagcatggagaggttt
gagaatctgggctgggacgttggcgggacaggcacggtggcttgggctgtggtaaccggt
gggctcgtaaaagtccagcggggccgcagtttgctagaagtgctgggaggtagataggtg
gtcgcattgtatctcgttcttggcgtagttgaatcaccgccgtaatctgtggtgggctct
gtacttgtccgggctccatgtcctgtggtgtgctttccaccggtggtagaattggccttt
ccacctgttgaggtgaccgtgggaaccgccgtcttttggccactgggggcctggggcgac
gttgcatttttggggggcgtgcttttggtgacattaacctcccccggttttgtggatgtg
gaactgtttccagggcctgacgcttggctggtggtgcctgggcggggcgctggcgaactg
gtggacacatgatgtgtgctggtagaggctggtgtcacctgtgttatattttcaccacct
gttgggtgagcggaggttagtaaaggcatatgtgacgtctctgagattgaactgggtctc
agtgacatggaagaggttgaacttcgggggccttactttctgtgccgttgtcccgtggag
atggacttggtgtcaccggtgatgcgcctgacgttgtgccggctggtgttgggctggtga
catccgcggtggatacagtggggcctgtgcttgcaggtgcggtgaggttggtaggcacgt
gagtagagctgggtagacctgtcgttgtattgggagcagcaaatccagttgtattcaagg
taggggaggtggtggtgctctcgggtgccttggagaatataaccttgtgggttgttgtgg
tggcattggtagccgttcgtgtgataatgagtgtcttgggggccgtgccaagacccgaga
cagtaatgtcaaatgtccgattgctcgcaaatgcaccagaaatattttcacaacccgaag
gtgtccccgaggtgagagtccatttgcacttaaagtcagtttcagtgttgtttggccagg
cccaaaaggcagtcactgtaacatttggcgagtttgcgtcctcagaagtgaccattggca
ctgaataggtagcattgtcacccacatatgtgatgtctgtggtgtttgtcggcatgtcct
gtgaagctggaatctcatcagagaacacaatgttggactgaatgcagtaatctcccccgc
tcgccttcggtccattcccagagtaaaacacgtacagtatactgttattgccaagaaatc
gtgacactggacgtggtgtcagacgcaggctgtatgcataccctgtaccaggtattgggg
tggccacgggactcgttgatgtgagcattccgccgctgggaacatggctctcgtatccac
tgcaggtgatgttaaatttgttgtctccgggcagaacttgtgaaatttcgccatcctcca
taatacactcaatatctatctcattaccgagcatttctgtttttacgctgaaattcgagt
cttgagctgatgttggcaaacttaagggtagcgtgacatccagcccctgtgcccttacta
ctgccgttatattggtagaattacagttatcccactttatgtatggcactgtttctggta
ttaggtatactgggttttgcatttctgcatggtggcaccacatggtgccaaacacatctt
gaaagtagacatctacagattccaggcttacttgttgctcctctccggtggtgatgttaa
ttggaagcttcttagaccgcatagttagagccaattctcctgcaccaaggagctccagta
gaaagagattggtggcattttctgagccaccaaatgcacctcgaggttggtagacagcct
ttgtatggggtgtcagcaggccaaagtcaagattaagtttatgctttttgcccccgacat
cgaaattgatagttgcattgacatctgccgtgcaaacattgcacgctgggtaaaatggga
attccagaatctcaacattgaaaaaaccaggatcatcacgcgtgagttggataaggctct
ggatggtgtactgacacacaagcaaggctgcctccattgtctcagcaccgatttctaggc
agcaccctctttaataggtgcaaggggggtgcggtgttggtgagtcacactttcgttgca
gacaaaatggacaaggacaggccgggtctcccggccccggatgacaacatagaagaagta
ccatctacctcgggtgttcaggaacgggcgtctgagggagattgggaaaatgtcctcata
gagatatcagatagcagctcagaagaggaagcagaagatgcccacctggagccatcccag
aggggtaaaaagagaaaacgggtcgatgatgatgccggtggttcagctccagcacaacac
gtgcccccccctcagctggatcaccctggtcgagaagccattctctacaggtttccgcta
gatttaagaaggtttattcaagcaattggagccgcagctacggtgagcttccctatggcc
caggtgtgtgatgtgtgtttttgcccatcgcacaacaaggtaagtgatttgttgccgttg
gtttcagcaccccgacacgcgagccatagaccagtttttcggatcccagatttcaaatac
cgacctgtacgtaatgtatgccatggccattcgacaggccattagagatcgtcggaggaa
tccagcttctcgtagaagtcaggtcaaatggagaatgaccaccctggccgctggttggcc
tatgggttaccaggcatacagtagctggatgtacagctacaccgatccccaggtgactgc
cacgatcatacatctgcaggcgactcttgggtgcgcaagtggccgtaggtgtcatgtgac
cttttctgccggcacctttaggccgccgcgatgtagtcccggggatcgccagtggttgta
tgttcagagccgcgtgggtgaccttgtgcagagttctaatccatgctacagtattttctt
tgactacatggccatacataggagcctcacgaaaatctgggatgaagtggtaacacctga
tcagcgtgttacatttatggaattcctgggctttttgcaacgcacggagttggtctacgt
caagagctttgtcagctatgccttgggcaccactagtatcgaaacaccgtggatggatga
gaatcctagcacagagacggcacaggcttggaatgccggcttgctccgggggcgtgcgta
cgggcaagacttgcttagaactgaaggagaacatggcgaaggtgctacctgtgaaacacg
ggaagaaagtgaggacacagagagcgatggggatgatgaagaacttcctcgtgtagtgtc
cagggatggaactaagcacagacgaccccctatatttttaagacgcctgcacaggttgct
gttgatgagagcgggcaaaggaaaggaacgggccagggagacactggcgaaggcccctag
gcgcacttatggcacacctaggccgccagttcagaaaccaagaccagaggtcccgcaaag
ctatgagacagctaccagtcacgggtcggcgcaagtcccagaacccccacccaccccatt
acatcagcaacacagcatggccccgtgtatggtagctcagaacccacgtgcacccttagg
ggaccaactcccaggtgttcctaaagatggacgaggggcgtgtgcaccggtacccgccct
ggccgggcctattgtccggccctgggagtcatccctgttacagtctccgggaagggcctt
tgcacccgttagcccacaacccatgccagtagaacccgtccctgtccctactgtggcact
tgagcgaccagtttgtcccgcacctcctgagattgctatgcagggcccgggggaaccttc
tggcattaaacgcacacgggagcgttggaggcccgcaccgtggacgccaaacccaccccg
ctctcccagtcagatgtccgtgcgtgaccgtctggctcgtttgcgtgctgaggcacaggc
ccgtcaggctagtgttgaggtgcagcccacccagttgacccaagtatcccctcagcaacc
aatggagaggcaggtcgctgatgttgcccgggaatctggggtacctgcaatgcactcagt
actttgacctccccttaactcaacccattagccagggggcacccgcggcccgcccggtac
ctccggtaccggcaacacagccacagtattttgacatccccttaactgaacccattaacc
agggggcatccgcggcccaatggaggggccgttggtacccgagcggtggatgttccaagg
tgccaccctgagccagagtgttaggccaggggtagcgcagtcacaatattttgacctccc
cttaactcaacccattaaccatggggcacccgcagcccatttcctccatcagccaccaat
ggaggggccgtgggtacccgagcagtggatgttccaaggtgccccccctagccaaggcac
tgacgtggtccaacatcagctggatgatttggggtatccactccatgatctcaaccatcc
cggggttcccgtgtctcctgccgttaaccaatatcatttcagccaggctgcctttgatga
ggatgagagtgccgagccgtatgaagctcttgatttgtcaatccatggcaggccctgccc
tcaggcccccgaatggcctgttcaaggggagggtggccaggatgccaccgaggttcttga
tttgtcaatccatggcaggccccgccctcggacccccgagtggcctgttcaaggggagag
tggccagaatgtcacagaccatgaacctagaagggtggtggtgtcagctattgttcacat
gtgtcaggatgacgagtttccggatctaagatcctccagatgaggcctaagcaaaggtgt
agaagtgtgtccccctccattccacccactgattacgcccgacaataaagttgatgatat
tgaattccacacctactcgtgtttgattttatttcatattccatgagagagacctcgcat
atttgcagagggtcactgaaacattttatcttaaaacagttacacctgaaaaatgaagaa
agcgtggctcagcagagcacagcaagccgatgccgggggggcatctggctccgaggaccc
accagattatggagatcaaggtaatgtgcaacaggtgggatctgatcctatttcacctgc
gattggcccctttgaactctctgcggccagtgaggatgatcctcaatctgggccagtgga
agagaatttagatgccgctgcaagagaggaagaggaacctgatgagcaggagcacaatgg
tggtgatgatcccttggaagtccatactcggcagcctagatttgtggatgtgaacccaac
gcaggctccagtgatccaactagtccatgctgtttatgattccatgttggtaagaggcac
ctagaacatttccagatgtttagcttggatattttggccagtcttaatttattgtcattg
gtttcagcaatcggacctccggtctctaggcagtttattccttgagcaaaacctgaacat
cgaagagtttatatggatgtgcatgacagtgcgtcacagatgtcaggccatcagacaaaa
accattaccgattgataagcagaggcggtggaagctcctgtcaccttacagaacctggcg
ttgggttaccgtacgcaaaccctcaatgtaaacagttttgagacataaagtccacccact
ccttgtgactgctacgctaggatgtgaagagggcctgcggcatgcaataacttacagtgc
tggcattgtacagctaccacgaatgtcagaccaaaaccaaaagatagaaacagccttctt
gatggcacgtcgtgctaggtcactttcggcagaaagatatactttgttctttgatttagt
atcctctggaaacaccctgtatgccatatggattgggctgggcacgagaaaccgagttgc
atttgtcgagtttgtaggatggctatgtaagaaggaccacactcatatacgtgaatggtt
ccgccagtgcaccgggagaccctcaccatccaagccatggatgagagcgcatcccgtcgc
cgttccttatgacgatccgttaacaagtgaggagactgacctggcctatgcccgtggact
ggccatgagtatcgaggctgctagactgccagatgatccaataattgttgaggatgacga
tgaaagtgaggaattcccctgcccccacagtggtccttcggcgaccacccacgcaaaagg
tgactggccctgccggttcactgagtgtcctggagccatggcaacctttgtcctggccac
atgagacaagagttatacttcacggaccacccacgcagggtgaccaagcacacggttatg
gcaaccctactgccaccagaaccacaccagccccggtctgggagaagagccccttgtgtc
tacaccgctgacctagacatagaaagtgatgagcccgccacgccagagccggttcttgat
cagctactgcccgccccaggacttggacctcttgcaattcaaccattaacgtcccccacc
acgtctcaactccgcagttcagcaccgagccacgcacaaactccatggccggttacccac
ccaagtcagactccaggtggcccaacgacacagtccctggcaccggaaacagaagccccg
cgccagtggccaatgccactgcgacctatccctctgcaccccttgcggatgcagccaata
tcatttaatcctgcagtgagacccactccccatcagccacctcaggtggagcccatcacc
aagggcacttaccggccagaaggggccagcaaagcacattctgcgccagttgttaacggg
gggcgtcaagagtgggagaccatcacttaagtttaaggctgcccttgagcgtcaagccgc
tgcgggcttgcgaccttcaccagggtctggaacgggtgccaagattgtgcaggcacctgt
tttctatccacccgtcctacagcccatacaagttatgtggcaagtgggttcctcaaaggc
cgtggccgcctcaacggtgacacaggcacccacggaatataccggggaaaggaggttagg
ggggcctatgtctcccactgatattccgccgtctaaacgggtgaagaaaaaggcctatcc
agagcgcaagacgccgcatggggggccctcacactcttccaccgttatgtgggagcagcc
agggacaacagcagactctggagtgcggaggaactgataaacaggaaaggacatgttggg
gatgggggacattgcagtttcttccccttcctcttctgaaacatcgaatgatgagtgatt
tcaaccacgtaacaagaactgggatgaaccctcgggcagcagactgcggggaggggcagt
gataagtcatgacaattttagatgaggtagacattttgcatattttcagacccaccatgg
aatcatttgaaggagagggggacaatgcgcggggagatgatgtacagaatactggtgaac
atattcaggaccccgggccggggccttcaaccggcggggcttctgagggattggtgcaga
acgagccggactcaagagatcaacagtcccgggggcagagaaggggtgatgaaaacagag
gctggatgcagcgcatcaggcgaaggcggagaagacgggccgcattgtccggccatcttt
tagacatggaagacaatgtgccgccgtggtttcctccacacgatatcacaccatatgtcg
caaggaatatcagggacgctgcctgccaggctgtcaaggtgagcatgcctctaactgggt
tcatgggggccatctaaggcccacgtgtgacccatgtttccattaattttagcactcgca
cctgcaagcgctatcaaacctgatactcgatagtggtttagacacacaacacctcttgtg
cttcgtgatggcagccaggcagcgtcttcaggacattcgacgtggacccttggttgtaga
gggaggtgttggttggcgacattggcttctgacatctcccagccgatcctggtccatggg
atatcgcacagcaacactacgcacattaactcccgtgcctaacagggttggggctgacag
catcatgttaactgccacgtttggatgccaaaatggggcactagctataaacaccttctc
cgccaccgtgtggcacttcaaagagagccaacaggaagatatttattaatattccattag
taaacgaggcgtgaagcaggcgtggtttcaataacgggagttagaaatttaagagatcct
cgtgtcaaacatctggtgtccgggggataatggagtcaacatccaggcttgggcacatct
gcttcaacaggaggcgcagcctgtcattttcagatgatttggcagaagccacctgcggac
aaaaatcaggcatttagatggggcatttatgtttgggccgttagccaccttcgtgttact
gtatactgacctcacggtagtgctgcagcagatgcttaaacttggcccggcattttctgg
aagccacccgattcttgtatcgctttatatctagttcagaatcgcattcctccagctgcg
agcaagggaatgcgttactacaagtggtgcctagtcagttgaaaaccgattctggctgta
gtggtttccttgtacgtcgtgccggggcagccgctggtgcaggctgtggagcaccaatgt
ctgctagctgttgtccttggttagccccgggacaagcaaacaccattgaacagtagaatt
gtctccaggttgaggtgcttctcccccggcttggttagtctgttgattctgggttatgtc
tgagactgggaatagctgaggtgctgcataagcttgataagcattctcaggagcaggctg
aggggcaggaaaccacgacccagttggagcggctgaaacatgataggcagtgagctggcc
ttgtggcagaggctctggcagcaccggccacagcacacaaggcaaaggagcttgtgatgg
ccctcccaggtcctgatagactctggtagcttggtcaaaagcttgtacaaaaggcacctg
gtatggggtgtaaattttacatcttcagaagtcgagtttgggtccatcatcttcagcaaa
gatagcaaaggtggccggcaaggtgcaatgtttagtgagttacctgtctaacatctcccc
tttaaagccaaggcaccagcctcctctgtgatgtcatggtttgggacgtgctaaatttag
gtgtgtctctgaggcacattagcaatgcctgtggctcatgcatagtttccaaaagaggag
gaggcagttttcagaagtgtctaaaataagctggtgtcaaaaatagacagcccagtgaaa
tatgcatggcatgcagcagacattcatcatttagaaatgtatccaagatttcattaagtt
cgggggtcaggggggagtccagattcaaatcctctgtcatggactctagtgttgtggtca
gttcgtccaaatggccacgagggggcgggtggttcaggtccatctgtccacatatggctg
cttcctcctgaggaataacagtgtcagccatctcccttagggccttcacggcctgactgg
tttcctcatcagggtcctccaacagatgacttgcctcgggggttactgcgggggccgggt
caagtggccggggcactggggctggcgttagggatccgaccggttcatggacaggtcctg
tgggggtgggagccaaagaggcaggcaggggccggttggcccacggggatccgggtggat
ggaagggcctgatcctctttggctgacacacctctcgcccctcgaacacgtcagatatgg
cactgcccgcttccggctttggcaggaacataccttcccggctatccctgaggcccttct
tccttttaacgggaggaagaaaggtgggctttgaggggtgggggaatatgggtctctcat
cgctctcttggtggaccgctgctatccaaggctgttcaggttcctccgcgttggaaggac
atggagtttgaccacggttgggcctggatgtccggcgcgactttggggcccgcaggcgcg
gggcctcggccctggcctcttcccgctcgctctgctcggtgtcactgttgcccgagtcac
tgctgctggaactgctgtcaccgcagtcggcgctttgggcaccgggcttcaggggcatgg
tcgggctcgggagactttcgagttcatctgtaaaagcatgaaactgtccggactccgagt
agcgggcctcggtgtgagaggcacccccatcattccccatgagctcctcgtccatcctgt
cggctccggacacgaggataggagtttccactgccttggacttggttgacagcaggcacg
cgggaagcacgccgctcacgtagctcctctgtccggcgtggctggagtaggaggcccggg
gcagtgtcttaatcagagccctgacatccttaacatcgtccgtcagatggcctgtcttgg
acgagaccatagtctggaacatctcctcgaggacgggataggtgaacacccacttgcaaa
aggccttgaacttggagcttaggaggccttccttctccatcctgttcaggtgttccacta
cctgcttgccggaggccatgatggccgcgcggtccacgcccagcaccttgctgtaggtgt
aggcccgcacccgactgtgttttaggagcttgtacatagcggtgcctatggtggcaggaa
tcatcacccggttgctgggggcctggatgaagaatctgtcagtgaccactatcaggtggt
ctaacacgtagcgcatcactatagggcacgcgatggaacatgcgtcgttgccggcattct
cagcccgtcttcttaccctgttgtttcggagaatggcccaaaaattgcagatgttgagcg
tggccattagcccgccccattctcgcccgtgggccttggcctcatttataaatgccttgc
atattttgtaggatctcagagtaatctccacactcccggctgtaaattccttgttgagga
cgttgcagtagtcagagaccagagagcccagctgctttttgatttcaggagttagcctca
gaaagtcttccaagccatcctttttaggcctcatggctagtagtaacagaggaaatgccc
gaccattaaaatctttcctccatgagctttacctgaaacactatcccgaagtgggggatg
tggtgcatctactgaacaccatcggggtcgactgcgacctcccacctagccacccactcc
tgacagcccagagggggctgttcctggcaagagtcttgcaggctgtacagcagcacaagc
tgctggaagacaccatcgtcccgaagatcttaaagaagctggcttatttcttagagctgc
taagctactactcccccaaggatgaacagcgtgacatcgccgaggttcttgaccacctca
agacgaatcgggacctggggctggacgacagactctgggccctgattaggaaactgcgac
aagacagacaccatgcctctgtaaatgttctcatgccaggaagcgactacacagccgtgt
cgctgcagtactacgacggcatctccataggtatgaggaaggtaatcgcggatgtttgcc
gcagtggctatgcctccatgccctccatgacggccacgcacaacctctcccaccagctct
tgatggctccgggcccagtgaggaaccgtgcgcctggcgcgggttctttaaccaggtcct
cctctggactgtggccctctgcaagtttcgcagatgcatttactataactacattcaggg
atctatagccaccatctcccagcttctgcacctcgagatcaaggccctctgcagctggat
aatatcccaggatggcatgcgcctctttcaacacagcaggcctctcctcaccctctggga
gagcgtggccgcaaatcaggaggtcacggatgccattaccctgcctgactgcgctgaata
catagacctactaaagcacacaaaacatgtcttagaaaactgttctgccatgcaatacaa
ataaatttctcttacctgcgtctgtttgtgtagtgaggtgttgtgtcctgtatggtattc
tactttaaaaatgccggctgacatggattactggtcttttatgagccattggcatgggcg
ggacaatcgcaatataaaaccctgaccatcacatggggcattaggcgactctgcatcagc
atcgcttaagtatgagtgggcagcagagaggctcggttattttggttcctgaacatctgg
ctggggcattaactaagcttatgagcgattttatcacaggacaagatgtcactctttctg
gaggaaatattgcagtcaaaattcgcgatgctataaaccagacccccggggatggtgatg
tagctatactttcttccctgtttgctttatggaatgccctcccaacatctggtagacaat
cctccagggacgatttaatcccagccgccgtgcaggccttaaccacggcccacaacttat
gtctgggtgttattccaggtgagacctcacacaaggacacacccgagtcattgctccggg
ctatcgtgacgggtctccaaaaattgtgggtggattcgtgcggatgtccagagtgcctac
aatgtcttaagggattgaaggcaattaagcccggcctttatgaaatccctaggataatac
cacacactaagcagtgtagtcctgtcaatctcctgaacatgttggtccacaagcttgtgg
ctttacgtggtcatgtgcagcttgcatacgacgcccgtgtcctgacgcctgactttcacg
aaatccctgacctcgatgactccgatgctgttttcgcacgcaccttattggcagccttat
ttcacctcaatatgttctttattctcaaagattacataacacaagactccatgagcttga
agcaggccctcagtggtcattggatgtctgccacgggcaaccccctgcctgcagcaccgg
agaccctgcgagactacttggaagctttccgaaattcggataatcacttttatctcccga
cgacagggcctttaaacaccttcaaatttcccgaagagcttctggggcgcgttgttgtga
ttgattcctctttgtgtgccgccagtcacgttcaggacgttatcacccgtggtgttgggg
cgggtgttcctcgtcctcagtttttggccctgcctccggccccatcccgtaagccccagc
agacatgctctcagttaacgagcagaggaaatgaaagctcacggcgaaacttgggccagc
ccggggggacctcccctgctgttcccccagtttgccccatcgtttccctgacggcctcag
gggccaagcaaaaccgcgggggcatgggatccttgaactcagcccagtctgaggggacct
cccccgccgtgtccttagtatgtcccattgcctccccggtggcctccagggccaagcagc
accgcgggggcactggatcctcacaggccgcacccagctcttcttccgttgccccagtag
catctccgtctggtgaccttgaagaggaagaggaggggtcccgagaatccccatccctac
cgtccagcaaaacgggggccgaggaatttgaggcctggcttgaggctcaggatgcaaatc
ttgaggatgttcagcgggagttttccgggctgcgagtaattggtgatgaggacgaggatg
gttcggaggatggggaattttcagacctggatctgtctgacagcgaccatgaaggggatg
agggtggggggttggagggggcaggagtctgcactccctgtattcactgagcgtcgtcta
ataaagatgtctattgatctcttttagtgtgaatcatgtctgacgaggggccaggtacag
gacctggaaatggcctaggacagaaggaagacacatctggaccggaaggctccggcggca
gtggacctcaaagaagagggggggataaccatggacgaggacggggaagaggacgaggac
gaggaggcggaagaccaggagctccgggcggctcaggatcagggccaagacatagagatg
gtagtcgtgaaagagccagggggagaggtcgtggacgtggtgaaaagaggcccaggagtc
ccagtagtcagtcatcatcatccgggtctccaccgcgcaggccccctccaggtagaaggc
catttttccaccctgtaggggaagccgattattttgaataccaccaagaaggtggcccag
atggtgagcctgacatgcccccgggagcgatagagcagggccccgcagatgacccaggag
aaggcccaagcactggaccccggggtcagggtgatggaggcaggcgcaaaaaaggagggt
ggtttggaaagcatcgtggtcaaggaggttccaaccagaaatttgagaacattgcagaag
gtttaagaactctcctggctaggtgtcacgtagaaaggactaccgatgaaggaacttggg
tcgccggtgtgttcgtatatggaggtagtaagacctccctttacaacctcaggcgaggaa
ttggccttgctattccacaatgtcgtcttacaccattgagtcgtctcccctttggaatgg
cccctggacccggcccacaacctggcccactaagggagtccattgtctgttatttcattg
tctttttacaaactcatatatttgctgagggtttgaaggatgcgattaaggactttgtta
tgccaaagcccgctcctacctgcaatatcaaggcgactgtgtgcagctttgacgatggag
tagatttgcctccctggtttccacctatggtggaaggggctgccgcggagggtaaggagg
tgatggagatgagggtgaggaagggcaggagtgatgtaacttgttaggagacgccctcaa
tcgtattaaaagccgtgtattcccccgcactaaagaataaatccccagtagacatcatgc
gtgctgttggtgtatttctggccacctgtcttgtcaccattttcgtcctcccaacatggg
gcaattgggcatacccatgttgtcacgtcactcagctccgcgctcaacaccttctcgcgt
tggaaaacattagcgacatttacctggtgagcaatcagacatgcgacggctttagcctgg
cctccttaaattcacctaagaatgggagcaaccagctggtcatcagccgctgcgcaaacg
gactcaacgtggtctccttctttatctccatcctgaagagaagcagctccgccctcacgg
gccatctccgtgagttgttaaccaccctggagactctttacggttcattctcagtggaag
acctgtttggtgccaacttaaacagatacgcatggcatcgcgggggctagacctctggct
ggatgagcacgtgtggaagaggaaacaggagattggtgtgaaaggagaaaatctgcttct
ccccgacttatggctagatttcctacaactcagccccatcttccagcgcaagcttgctgc
cgttattgcctgtgtccgacgcctgcggactcaggccaccgtctacccggaggaggacat
gtgcatggcctgggcccgcttttgcgacccctctgatattaaggtggttattttgggcca
ggacccctatcacgggggtcaagcaaacggcctggcattcagcgtcgcatacggctttcc
agtcccccccagcctgaggaacatctacgcggagctgcaccggagtctgccggagttttc
tcccccagatcacggctgtctagacgcgtgggcctcccagggggtgttgctactcaacac
catcctgaccgtgcaaaagggcaagcccggctcgcacgcagacattggctgggcgtggtt
tactgaccacgtaatttcattgctctctgagcggttaaaagcgtgcgtgtttatgctgtg
gggtgcgaaggcgggagacaaagcttcactaatcaactccaagaagcatctggttctgac
ctctcagcatccctctcccctggcccagaacagcacccgaaagagtgcccagcagaagtt
cctgggcaacaaccactttgtcctcgctaacaactttttgcgtgagaaggggctcggtga
gatagattggaggctgtagaggggtcatcactatggccatgtttctgaagtcgcgtgggg
tccggtcttgcagggaccggcgcctcttgtcggacgaggaggaagagacttcacagagca
gcagctacactctggggtctcaggcctcccagtctatccaggaggaggacgcaagtgaca
ctgatgagtctgactactcagatgaagacttgatttggaggaagagtaccccagtgacga
agacccatctgagggcagtgatagcgacccctcgtggcatccttcagattcagacgagtc
tgactacagcgagagcgacgaggatgaagcaacccccggctctcaggcctcacgatcttc
aagagtctcgccatctacccaacagtcttcaggtctgacacccacgccttcgttctcccg
accacgcacccgggcacctccgaggccgccggctcccgcgccggtcaggggacgggcctc
agcacctcccaggccaccagccccagttcagcaatccaccaaagacaagggtccccatag
acctacgcgacctgtacttagaggcccagctcacgccgcccccctccaccttcaagtccc
aatacatacaataaacacatgatggaaaccccccccccattaagggcaataacaactaca
attggccatggctgtaaataaaatgtcataacctggagtctgcatgtctgttgttttatt
cagtaaaccagtagtgcgcgtgagttctttagggcatccacgatgtagccgctcgcgggg
ttcccctccccagtgatcatctcggataggggattcctgtccatgaccacgcaattagag
tgccgggcccgggacagcgccacatacacatggccgggtttgatgtttctgtggctgccg
aagcagatggcgaccttgtttagggacagaccctgggccttggctatggtcatggccagc
tttgagctaatgccatagtcacgaatgctgcagaggttcagggacttgtcctctatagtc
tcatacagcttgttagtattgtgttccaggcagcacacgaagcctgcctcatctttgacc
attagcctgggcatgcgtgaactgccagcgtcctgaggctgctgctttcctcggatgcca
aagaagacgttgagatgcgtgtagcccagaagcgtgtagttctcggtggtggaggcgtag
tccaggaggccgtgaaggagaggctcgtctgaggtgaactctatgttgtcgcgaatcagc
atgttgttggtaaatgtgcagaaggggaggtccctgaactcccttccgccatagcggacg
gccacatccaggcattgcctgaaataggccctgaggtcattatatatgtttaacagggag
cagaggggggtggaatttgcggccgggggctccgctccccatcccaggcaacctccagcg
gcagttcgcccagctccatcccagcagtcacctccggatcccacgtacgcccaggcaggg
gcacagcaccaagctccgccacgtattccccgttttcacagagagaatgtcctccgtggc
taaaagcgtagatgccgccgtagatgagtcgggccaggaagctgtagacatactcgggct
gctcatgcccgtgggcctccacgaagctgtccgcctcgagcgtgtccataaagtccccga
aggtgccggtatagccacagatggactttttggtcttgcagttgaccgacaccgagctgt
gcttgacgtaggtgacattgtaggtgaccttgacccgttcttcgtcctgctcggtgccca
ccgggaccatgtcttggtcggcgaactgcgagtagttaccgaggcgtgcataattctttt
ggagccaggtgtgggccgtgaggcccggaagcccgaccagggtcttgtactgggccaggg
gatcgaggaagacctcgcactccaccgggcaggtaaacatggtcaccccgcccccatctc
ccccggttccccgcgcggcacgcccctgcccggcagtcttgagcgtggcatggagggtgg
tgaggaaggtcttgacctcggcgtgggagaggaagagccgggtccagcccacgtactgcg
cggggtccattatggccgccctggggacgacgaagcggtcgacgtaggccaggatgtccg
gcgagagctcgaggccgtactcgagggtcttcatgaggtgtccaaactggacgtcggtgc
agcgcttgttgttgatgaagagggcccagttgcgggccacgtccacgtaggtcgcggccc
tggggttgcccaccaggaaggtgaggatgttgtcgcactcgcgaatcttgtttacctggg
tctcgtggctaaaggaggactgaaaggcgtctgtctgggtgggagagcccacgcagacga
tgcagggaatgcggccccggcggtagagtggggtgcgcagccaggcgttgaagaaccagt
agcaaaagaccacggctgttagaatgtgcacggaaagcgttccagcttcgtccaccacga
tcacattggtggtccatagctgcccctgtgcatgtctctcaggacctcaaaggcggggcc
agagactcccgagtagagccccctgggcttggttcgcctgaactcggcggcaatgtcgga
gagtaccggccagtatttggccaggtcccgccgctggagttcctctagggcggcgtccgt
agagcgaccatgactgctgacccgctgcgtcatatttatgtggcggctcttgaacccaaa
ggcgctatagacggttgggcagtaggctcggagtgtctgggagaggttctgtgcggccac
ggttgtggctcccgtgaccaggcagtccatcgtgtggtggaggcagctaacgctggtgct
cttgccagcccccgccgttcccgtaattacataggctgaaaagggcaggaaggggggctc
cgagagctccgggtcaaactcgggggagaacgtctccatatccgggacgcggcgcctagc
cagggtccctatcctcctgactatacgcctcacggaggcgtctgaggtcatgttcaacat
gaacgtggacgagagcgcctctggcgccctcggctcctcggccattcctgttcaccccac
gccggcctcggtccgactttttgagatcctgcagggaaagtacgcctacgtccagggaca
gaccatctacgccaacctccgcaaccccggagtcttctcgaggcaggtgtttacccattt
gtttaaacgagccatctctcattgcacgtacgatgacgtgctacatgactggaacaagtt
cgaggcctgcatccagaagcgatggccgagcgatgactcgtgtgcgagccggtttcgtga
gtccaccttcgagtcgtggtccacgaccatgaagctgaccgtgcgtgacctgctgaccac
caacatctaccgagtgctacacagccgctccgtgctctcctatgagcgttatgtggactg
gatctgcgccaccggcatggtgcccgccgttaagaagcccataacccaagagctccactc
caagataaagagcctgagggacaggtgcgtctgtcgggaattggggcacgagaggaccat
caggagtatcgggacggaattatatgaggcaacgagggaaataatagagtcgctcaactc
cacgttcatcccccagtttacggaggtgaccatcgagtaccttccgaggagcgacgagta
tgtggcctactactgtggccgccgcatcaggctgcatgtgctcttccccccggccatctt
tgccggaacggtgaccttcgacagcccggtgcagcgcctctaccagaacattttcatgtg
ctaccgcacgctggagcatgccaagatctgccagctcctgaacacggcccctctcaaggc
catcgtgggccacggggggcgagacatgtacaaggacatcctggcccatctggagcagaa
ctcacagcgcaaggaccccaagaaggagctgctgaacctgctggtcaagctctcggagaa
caagaccatcagcggggtcacggacgtggtggaggagttcataacggatgcctccaacaa
cctggtggaccgcaaccgtctatttggccagcccggggagacagctgcgcagggcctaaa
gaaaaaggtctccaacacggtggtcaagtgtctgactgatcagataaacgagcaatttga
ccagattaatggcctagagaaggagagggagctctatctaaagaagatccgctccatgga
gtctcagctgcaggcctccctgggtcccggcggcaacaacccagcggcgtcagcccccgc
cgcagttgcggcagaagccgcgtctgtagatatactgacgggcagcaccgcctccgcaat
cgaaaagctgttcaactccccgtccgccagcctgggtgccagggtgtctggtcacaatga
aagcatcctaaacagtttcgtttctcaatacatccccccttcgcgggaaatgactaagga
tctgactgaactttgggaaagcgagctgtttaacaccttcaagttaacacccgtggttga
taatcaggggcagcgtctctacgtcagatactcgtcagacacgatctctatattattggg
ccccttcacctatctggtggcagagctttcaccggtggaactcgtgacagatgtctacgc
caccctaggcatcgtggagatcatcgacgagctctaccggagcagtcgcctggccatcta
catcgaggacctcggtcgaaaatactgccccgcaagcgcgaccgggggagatcatggcat
ccggcaagcaccatcagcccggggggacgcggagcctgaccatgcaaaaagtaagcctgc
gcgtgaccccccgcctggtgctggaagttaaccgccataacgccatctgcgtggccacca
acgtccctgagttctacaatgccaggggggaccttaacatccgagacctccgggcccacg
tcaaggcccggatgatctcgtcccagttttgcggctacgtcctcgtgagtctgctggact
ccgaggaccaggtcgaccacctcaacatattcccccacgtgttctccgagaggatgatcc
tgtacaaacccaacaatgtgaaccttatggagatgtgcgccctgctctcgatgattgaga
atgccaagagcccctccataggcctctgccgggaggtgctgggtcgcctgaccctcttgc
actccaagtgcaacaatctggactctctgtttctgtacaacggggcgacgctgctgtcca
ccctggtcaagtaccacgacctggaggagggggctgccacccccgggccgtggaatgagg
gcctgagtctctttaagctgcacaaggagctgaagcgcgccccatccgaagcccgggacc
tcatgcagagcctctttctgactcggggaagatggggtgcctggccaggtcacccaagga
ttactgcgcggatctaaacaaggaggaagatgccaactcgggcttcacatttaacctgtt
ttatcaagattctttattgaccaagcatttccagtgccagaccgtcctccagaccttgag
acgcaagtgcctcgggagtgacacggtctcaaaaataattccctagaataaactgagaac
agtcatcagtaaatctgtctctcgcgtgatttccataggcatggctagccggggtggagg
[truncated: 15,950,356 more chars]
